# Supplementary material for: miR–9-5p regulates immunometabolic and epigenetic pathways in β-glucan–trained immunity via IDH3α
Source: JCI Insight. 2021 May 10;6(9):e144260. doi: 10.1172/jci.insight.144260 (PMC8262351; doi:10.1172/jci.insight.144260)
Supplement: Supplemental Table 1 [file jciinsight-6-144260-s193.xlsx]

## Sheet: Sheet1
miRNA expression for all samples in β-glucan-trained PBMCs from healthy donors (normalized) Column A: Mature miRNA, the mature miRNA name. Column B: Pre-miRNA, the pre-miRNA name. Column C: Sequence, the mature miRNA sequence. Column D ~ R: Mature tag count, the normalized tag counts of the mature miRNA (tpm). Note: 1, tpm: the copy number of transcripts per million based on the total number of t…
			No-training			Beta-training 0 day			Beta-training 1 day			Beta-training 3 day			Beta-training 6 day
mature-miRNA	pre-miRNA	mature-sequence	Donor 1	Donor 2	Donor 3	Donor 1	Donor 2	Donor 3	Donor 1	Donor 2	Donor 3	Donor 1	Donor 2	Donor 3	Donor 1	Donor 2	Donor 3
hsa-let-7a-3p	hsa-let-7a-1	CUAUACAAUCUACUGUCUUUC	20	18	27	24	18	26	21	23	24	21	23	24	21	23	24
hsa-let-7a-3p	hsa-let-7a-3	CUAUACAAUCUACUGUCUUUC	20	18	27	24	18	26	21	23	24	21	23	24	21	23	24
hsa-let-7a-5p	hsa-let-7a-1	UGAGGUAGUAGGUUGUAUAGUU	1634	1787	1359	1847	1561	1945	3564	3089	2878	5454	4567	4751	6063	6589	6834
hsa-let-7a-5p	hsa-let-7a-2	UGAGGUAGUAGGUUGUAUAGUU	1634	1787	1359	1847	1561	1945	3564	3089	2878	5454	4567	4751	6063	6589	6834
hsa-let-7a-5p	hsa-let-7a-3	UGAGGUAGUAGGUUGUAUAGUU	1634	1787	1359	1847	1561	1945	3564	3089	2878	5454	4567	4751	6063	6589	6834
hsa-let-7b-5p	hsa-let-7b	UGAGGUAGUAGGUUGUGUGGUU	2048	2367	2215	2497	2278	2464	2497	2278	2464	2497	2278	2464	2497	2278	2464
hsa-let-7c-5p	hsa-let-7c	UGAGGUAGUAGGUUGUAUGGUU	6	7	4	5	8	5	7	6	13	10	15	13	12	15	10
hsa-let-7d-3p	hsa-let-7d	CUAUACGACCUGCUGCCUUUCU	218	224	261	235	189	276	143	109	168	143	109	168	143	109	168
hsa-let-7d-5p	hsa-let-7d	AGAGGUAGUAGGUUGCAUAGUU	2015	1752	1640	1848	1728	1505	658	867	955	658	867	955	658	867	955
hsa-let-7e-3p	hsa-let-7e	CUAUACGGCCUCCUAGCUUUCC	5	10	8	3	12	7	5	2	17	3	10	12	10	17	5
hsa-let-7e-5p	hsa-let-7e	UGAGGUAGGAGGUUGUAUAGUU	287	346	381	346	320	315	310	335	347	315	345	372	321	356	365
hsa-let-7f-5p	hsa-let-7f-1	UGAGGUAGUAGAUUGUAUAGUU	11264	13271	15246	12453	16351	14289	16563	17458	18098	16370	17879	18678	16673	17821	18986
hsa-let-7f-5p	hsa-let-7f-2	UGAGGUAGUAGAUUGUAUAGUU	11264	13271	15246	12453	6351	14289	16563	17458	18098	16370	17879	18678	16673	17821	18986
hsa-let-7g-3p	hsa-let-7g	CUGUACAGGCCACUGCCUUGC	203	218	241	232	258	245	454	543	435	434	563	487	437	533	507
hsa-let-7g-5p	hsa-let-7g	UGAGGUAGUAGUUUGUACAGUU	2627	2751	3425	3463	3767	2968	6216	6039	6679	6436	6897	6809	6458	6878	6976
hsa-let-7i-3p	hsa-let-7i	CUGCGCAAGCUACUGCCUUGCU	138	102	95	107	139	132	109	154	168	143	162	168	152	167	176
hsa-let-7i-5p	hsa-let-7i	UGAGGUAGUAGUUUGUGCUGUU	11324	16271	13527	15432	16089	16654	29564	28857	30542	39563	388564	40587	43561	48673	56178
hsa-miR-1-3p	hsa-mir-1-2	UGGAAUGUAAAGAAGUAUGUAU	235	251	274	271	215	254	118	125	143	90	108	128	78	87	93
hsa-miR-1-3p	hsa-mir-1-1	UGGAAUGUAAAGAAGUAUGUAU	235	251	274	271	215	254	118	125	143	90	108	128	78	87	93
hsa-miR-100-5p	hsa-mir-100	AACCCGUAGAUCCGAACUUGUG	5	8	11	5	7	7	5	7	7	5	7	7	5	7	7
hsa-miR-101-3p	hsa-mir-101-1	UACAGUACUGUGAUAACUGAA	1327	1051	1128	1254	1613	1164	3262	3025	3175	3854	3013	4122	3541	3778	3670
hsa-miR-101-3p	hsa-mir-101-2	UACAGUACUGUGAUAACUGAA	1327	1051	1128	1254	1613	1164	3262	3025	3175	3854	3013	4122	3541	3778	3670
hsa-miR-103a-2-5p	hsa-mir-103a-2	AGCUUCUUUACAGUGCUGCCUUG	5	2	7	3	4	2	3	4	2	3	4	2	3	4	2
hsa-miR-103a-3p	hsa-mir-103a-2	AGCAGCAUUGUACAGGGCUAUGA	543	608	617	609	677	681	909	1182	969	1243	1182	1369	1546	1482	1673
hsa-miR-103a-3p	hsa-mir-103a-1	AGCAGCAUUGUACAGGGCUAUGA	543	608	617	609	677	681	5943	1182	969	5943	1182	1369	1546	1482	1673
hsa-miR-106a-5p	hsa-mir-106a	AAAAGUGCUUACAGUGCAGGUAG	3	5	7	3	6	4	3	6	4	3	6	4	3	6	4
hsa-miR-106b-3p	hsa-mir-106b	CCGCACUGUGGGUACUUGCUGC	10	15	14	13	18	16	13	18	16	13	18	16	13	18	16
hsa-miR-106b-5p	hsa-mir-106b	UAAAGUGCUGACAGUGCAGAU	201	157	173	174	202	230	79	88	68	79	88	68	79	88	68
hsa-miR-107	hsa-mir-107	AGCAGCAUUGUACAGGGCUAUCA	368	405	416	374	436	370	156	143	138	123	103	98	123	103	98
hsa-miR-10a-5p	hsa-mir-10a	UACCCUGUAGAUCCGAAUUUGUG	7014	6658	6970	7536	7627	8072	4352	3571	3812	3428	3719	3352	4021	3462	3571
hsa-miR-10b-5p	hsa-mir-10b	UACCCUGUAGAACCGAAUUUGUG	0	6	4	2	1	4	2	1	4	2	1	4	2	1	4
hsa-miR-1179	hsa-mir-1179	AAGCAUUCUUUCAUUGGUUGG	2	0	5	0	1	0	0	0	2	0	0	5	2	0	1
hsa-miR-1180-3p	hsa-mir-1180	UUUCCGGCUCGCGUGGGUGUGU	3	0	4	4	7	6	11	13	9	11	13	9	11	13	9
hsa-miR-1185-1-3p	hsa-mir-1185-1	AUAUACAGGGGGAGACUCUUAU	0	0	1	0	0	1	0	0	0	0	1	0	1	0
hsa-miR-1185-2-3p	hsa-mir-1185-2	AUAUACAGGGGGAGACUCUCAU	2	1	0	0	1	0	1	0	2	0	0	1	0	0
hsa-miR-1197	hsa-mir-1197	UAGGACACAUGGUCUACUUCU	0	2	1	0	0	1	0	1	0	0	2	0	0	0
hsa-miR-1226-3p	hsa-mir-1226	UCACCAGCCCUGUGUUCCCUAG	0	2	2	3	1	1	3	1	1	3	1	1	3	1	1
hsa-miR-124-5p	hsa-mir-124-1	CGUGUUCACAGCGGACCUUGAU	2	1	0	2	2	0	2	2	0	2	2	0	2	2	0
hsa-miR-124-5p	hsa-mir-124-2	CGUGUUCACAGCGGACCUUGAU	0	2	1	1	2	1	1	2	1	1	2	1	1	2	1
hsa-miR-124-5p	hsa-mir-124-3	CGUGUUCACAGCGGACCUUGAU	0	2	4	3	2	5	3	2	5	3	2	5	3	2	5
hsa-miR-1249-3p	hsa-mir-1249	ACGCCCUUCCCCCCCUUCUUCA	3	0	5	17	12	15	27	30	33	27	30	33	27	30	33
hsa-miR-1249-5p	hsa-mir-1249	AGGAGGGAGGAGAUGGGCCAAGUU	3	1	2	3	4	1	10	8	8	13	14	12	13	14	12
hsa-miR-1250-5p	hsa-mir-1250	ACGGUGCUGGAUGUGGCCUUU	3	2	0	2	5	0	2	5	0	2	5	0	2	5	0
hsa-miR-1255a	hsa-mir-1255a	AGGAUGAGCAAAGAAAGUAGAUU	2	2	0	0	1	1	0	1	1	0	1	1	0	1	1
hsa-miR-1255b-5p	hsa-mir-1255b-1	CGGAUGAGCAAAGAAAGUGGUU	5	0	7	6	7	2	6	7	2	6	7	2	6	7	2
hsa-miR-1255b-5p	hsa-mir-1255b-2	CGGAUGAGCAAAGAAAGUGGUU	3	1	5	2	0	4	0	4	2	0	3	2	4	2	5
hsa-miR-1256	hsa-mir-1256	AGGCAUUGACUUCUCACUAGCU	2	0	4	3	2	2	1	1	0	1	3	4	2	0	4
hsa-miR-125a-3p	hsa-mir-125a	ACAGGUGAGGUUCUUGGGAGCC	305	412	357	342	316	376	1589	1323	1247	2098	2342	2146	1203	1365	1176
hsa-miR-125a-5p	hsa-mir-125a	UCCCUGAGACCCUUUAACCUGUGA	31	52	28	23	25	26	49	31	41	49	31	41	49	31	41
hsa-miR-125b-5p	hsa-mir-125b-1	UCCCUGAGACCCUAACUUGUGA	16	27	23	18	22	24	27	30	15	30	24	21	26	20	29
hsa-miR-125b-5p	hsa-mir-125b-2	UCCCUGAGACCCUAACUUGUGA	25	20	19	18	22	24	27	30	15	30	24	21	26	20	29
hsa-miR-126-3p	hsa-mir-126	UCGUACCGUGAGUAAUAAUGCG	1324	1025	1162	1120	1341	1237	1645	1578	1689	1758	1631	1714	1758	1631	1714
hsa-miR-126-5p	hsa-mir-126	CAUUAUUACUUUUGGUACGCG	2314	2640	2741	2400	2182	2521	2538	2143	2611	2478	2154	2653	2521	2154	2667
hsa-miR-1260b	hsa-mir-1260b	AUCCCACCACUGCCACCAU	10	6	7	7	6	7	7	6	7	7	6	7	7	6	7
hsa-miR-1268a	hsa-mir-1268a	CGGGCGUGGUGGUGGGGG	12	8	9	11	13	10	11	13	10	11	13	10	11	13	10
hsa-miR-127-3p	hsa-mir-127	UCGGAUCCGUCUGAGCUUGGCU	28	43	22	36	40	45	41	45	56	41	45	56	41	45	56
hsa-miR-127-5p	hsa-mir-127	CUGAAGCUCAGAGGGCUCUGAU	0	5	2	3	1	2	3	1	2	3	1	2	3	0	2
hsa-miR-1270	hsa-mir-1270	CUGGAGAUAUGGAAGAGCUGUGU	18	8	9	11	14	15	11	14	15	11	14	15	11	14	15
hsa-miR-1271-5p	hsa-mir-1271	CUUGGCACCUAGCAAGCACUCA	48	61	75	53	72	69	53	72	69	53	72	69	53	72	69
hsa-miR-1273c	hsa-mir-1273c	GGCGACAAAACGAGACCCUGUC	313	527	429	421	525	418	1022	892	956	1865	1357	1067	1254	1517	1023
hsa-miR-1273h-3p	hsa-mir-1273h	CUGCAGACUCGACCUCCCAGGC	3	2	5	5	0	4	5	0	4	5	0	4	5	0	4
hsa-miR-1273h-5p	hsa-mir-1273h	CUGGGAGGUCAAGGCUGCAGU	5	0	2	1	1	3	1	1	3	1	1	3	1	1	3
hsa-miR-1275	hsa-mir-1275	GUGGGGGAGAGGCUGUC	1	2	0	1	3	5	1	3	5	1	3	5	1	3	5
hsa-miR-1277-3p	hsa-mir-1277	UACGUAGAUAUAUAUGUAUUUU	1	2	0	3	1	1	3	1	1	3	1	1	3	1	1
hsa-miR-1278	hsa-mir-1278	UAGUACUGUGCAUAUCAUCUAU	0	3	2	4	5	1	6	7	4	6	7	4	6	7	4
hsa-miR-128-1-5p	hsa-mir-128-1	CGGGGCCGUAGCACUGUCUGAGA	8	2	5	14	10	17	14	10	17	14	10	17	14	10	17
hsa-miR-128-3p	hsa-mir-128-1	UCACAGUGAACCGGUCUCUUU	18	25	7	23	34	30	23	34	30	23	34	30	23	34	30
hsa-miR-128-3p	hsa-mir-128-2	UCACAGUGAACCGGUCUCUUU	0	2	5	3	2	7	3	2	7	3	2	7	3	2	7
hsa-miR-1284	hsa-mir-1284	UCUAUACAGACCCUGGCUUUUC	163	141	98	123	143	152	206	176	209	245	278	290	187	213	220
hsa-miR-1285-3p	hsa-mir-1285-1	UCUGGGCAACAAAGUGAGACCU	2	5	0	6	0	7	12	4	13	6	7	8	9	5	6
hsa-miR-1285-3p	hsa-mir-1285-2	UCUGGGCAACAAAGUGAGACCU	3	0	5	5	6	2	2	5	8	4	0	4	5	7	3
hsa-miR-1285-5p	hsa-mir-1285-1	GAUCUCACUUUGUUGCCCAGG	2	5	1	3	8	6	10	7	5	11	6	2	8	15	13
hsa-miR-1294	hsa-mir-1294	UGUGAGGUUGGCAUUGUUGUCU	5	2	7	13	10	12	15	12	13	15	12	13	15	12	13
hsa-miR-1295a	hsa-mir-1295a	UUAGGCCGCAGAUCUGGGUGA	2	5	0	3	5	7	10	8	13	17	5	14	5	6	7
hsa-miR-1296-5p	hsa-mir-1296	UUAGGGCCCUGGCUCCAUCUCC	243	207	228	231	246	261	264	220	271	254	236	259	229	273	245
hsa-miR-1299	hsa-mir-1299	UUCUGGAAUUCUGUGUGAGGGA	13	7	8	7	13	12	14	12	13	6	12	19	8	16	15
hsa-miR-1301-3p	hsa-mir-1301	UUGCAGCUGCCUGGGAGUGACUUC	38	49	27	44	36	55	21	16	24	21	16	24	21	16	24
hsa-miR-1303	hsa-mir-1303	UUUAGAGACGGGGUCUUGCUCU	3	3	9	5	7	0	3	5	2	3	4	6	3	6	1
hsa-miR-1304-5p	hsa-mir-1304	UUUGAGGCUACAGUGAGAUGUG	15	16	8	14	21	17	13	28	10	16	16	9	12	19	9
hsa-miR-1306-5p	hsa-mir-1306	CCACCUCCCCUGCAAACGUCCA	0	5	1	1	3	1	1	3	1	1	3	1	1	3	1
hsa-miR-1307-3p	hsa-mir-1307	ACUCGGCGUGGCGUCGGUCGUG	93	112	140	108	125	145	221	227	233	221	227	233	221	227	233
hsa-miR-1307-5p	hsa-mir-1307	UCGACCGGACCUCGACCGGCU	93	112	140	108	125	145	221	227	233	221	227	233	221	227	233
hsa-miR-130a-3p	hsa-mir-130a	CAGUGCAAUGUUAAAAGGGCAU	28	23	19	33	21	37	27	18	25	27	18	25	27	18	25
hsa-miR-130b-3p	hsa-mir-130b	CAGUGCAAUGAUGAAAGGGCAU	20	27	23	24	21	31	64	48	52	64	48	52	64	48	52
hsa-miR-130b-5p	hsa-mir-130b	ACUCUUUCCCUGUUGCACUAC	46	53	65	55	61	47	55	61	47	55	61	47	55	61	47
hsa-miR-132-3p	hsa-mir-132	UAACAGUCUACAGCCAUGGUCG	8	17	13	15	14	19	17	10	17	17	10	17	17	10	17
hsa-miR-132-5p	hsa-mir-132	ACCGUGGCUUUCGAUUGUUACU	124	162	147	133	157	162	146	162	176	146	162	176	146	162	176
hsa-miR-134-5p	hsa-mir-134	UGUGACUGGUUGACCAGAGGGG	2	7	6	7	7	5	10	10	9	10	10	9	10	10	9
hsa-miR-135a-5p	hsa-mir-135a-1	UAUGGCUUUUUAUUCCUAUGUGA	0	2	1	1	1	3	1	1	3	1	1	3	1	1	3
hsa-miR-135a-5p	hsa-mir-135a-2	UAUGGCUUUUUAUUCCUAUGUGA	1	2	0	1	1	3	1	1	3	1	1	3	1	1	3
hsa-miR-135b-5p	hsa-mir-135b	UAUGGCUUUUCAUUCCUAUGUGA	0	1	1	1	0	1	1	0	1	1	0	1	1	0	1
hsa-miR-136-3p	hsa-mir-136	CAUCAUCGUCUCAAAUGAGUCU	41	38	46	51	43	52	51	43	52	51	43	52	51	43	52
hsa-miR-136-5p	hsa-mir-136	ACUCCAUUUGUUUUGAUGAUGGA	43	28	35	32	41	36	32	41	36	32	41	36	32	41	36
hsa-miR-138-5p	hsa-mir-138-2	AGCUGGUGUUGUGAAUCAGGCCG	5	2	4	3	6	4	3	6	4	3	6	4	3	6	4
hsa-miR-138-5p	hsa-mir-138-1	AGCUGGUGUUGUGAAUCAGGCCG	16	27	9	13	21	16	13	21	16	13	21	16	13	21	16
hsa-miR-139-3p	hsa-mir-139	UGGAGACGCGGCCCUGUUGGAGU	0	1	1	1	0	2	0	1	1	1	0	2	0	0	2
hsa-miR-139-5p	hsa-mir-139	UCUACAGUGCACGUGUCUCCAGU	35	27	30	29	38	34	133	103	95	173	181	155	165	156	148
hsa-miR-140-3p	hsa-mir-140	UACCACAGGGUAGAACCACGG	102	125	137	133	108	114	223	235	212	523	535	512	509	478	492
hsa-miR-140-5p	hsa-mir-140	CAGUGGUUUUACCCUAUGGUAG	689	707	643	620	757	652	631	704	813	731	676	719	645	685	782
hsa-miR-141-3p	hsa-mir-141	UAACACUGUCUGGUAAAGAUGG	8	13	12	14	10	22	14	10	22	14	10	22	14	10	22
hsa-miR-141-5p	hsa-mir-141	CAUCUUCCAGUACAGUGUUGGA	0	7		3	6	7	3	6	7	3	6	7	3	6	7
hsa-miR-142-3p	hsa-mir-142	UGUAGUGUUUCCUACUUUAUGGA	382	347	335	404	375	392	489	472	447	489	472	447	489	472	447
hsa-miR-142-5p	hsa-mir-142	CAUAAAGUAGAAAGCACUACU	316	289	425	471	341	437	436	459	497	436	459	497	436	459	497
hsa-miR-143-3p	hsa-mir-143	UGAGAUGAAGCACUGUAGCUC	8	16	18	13	16	11	29	28	28	39	36	35	25	27	22
hsa-miR-143-5p	hsa-mir-143	GGUGCAGUGCUGCAUCUCUGGU	0	5	2	1	3	1	4	3	1	4	3	1	4	3	1
hsa-miR-144-3p	hsa-mir-144	UACAGUAUAGAUGAUGUACU	1021	1346	1281	1130	1172	1274	2429	2361	2163	3092	3246	3251	3514	3361	3524
hsa-miR-144-5p	hsa-mir-144	GGAUAUCAUCAUAUACUGUAAG	495	576	503	420	509	428	464	429	473	564	529	573	464	429	473
hsa-miR-145-3p	hsa-mir-145	GGAUUCCUGGAAAUACUGUUCU	8	13	9	6	14	16	12	21	25	12	21	25	12	21	25
hsa-miR-145-5p	hsa-mir-145	GUCCAGUUUUCCCAGGAAUCCCU	85	107	132	98	122	102	106	125	113	106	125	113	106	125	113
hsa-miR-146a-3p	hsa-mir-146a	CCUCUGAAAUUCAGUUCUUCAG	2	5	7	1	0	3	4	2	3	4	2	3	4	2	3
hsa-miR-146a-5p	hsa-mir-146a	UGAGAACUGAAUUCCAUGGGUU	105	131	156	143	165	162	445	667	710	1365	1009	1413	1387	1445	1462
hsa-miR-146b-3p	hsa-mir-146b	UGCCCUGUGGACUCAGUUCUGG	8	5	17	12	11	15	12	11	15	12	11	15	12	11	15
hsa-miR-146b-5p	hsa-mir-146b	UGAGAACUGAAUUCCAUAGGCU	43	57	61	54	61	76	54	61	76	54	61	76	54	61	76
hsa-miR-148a-3p	hsa-mir-148a	UCAGUGCACUACAGAACUUUGU	0	8	4	3	5	8	3	5	8	3	5	8	3	5	8
hsa-miR-148a-5p	hsa-mir-148a	AAAGUUCUGAGACACUCCGACU	10	18	22	13	24	31	11	17	41	11	17	41	11	17	41
hsa-miR-148b-3p	hsa-mir-148b	UCAGUGCAUCACAGAACUUUGU	164	132	124	158	154	134	201	257	282	421	561	433	421	561	433
hsa-miR-148b-5p	hsa-mir-148b	AAGUUCUGUUAUACACUCAGGC	18	27	35	34	26	28	43	55	43	56	63	73	48	50	65
hsa-miR-150-5p	hsa-mir-150	UCUCCCAACCCUUGUACCAGUG	2716	2821	2647	2543	3098	2932	4542	4376	4791	5453	5561	5542	5097	5376	5872
hsa-miR-151a-3p	hsa-mir-151a	CUAGACUGAAGCUCCUUGAGG	358	301	327	243	319	286	243	319	286	243	319	286	243	319	286
hsa-miR-151a-5p	hsa-mir-151a	UCGAGGAGCUCACAGUCUAGU	89	62	58	83	57	55	83	57	55	83	57	55	83	57	55
hsa-miR-151b	hsa-mir-151b	UCGAGGAGCUCACAGUCU	0	1	3	2	1	3	2	1	3	2	1	3	2	1	3
hsa-miR-152-3p	hsa-mir-152	UCAGUGCAUGACAGAACUUGG	1302	1513	1285	1320	1495	1674	699	738	762	699	738	762	699	738	762
hsa-miR-1537-3p	hsa-mir-1537	AAAACCGUCUAGUUACAGUUGU	6032	6871	6447	6705	5654	5967	2341	2843	2654	1887	1667	2041	1887	1667	2041
hsa-miR-1537-5p	hsa-mir-1537	AGCUGUAAUUAGUCAGUUUUCU	1026	1851	1447	1424	1453	1556	1645	1390	1642	1645	1390	1642	1645	1390	1642
hsa-miR-154-3p	hsa-mir-154	AAUCAUACACGGUUGACCUAUU	1027	1342	1651	1327	1245	1342	1435	1340	1435	1435	1340	1435	1435	1340	1435
hsa-miR-154-5p	hsa-mir-154	UAGGUUAUCCGUGUUGCCUUCG	372	345	372	398	495	470	463	474	407	463	474	407	463	474	407
hsa-miR-155-3p	hsa-mir-155	CUCCUACAUAUUAGCAUUAACA	59	63	66	56	37	45	109	132	109	145	154	163	167	176	187
hsa-miR-155-5p	hsa-mir-155	UUAAUGCUAAUCGUGAUAGGGGU	5013	5574	4826	5753	4350	5519	18224	17543	16477	16228	17543	16477	20622	25443	24774
hsa-miR-15a-3p	hsa-mir-15a	CAGGCCAUAUUGUGCUGCCUCA	2	5	8	6	8	3	6	8	3	6	8	3	6	8	3
hsa-miR-15a-5p	hsa-mir-15a	UAGCAGCACAUAAUGGUUUGUG	304	375	351	342	343	308	413	436	414	426	487	413	418	447	422
hsa-miR-15b-3p	hsa-mir-15b	CGAAUCAUUAUUUGCUGCUCUA	34	28	27	23	32	37	18	15	23	18	15	23	18	15	23
hsa-miR-15b-5p	hsa-mir-15b	UAGCAGCACAUCAUGGUUUACA	1753	1642	1387	1892	1495	1669	1075	909	1192	975	909	792	826	762	692
hsa-miR-16-2-3p	hsa-mir-16-2	CCAAUAUUACUGUGCUGCUUUA	5	3	1	6	6	2	2	3	4	2	3	5	2	3	6
hsa-miR-16-5p	hsa-mir-16-1	UAGCAGCACGUAAAUAUUGGCG	4216	4082	4487	4854	4778	3906	6226	6762	6246	7826	7762	7246	7026	7176	7043
hsa-miR-16-5p	hsa-mir-16-2	UAGCAGCACGUAAAUAUUGGCG	1374	1025	1643	1256	1778	1206	1682	1762	1746	2126	2062	2246	2826	2762	2675
hsa-miR-17-3p	hsa-mir-17	ACUGCAGUGAAGGCACUUGUAG	47	53	57	46	57	64	56	72	58	65	70	55	53	60	45
hsa-miR-17-5p	hsa-mir-17	CAAAGUGCUUACAGUGCAGGUAG	172	164	139	163	124	133	137	149	111	137	149	111	137	149	111
hsa-miR-181a-2-3p	hsa-mir-181a-2	ACCACUGACCGUUGACUGUACC	25	16	31	19	28	32	13	32	32	13	32	32	13	32	32
hsa-miR-181a-3p	hsa-mir-181a-1	ACCAUCGACCGUUGAUUGUACC	46	28	37	47	39	35	53	37	47	53	37	47	53	37	47
hsa-miR-181a-5p	hsa-mir-181a-2	AACAUUCAACGCUGUCGGUGAGU	1067	1354	1227	1157	1089	1560	1265	1354	1657	1265	1354	1657	1265	1354	1657
hsa-miR-181a-5p	hsa-mir-181a-1	AACAUUCAACGCUGUCGGUGAGU	1067	1354	1227	1157	1089	1560	1265	1354	1657	1265	1354	1657	1265	1354	1657
hsa-miR-181b-2-3p	hsa-mir-181b-2	CUCACUGAUCAAUGAAUGCA	5	8	3	7	7	8	7	7	8	7	7	8	7	7	8
hsa-miR-181b-3p	hsa-mir-181b-1	CUCACUGAACAAUGAAUGCAA	5	6	4	4	7	3	4	7	3	4	7	3	4	7	3
hsa-miR-181b-5p	hsa-mir-181b-1	AACAUUCAUUGCUGUCGGUGGGU	70	69	93	82	73	78	96	74	82	85	79	81	83	77	68
hsa-miR-181b-5p	hsa-mir-181b-2	AACAUUCAUUGCUGUCGGUGGGU	70	69	93	82	73	78	96	74	82	85	79	81	83	77	68
hsa-miR-181c-5p	hsa-mir-181c	AACAUUCAACCUGUCGGUGAGU	137	164	150	160	141	137	145	136	136	145	136	136	145	136	136
hsa-miR-181d-5p	hsa-mir-181d	AACAUUCAUUGUUGUCGGUGGGU	152	121	137	127	110	108	134	126	123	134	126	123	134	126	123
hsa-miR-182-3p	hsa-mir-182	UGGUUCUAGACUUGCCAACUA	0	1	3	1	0	5	1	0	5	1	0	5	1	0	5
hsa-miR-182-5p	hsa-mir-182	UUUGGCAAUGGUAGAACUCACACU	89	134	107	106	134	145	130	147	59	130	147	59	130	147	59
hsa-miR-183-5p	hsa-mir-183	UAUGGCACUGGUAGAAUUCACU	138	107	93	162	169	197	169	173	205	169	173	205	169	173	205
hsa-miR-185-5p	hsa-mir-185	UGGAGAGAAAGGCAGUUCCUGA	485	562	513	536	501	522	567	588	571	567	588	571	567	588	571
hsa-miR-186-5p	hsa-mir-186	CAAAGAAUUCUCCUUUUGGGCU	1368	1872	1054	1431	1209	1374	1183	1048	1071	1183	1048	1071	1183	1048	1071
hsa-miR-187-3p	hsa-mir-187	UCGUGUCUUGUGUUGCAGCCGG	10	3	4	1	5	9	6	5	7	6	5	7	6	5	7
hsa-miR-188-3p	hsa-mir-188	CUCCCACAUGCAGGGUUUGCA	4	2	2	3	6	0	4	6	6	4	6	6	4	6	6
hsa-miR-188-5p	hsa-mir-188	CAUCCCUUGCAUGGUGGAGGG	8	16	6	13	16	15	16	17	18	16	17	18	16	17	18
hsa-miR-18a-3p	hsa-mir-18a	ACUGCCCUAAGUGCUCCUUCUGG	0	3	4	1	4	2	2	3	4	2	3	4	2	3	4
hsa-miR-18a-5p	hsa-mir-18a	UAAGGUGCAUCUAGUGCAGAUAG	104	89	137	125	115	122	120	112	155	120	112	155	120	112	155
hsa-miR-18b-5p	hsa-mir-18b	UAAGGUGCAUCUAGUGCAGUUAG	5	3	7	6	0	7	6	5	4	7	7	5	5	6	7
hsa-miR-1908-5p	hsa-mir-1908	CGGCGGGGACGGCGAUUGGUC	9	7	5	4	1	7	6	3	6	6	3	6	6	3	6
hsa-miR-190a-5p	hsa-mir-190a	UGAUAUGUUUGAUAUAUUAGGU	10	17	9	11	5	9	8	4	8	8	4	8	8	4	8
hsa-miR-190b	hsa-mir-190b	UGAUAUGUUUGAUAUUGGGUU	3	0	4	1	2	2	1	2	2	1	2	2	1	2	2
hsa-miR-191-3p	hsa-mir-191	GCUGCGCUUGGAUUUCGUCCCC	2	3	7	2	2	2	2	2	2	2	2	2	2	2	2
hsa-miR-191-5p	hsa-mir-191	CAACGGAAUCCCAAAAGCAGCUG	1034	1259	1187	1118	1345	1416	4492	4182	4378	3592	3282	3378	3092	3482	3778
hsa-miR-192-5p	hsa-mir-192	CUGACCUAUGAAUUGACAGCC	20	27	23	24	27	23	22	28	22	22	28	22	22	28	22
hsa-miR-193a-5p	hsa-mir-193a	UGGGUCUUUGCGGGCGAGAUGA	18	25	27	25	32	24	29	37	35	29	37	35	29	37	35
hsa-miR-193b-3p	hsa-mir-193b	AACUGGCCCUCAAAGUCCCGCU	3	0	7	4	5	8	5	6	9	5	6	9	5	6	9
hsa-miR-193b-5p	hsa-mir-193b	CGGGGUUUUGAGGGCGAGAUGA	17	9	5	11	14	13	13	15	13	13	15	13	13	15	13
hsa-miR-194-3p	hsa-mir-194-2	CCAGUGGGGCUGCUGUUAUCUG	3	4	2	1	5	2	1	5	1	1	5	1	1	5	1
hsa-miR-194-5p	hsa-mir-194-1	UGUAACAGCAACUCCAUGUGGA	154	130	107	136	141	109	142	122	109	137	172	115	156	117	131
hsa-miR-194-5p	hsa-mir-194-2	UGUAACAGCAACUCCAUGUGGA	154	130	107	136	141	109	142	122	109	137	172	115	156	117	131
hsa-miR-195-5p	hsa-mir-195	UAGCAGCACAGAAAUAUUGGC	5	2	6	9	1	7	9	1	7	9	1	7	9	1	7
hsa-miR-196a-5p	hsa-mir-196a-1	UAGGUAGUUUCAUGUUGUUGGG	1	1	2	1	1	2	1	1	2	1	1	2	1	1	2
hsa-miR-196a-5p	hsa-mir-196a-2	UAGGUAGUUUCAUGUUGUUGGG	1	1	2	1	1	2	1	1	2	1	1	2	1	1	2
hsa-miR-196b-5p	hsa-mir-196b	UAGGUAGUUUCCUGUUGUUGGG	8	14	7	13	12	19	11	16	17	11	16	17	11	16	17
hsa-miR-197-3p	hsa-mir-197	UUCACCACCUUCUCCACCCAGC	238	215	270	216	246	215	222	257	217	222	257	217	222	257	217
hsa-miR-199a-3p	hsa-mir-199a-1	ACAGUAGUCUGCACAUUGGUUA	154	127	135	162	124	187	189	155	207	189	155	207	189	155	207
hsa-miR-199a-3p	hsa-mir-199a-2	ACAGUAGUCUGCACAUUGGUUA	154	127	135	162	124	187	189	155	207	189	155	207	189	155	207
hsa-miR-199a-5p	hsa-mir-199a-1	CCCAGUGUUCAGACUACCUGUUC	95	146	120	107	116	110	144	137	124	144	137	124	144	137	124
hsa-miR-199a-5p	hsa-mir-199a-2	CCCAGUGUUCAGACUACCUGUUC	95	146	120	107	116	110	144	137	124	144	137	124	144	137	124
hsa-miR-199b-3p	hsa-mir-199b	ACAGUAGUCUGCACAUUGGUUA	1052	1374	1320	1162	1244	1287	1389	1552	1307	1389	1552	1307	1389	1552	1307
hsa-miR-199b-5p	hsa-mir-199b	CCCAGUGUUUAGACUAUCUGUUC	416	458	346	478	403	387	460	324	371	460	324	371	460	324	371
hsa-miR-19a-3p	hsa-mir-19a	UGUGCAAAUCUAUGCAAAACUGA	49	52	67	53	60	58	61	59	65	61	59	65	61	59	65
hsa-miR-19b-3p	hsa-mir-19b-1	UGUGCAAAUCCAUGCAAAACUGA	1362	1427	1276	1254	1168	1256	876	768	809	832	752	843	815	783	749
hsa-miR-19b-3p	hsa-mir-19b-2	UGUGCAAAUCCAUGCAAAACUGA	1362	1427	1276	1254	1168	1256	876	768	809	832	752	843	815	783	849
hsa-miR-200a-3p	hsa-mir-200a	UAACACUGUCUGGUAACGAUGU	38	22	37	25	35	26	25	35	26	25	35	26	25	35	26
hsa-miR-200a-5p	hsa-mir-200a	CAUCUUACCGGACAGUGCUGGA	3	0	9	5	7	10	5	7	10	5	7	10	5	7	10
hsa-miR-200b-3p	hsa-mir-200b	UAAUACUGCCUGGUAAUGAUGA	16	8	9	14	12	16	13	11	12	13	11	12	13	11	12
hsa-miR-200c-3p	hsa-mir-200c	UAAUACUGCCGGGUAAUGAUGGA	40	75	37	45	64	54	53	63	57	53	63	57	53	63	57
hsa-miR-203a-3p	hsa-mir-203a	GUGAAAUGUUUAGGACCACUAG	6	0	3	4	5	7	4	5	7	4	5	7	4	5	7
hsa-miR-204-5p	hsa-mir-204	UUCCCUUUGUCAUCCUAUGCCU	8	5	7	5	4	1	5	4	1	5	4	1	5	4	1
hsa-miR-20a-3p	hsa-mir-20a	ACUGCAUUAUGAGCACUUAAAG	325	308	374	267	352	416	682	713	564	602	658	605	512	407	469
hsa-miR-20a-5p	hsa-mir-20a	UAAAGUGCUUAUAGUGCAGGUAG	7	5	0	3	8	5	4	4	5	4	4	5	4	4	5
hsa-miR-20b-5p	hsa-mir-20b	CAAAGUGCUCAUAGUGCAGGUAG	13	19	17	16	17	20	21	23	26	21	23	26	21	23	26
hsa-miR-21-3p	hsa-mir-21	CAACACCAGUCGAUGGGCUGU	107	148	125	122	131	156	157	138	145	157	138	145	157	138	145
hsa-miR-21-5p	hsa-mir-21	UAGCUUAUCAGACUGAUGUUGA	4327	4082	4136	3884	3279	4649	4308	4645	4032	4308	4645	4032	4308	4645	4032
hsa-miR-210-3p	hsa-mir-210	CUGUGCGUGUGACAGCGGCUGA	36705	38126	32175	33462	43521	37643	10967	13524	16247	8963	11265	9685	8967	9351	10278
hsa-miR-211-5p	hsa-mir-211	UUCCCUUUGUCAUCCUUCGCCU	49	82	64	63	75	70	58	80	79	67	72	78	68	82	71
hsa-miR-2110	hsa-mir-2110	UUGGGGAAACGGCCGCUGAGUG	0	5	4	3	1	1	3	1	1	3	1	1	3	1	1
hsa-miR-2115-3p	hsa-mir-2115	CAUCAGAAUUCAUGGAGGCUAG	7	5	0	3	7	0	3	7	0	3	7	0	3	7	0
hsa-miR-2115-5p	hsa-mir-2115	AGCUUCCAUGACUCCUGAUGGA	13	10	9	11	13	7	9	15	10	8	10	17	12	17	8
hsa-miR-212-3p	hsa-mir-212	UAACAGUCUCCAGUCACGGCC	2	0	5	0	1	2	1	0	2	3	1	2	2	0	2
hsa-miR-212-5p	hsa-mir-212	ACCUUGGCUCUAGACUGCUUACU	2	4	0	3	0	2	3	0	2	3	0	2	3	0	3
hsa-miR-216b-5p	hsa-mir-216b	AAAUCUCUGCAGGCAAAUGUGA	1	3	2	0	1	3	0	1	3	0	1	5	0	1	2
hsa-miR-217	hsa-mir-217	UACUGCAUCAGGAACUGAUUGGA	0	1	1	1	0	2	1	0	2	1	0	1	1	0	4
hsa-miR-218-5p	hsa-mir-218-1	UUGUGCUUGAUCUAACCAUGU	5278	5174	6068	6324	5627	7260	3321	4056	5167	4685	3897	4051	4468	4719	5061
hsa-miR-218-5p	hsa-mir-218-2	UUGUGCUUGAUCUAACCAUGU	5278	5174	6068	6324	5627	7260	3321	4056	5167	4685	3897	4051	4468	4719	5061
hsa-miR-219b-3p	hsa-mir-219b	AGAAUUGCGUUUGGACAAUCAGU	10	18	7	5	2	11	7	12	8	5	9	12	10	7	8
hsa-miR-22-3p	hsa-mir-22	AAGCUGCCAGUUGAAGAACUGU	10768	13525	14264	15422	15126	13254	23453	24805	26284	33788	42452	46324	47545	44805	56283
hsa-miR-22-5p	hsa-mir-22	AGUUCUUCAGUGGCAAGCUUUA	38	49	57	50	45	65	138	150	142	138	150	142	138	150	142
hsa-miR-221-3p	hsa-mir-221	AGCUACAUUGUCUGCUGGGUUUC	185	143	217	221	234	223	305	345	341	543	531	562	556	542	563
hsa-miR-221-5p	hsa-mir-221	ACCUGGCAUACAAUGUAGAUUU	3	17	10	14	13	7	16	15	18	16	15	18	16	15	18
hsa-miR-222-3p	hsa-mir-222	AGCUACAUCUGGCUACUGGGU	28	51	43	47	30	38	33	41	33	35	48	46	45	50	47
hsa-miR-223-3p	hsa-mir-223	UGUCAGUUUGUCAAAUACCCCA	4076	3584	3843	4576	4219	4313	10543	11754	12942	16456	15705	17653	23154	20987	24352
hsa-miR-223-5p	hsa-mir-223	CGUGUAUUUGACAAGCUGAGUU	5	13	17	9	20	13	14	22	12	14	22	12	14	22	12
hsa-miR-224-5p	hsa-mir-224	CAAGUCACUAGUGGUUCCGUU	0	7	4	2	3	0	4	5	3	4	5	3	4	5	3
hsa-miR-2277-5p	hsa-mir-2277	AGCGCGGGCUGAGCGCUGCCAGUC	2	6	3	2	5	8	2	1	4	2	1	4	2	1	4
hsa-miR-2355-3p	hsa-mir-2355	AUUGUCCUUGCUGUUUGGAGAU	7	4	5	3	7	2	5	3	12	5	3	12	5	3	12
hsa-miR-2355-5p	hsa-mir-2355	AUCCCCAGAUACAAUGGACAA	0	2	4	3	1	7	0	4	6	0	4	6	0	4	6
hsa-miR-23a-3p	hsa-mir-23a	AUCACAUUGCCAGGGAUUUCC	3028	3317	3564	3414	3425	3725	1763	1334	1243	1004	1143	1084	897	983	907
hsa-miR-23a-5p	hsa-mir-23a	GGGGUUCCUGGGGAUGGGAUUU	8	3	4	5	4	5	4	7	8	4	7	8	4	7	8
hsa-miR-23b-3p	hsa-mir-23b	AUCACAUUGCCAGGGAUUACC	125	107	145	146	143	126	135	128	102	135	128	102	135	128	102
hsa-miR-24-2-5p	hsa-mir-24-2	UGCCUACUGAGCUGAAACACAG	0	4	7	3	4	5	2	5	0	2	5	0	2	5	0
hsa-miR-24-3p	hsa-mir-24-1	UGGCUCAGUUCAGCAGGAACAG	302	317	335	346	297	281	343	268	262	343	268	262	343	268	262
hsa-miR-24-3p	hsa-mir-24-2	UGGCUCAGUUCAGCAGGAACAG	1274	1027	1458	1346	1432	1192	1371	1356	1323	1371	1356	1323	1371	1356	1323
hsa-miR-25-3p	hsa-mir-25	CAUUGCACUUGUCUCGGUCUGA	16548	21462	18673	17229	19214	19647	7876	8431	7108	5576	4636	6165	7504	7546	8708
hsa-miR-26a-1-3p	hsa-mir-26a-1	CCUAUUCUUGGUUACUUGCACG	0	2	4	2	1	2	2	1	2	2	1	2	2	1	2
hsa-miR-26a-2-3p	hsa-mir-26a-2	CCUAUUCUUGAUUACUUGUUUC	2	0	7	6	12	13	6	12	13	6	12	13	6	12	13
hsa-miR-26a-5p	hsa-mir-26a-1	UUCAAGUAAUCCAGGAUAGGCU	4037	3782	4629	4688	5773	5764	4521	4040	4298	4521	4040	4298	4521	4040	4298
hsa-miR-26a-5p	hsa-mir-26a-2	UUCAAGUAAUCCAGGAUAGGCU	4037	3782	4629	4688	5773	5764	4521	4040	4298	4521	4040	4298	4521	4040	4298
hsa-miR-26b-3p	hsa-mir-26b	CCUGUUCUCCAUUACUUGGCUC	4	6	7	2	7	3	1	4	3	1	4	3	1	4	3
hsa-miR-26b-5p	hsa-mir-26b	UUCAAGUAAUUCAGGAUAGGU	1834	1528	1346	1567	1410	1732	1322	1336	1566	1436	1547	1537	1487	1540	1566
hsa-miR-27a-3p	hsa-mir-27a	UUCACAGUGGCUAAGUUCCGC	1838	2317	2214	1972	2431	2160	2231	1997	2439	2576	2086	2315	2516	2431	2439
hsa-miR-27a-5p	hsa-mir-27a	AGGGCUUAGCUGCUUGUGAGCA	48	64	57	67	85	70	78	80	83	78	80	83	78	80	83
hsa-miR-27b-3p	hsa-mir-27b	UUCACAGUGGCUAAGUUCUGC	1572	1836	1469	1557	1679	1423	1469	1793	1521	1627	1493	1821	1541	1493	1721
hsa-miR-27b-5p	hsa-mir-27b	AGAGCUUAGCUGAUUGGUGAAC	13	8	17	23	15	26	21	26	25	21	26	25	21	26	25
hsa-miR-28-3p	hsa-mir-28	CACUAGAUUGUGAGCUCCUGGA	405	462	481	430	334	498	432	473	419	432	473	419	432	473	419
hsa-miR-28-5p	hsa-mir-28	AAGGAGCUCACAGUCUAUUGAG	405	462	481	452	392	441	472	482	451	472	482	451	472	482	451
hsa-miR-296-5p	hsa-mir-296	AGGGCCCCCCCUCAAUCCUGU	1	4	7	2	7	2	2	3	8	2	4	9	2	5	7
hsa-miR-29a-3p	hsa-mir-29a	UAGCACCAUCUGAAAUCGGUUA	2718	2326	2519	2461	2874	2022	1621	2338	2283	1621	2338	2283	1621	2338	2283
hsa-miR-29a-5p	hsa-mir-29a	ACUGAUUUCUUUUGGUGUUCAG	6137	4379	5468	5841	3647	4578	2352	2057	1687	1854	2024	1873	1765	1646	1925
hsa-miR-29b-1-5p	hsa-mir-29b-1	GCUGGUUUCAUAUGGUGGUUUAGA	8	16	7	23	11	16	21	23	17	21	23	17	21	23	17
hsa-miR-29b-2-5p	hsa-mir-29b-2	CUGGUUUCACAUGGUGGCUUAG	2	5	7	3	2	3	1	5	4	1	5	4	1	5	4
hsa-miR-29b-3p	hsa-mir-29b-1	UAGCACCAUUUGAAAUCAGUGUU	6	2	5	4	3	2	3	2	5	2	8	1	1	6	2
hsa-miR-29b-3p	hsa-mir-29b-2	UAGCACCAUUUGAAAUCAGUGUU	6	2	5	4	3	2	3	2	5	2	8	1	1	6	2
hsa-miR-29c-3p	hsa-mir-29c	UAGCACCAUUUGAAAUCGGUUA	13024	10245	11573	11397	11105	12166	6843	6124	6113	3685	4122	4176	4685	5409	4362
hsa-miR-29c-5p	hsa-mir-29c	UGACCGAUUUCUCCUGGUGUUC	53	69	70	44	62	74	54	60	68	54	60	68	54	60	68
hsa-miR-301a-3p	hsa-mir-301a	CAGUGCAAUAGUAUUGUCAAAGC	60	49	53	49	54	52	53	64	55	53	64	55	53	64	55
hsa-miR-301a-5p	hsa-mir-301a	GCUCUGACUUUAUUGCACUACU	102	157	126	124	134	142	132	146	154	132	146	154	132	146	154
hsa-miR-301b-3p	hsa-mir-301b	CAGUGCAAUGAUAUUGUCAAAGC	13	18	20	15	15	12	21	14	13	21	14	13	21	14	13
hsa-miR-301b-5p	hsa-mir-301b	GCUCUGACGAGGUUGCACUACU	2	5	7	3	4	0	3	4	5	3	4	5	3	4	5
hsa-miR-3065-3p	hsa-mir-3065	UCAGCACCAGGAUAUUGUUGGAG	63	45	72	45	63	54	55	37	52	55	37	52	55	37	52
hsa-miR-3065-5p	hsa-mir-3065	UCAACAAAAUCACUGAUGCUGGA	12	9	11	8	5	4	5	12	10	5	12	8	5	12	9
hsa-miR-3074-3p	hsa-mir-3074	GAUAUCAGCUCAGUAGGCACCG	6	8	10	9	4	4	5	8	6	5	8	6	5	8	6
hsa-miR-30a-3p	hsa-mir-30a	CUUUCAGUCGGAUGUUUGCAGC	10	6	7	14	4	7	1	2	1	1	2	1	1	2	1
hsa-miR-30a-5p	hsa-mir-30a	UGUAAACAUCCUCGACUGGAAG	16	23	14	18	15	20	10	8	10	10	8	10	10	8	10
hsa-miR-30b-3p	hsa-mir-30b	CUGGGAGGUGGAUGUUUACUUC	17	13	19	21	25	26	18	32	20	18	32	20	18	32	20
hsa-miR-30b-5p	hsa-mir-30b	UGUAAACAUCCUACACUCAGCU	407	524	473	552	452	462	465	410	523	386	401	354	402	341	356
hsa-miR-30c-1-3p	hsa-mir-30c-1	CUGGGAGAGGGUUGUUUACUCC	10	16	13	14	21	16	14	21	16	14	21	16	14	21	16
hsa-miR-30c-5p	hsa-mir-30c-2	UGUAAACAUCCUACACUCUCAGC	406	471	428	443	338	405	454	436	421	454	436	421	454	436	421
hsa-miR-30c-5p	hsa-mir-30c-1	UGUAAACAUCCUACACUCUCAGC	406	471	428	443	338	405	454	436	421	454	436	421	454	436	421
hsa-miR-30d-3p	hsa-mir-30d	CUUUCAGUCAGAUGUUUGCUGC	0	3	4	4	2	0	4	2	0	4	2	0	4	2	0
hsa-miR-30d-5p	hsa-mir-30d	UGUAAACAUCCCCGACUGGAAG	4627	5739	4846	4343	4362	4081	5342	5213	5032	5342	5213	5032	5342	5213	5032
hsa-miR-30e-3p	hsa-mir-30e	CUUUCAGUCGGAUGUUUACAGC	684	783	746	780	732	813	650	781	724	650	781	724	650	781	724
hsa-miR-30e-5p	hsa-mir-30e	UGUAAACAUCCUUGACUGGAAG	3	5	4	28	11	27	15	24	19	15	24	19	15	24	19
hsa-miR-31-5p	hsa-mir-31	AGGCAAGAUGCUGGCAUAGCU	0	3	4	164	145	139	143	117	125	143	117	125	143	117	125
hsa-miR-3115	hsa-mir-3115	AUAUGGGUUUACUAGUUGGU	1	2	0	1	2	0	2	1	4	2	1	4	2	1	4
hsa-miR-3120-3p	hsa-mir-3120	CACAGCAAGUGUAGACAGGCA	2	2	4	1	0	0	1	1	2	1	1	2	1	1	2
hsa-miR-3121-3p	hsa-mir-3121	UAAAUAGAGUAGGCAAAGGACA	1	3	4	1	5	6	7	9	3	7	9	3	7	9	3
hsa-miR-3129-3p	hsa-mir-3129	AAACUAAUCUCUACACUGCUGC	4	2	5	6	7	3	5	7	3	5	7	3	5	7	3
hsa-miR-3130-3p	hsa-mir-3130-1	GCUGCACCGGAGACUGGGUAA	1	2	2	1	0	2	0	1	2	1	4	0	3	2	2
hsa-miR-3130-3p	hsa-mir-3130-2	GCUGCACCGGAGACUGGGUAA	2	0	3	0	0	0	1	0	3	0	2	0	0	2	5
hsa-miR-3130-5p	hsa-mir-3130-1	UACCCAGUCUCCGGUGCAGCC	1	1	2	3	4	2	3	2	6	2	2	6	3	4	0
hsa-miR-3130-5p	hsa-mir-3130-2	UACCCAGUCUCCGGUGCAGCC	1	1	2	1	0	1	1	1	0	1	1	0	0	0	0
hsa-miR-3133	hsa-mir-3133	UAAAGAACUCUUAAAACCCAAU	2	2	0	0	2	0	0	2	0	0	2	0	0	2	2
hsa-miR-3134	hsa-mir-3134	UGAUGGAUAAAAGACUACAUAUU	1	2	2	2	0	4	5	2	4	5	2	4	5	2	4	4
hsa-miR-3135a	hsa-mir-3135a	UGCCUAGGCUGAGACUGCAGUG	2	1	0	0	1	1	1	1	0	1	0	5	1	0	3
hsa-miR-3139	hsa-mir-3139	UAGGAGCUCAACAGAUGCCUGUU	0	2	1	2	1	4	3	2	3	0	2	0	0	2	0
hsa-miR-3140-3p	hsa-mir-3140	AGCUUUUGGGAAUUCAGGUAGU	1	1	2	2	1	5	4	3	6	0	3	0	0	3	0
hsa-miR-3140-5p	hsa-mir-3140	ACCUGAAUUACCAAAAGCUUU	2	2	3	3	4	6	6	5	4	0	0	4	0	0	4
hsa-miR-3149	hsa-mir-3149	UUUGUAUGGAUAUGUGUGUGUAU	2	4	2	6	6	3	2	6	5	2	0	0	2	0	0
hsa-miR-3150b-3p	hsa-mir-3150b	UGAGGAGAUCGUCGAGGUUGG	3	1	2	3	0	3	5	2	9	5	2	3	7	2	0
hsa-miR-3157-5p	hsa-mir-3157	UUCAGCCAGGCUAGUGCAGUCU	1	2	2	0	0	2	4	0	0	0	1	2	0	4	0
hsa-miR-3158-3p	hsa-mir-3158-1	AAGGGCUUCCUCUCUGCAGGAC	7	2	3	12	13	15	12	13	15	12	13	15	12	13	15
hsa-miR-3158-3p	hsa-mir-3158-2	AAGGGCUUCCUCUCUGCAGGAC	2	3	4	1	2	5	3	0	1	3	0	1	3	0	1
hsa-miR-3161	hsa-mir-3161	CUGAUAAGAACAGAGGCCCAGAU	2	1	0	2	2	0	4	3	0	0	3	0	1	3	0
hsa-miR-3164	hsa-mir-3164	UGUGACUUUAAGGGAAAUGGCG	1	0	2	1	0	1	0	2	0	4	2	0	0	2	0
hsa-miR-3173-5p	hsa-mir-3173	UGCCCUGCCUGUUUUCUCCUUU	0	1	1	1	1	3	0	1	4	0	1	3	0	1	0
hsa-miR-3177-3p	hsa-mir-3177	UGCACGGCACUGGGGACACGU	1	0	0	0	1	0	2	0	0	2	0	0	1	2	0
hsa-miR-3187-3p	hsa-mir-3187	UUGGCCAUGGGGCUGCGCGG	2	1	1	1	0	0	0	0	0	0	0	0	1	1	0
hsa-miR-3194-3p	hsa-mir-3194	AGCUCUGCUGCUCACUGGCAGU	0	1	1	3	2	4	3	2	4	3	2	4	3	2	4
hsa-miR-3194-5p	hsa-mir-3194	GGCCAGCCACCAGGAGGGCUG	1	0	1	0	1	0	0	0	1	0	1	0	4	0	0
hsa-miR-32-3p	hsa-mir-32	CAAUUUAGUGUGUGUGAUAUUU	1	1	0	1	1	2	0	1	2	0	1	2	0	1	2
hsa-miR-32-5p	hsa-mir-32	UAUUGCACAUUACUAAGUUGCA	114	136	140	135	123	141	113	142	133	143	52	138	136	154	133
hsa-miR-3200-3p	hsa-mir-3200	CACCUUGCGCUACUCAGGUCUG	1	6	2	2	4	5	2	5	5	2	5	5	2	5	5
hsa-miR-3200-5p	hsa-mir-3200	AAUCUGAGAAGGCGCACAAGGU	3	2	8	1	5	2	0	4	5	0	4	5	0	4	5
hsa-miR-320a	hsa-mir-320a	AAAAGCUGGGUUGAGAGGGCGA	1527	1340	1083	1332	1218	1342	859	785	803	678	784	712	757	809	811
hsa-miR-320b	hsa-mir-320b-1	AAAAGCUGGGUUGAGAGGGCAA	73	55	61	86	53	72	62	54	71	70	62	51	49	65	70
hsa-miR-320b	hsa-mir-320b-2	AAAAGCUGGGUUGAGAGGGCAA	2	1	3	2	0	0	3	0	0	1	0	0	1	1	0
hsa-miR-320c	hsa-mir-320c-1	AAAAGCUGGGUUGAGAGGGU	3	1	1	0	0	1	0	1	4	0	3	0	0	1	0
hsa-miR-320c	hsa-mir-320c-2	AAAAGCUGGGUUGAGAGGGU	2	4	1	2	6	4	5	6	3	5	6	3	5	6	3
hsa-miR-320d	hsa-mir-320d-1	AAAAGCUGGGUUGAGAGGA	0	2	1	3	1	1	1	0	0	2	0	1	0	3	0
hsa-miR-320d	hsa-mir-320d-2	AAAAGCUGGGUUGAGAGGA	1	3	1	0	1	1	0	0	1	0	0	0	0	1	0
hsa-miR-323a-3p	hsa-mir-323a	CACAUUACACGGUCGACCUCU	102	161	135	114	78	89	109	123	89	109	123	89	109	123	89
hsa-miR-324-3p	hsa-mir-324	ACUGCCCCAGGUGCUGCUGG	473	538	406	434	426	518	452	379	417	463	415	426	421	409	409
hsa-miR-324-5p	hsa-mir-324	CGCAUCCCCUAGGGCAUUGGUGU	1027	1354	1608	1134	1325	1089	1342	1432	1452	1309	1401	1246	1312	1478	1347
hsa-miR-326	hsa-mir-326	CCUCUGGGCCCUUCCUCCAG	407	319	334	345	452	512	332	463	543	356	412	531	314	509	521
hsa-miR-328-3p	hsa-mir-328	CUGGCCCUCUCUGCCCUUCCGU	6725	5217	5876	5867	4621	5034	3042	2865	2731	2456	2368	2910	3125	3512	3011
hsa-miR-329-3p	hsa-mir-329-1	AACACACCUGGUUAACCUCUUU	602	489	551	635	675	719	754	711	782	709	725	734	733	751	703
hsa-miR-329-3p	hsa-mir-329-2	AACACACCUGGUUAACCUCUUU	203	278	244	252	225	239	241	208	241	237	225	264	265	240	261
hsa-miR-330-3p	hsa-mir-330	GCAAAGCACACGGCCUGCAGAGA	3	0	1	4	4	7	4	4	7	4	4	7	4	4	7
hsa-miR-330-5p	hsa-mir-330	UCUCUGGGCCUGUGUCUUAGGC	3	3	1	2	2	6	2	2	6	2	2	6	2	2	6
hsa-miR-331-3p	hsa-mir-331	GCCCCUGGGCCUAUCCUAGAA	24	17	16	24	17	16	24	17	16	24	17	16	24	17	16
hsa-miR-331-5p	hsa-mir-331	CUAGGUAUGGUCCCAGGGAUCC	463	554	408	562	781	647	1024	1315	1102	1576	1829	1743	1625	1510	1814
hsa-miR-335-3p	hsa-mir-335	UUUUUCAUUAUUGCUCCUGACC	174	127	105	135	154	124	135	154	124	135	154	124	135	154	124
hsa-miR-335-5p	hsa-mir-335	UCAAGAGCAAUAACGAAAAAUGU	133	145	169	165	126	142	165	126	142	165	126	142	165	126	142
hsa-miR-337-3p	hsa-mir-337	CUCCUAUAUGAUGCCUUUCUUC	0	1	2	3	0	8	0	7	4	2	5	4	1	7	2
hsa-miR-338-3p	hsa-mir-338	UCCAGCAUCAGUGAUUUUGUUG	1037	1389	1216	1135	1324	1420	1852	1327	1413	1471	1308	1619	1524	1462	1728
hsa-miR-338-5p	hsa-mir-338	AACAAUAUCCUGGUGCUGAGUG	6	8	13	5	14	7	12	8	3	10	5	13	14	8	9
hsa-miR-339-3p	hsa-mir-339	UGAGCGCCUCGACGACAGAGCCG	425	384	327	390	352	378	381	341	421	381	341	421	381	341	421
hsa-miR-339-5p	hsa-mir-339	UCCCUGUCCUCCAGGAGCUCACG	137	152	186	186	161	145	154	143	154	154	143	154	154	143	154
hsa-miR-340-3p	hsa-mir-340	UCCGUCUCAGUUACUUUAUAGC	213	188	271	243	231	154	236	254	241	236	254	241	236	254	241
hsa-miR-340-5p	hsa-mir-340	UUAUAAAGCAAUGAGACUGAUU	5021	4673	4985	5387	4542	5236	4942	4625	5143	4980	4769	4513	4986	5082	4871
hsa-miR-342-3p	hsa-mir-342	UCUCACACAGAAAUCGCACCCGU	152	113	136	156	124	109	112	132	132	143	108	125	132	121	114
hsa-miR-342-5p	hsa-mir-342	AGGGGUGCUAUCUGUGAUUGA	431	457	428	454	342	438	1424	1433	1742	1436	1656	1652	1725	1743	1654
hsa-miR-345-5p	hsa-mir-345	GCUGACUCCUAGUCCAGGGCUC	125	144	163	109	145	125	110	114	109	132	129	108	102	114	103
hsa-miR-34a-5p	hsa-mir-34a	UGGCAGUGUCUUAGCUGGUUGU	506	457	426	535	624	578	1025	1132	894	1170	1034	935	782	850	963
hsa-miR-34c-5p	hsa-mir-34c	AGGCAGUGUAGUUAGCUGAUUGC	2	4	3	0	7	7	6	12	14	6	12	14	6	12	14
hsa-miR-3605-3p	hsa-mir-3605	CCUCCGUGUUACCUGUCCUCUAG	183	145	173	122	134	146	154	135	142	154	135	142	154	135	142
hsa-miR-3607-3p	hsa-mir-3607	ACUGUAAACGCUUUCUGAUG	32	47	59	43	56	78	47	45	51	47	45	51	47	45	51
hsa-miR-361-3p	hsa-mir-361	UCCCCCAGGUGUGAUUCUGAUUU	1071	1450	1374	1232	1296	1184	1366	1453	1417	1476	1653	1653	1357	1213	1317
hsa-miR-361-5p	hsa-mir-361	UUAUCAGAAUCUCCAGGGGUAC	1071	1450	1374	1132	1425	1457	1014	1325	1254	1346	1436	1458	10156	1324	1079
hsa-miR-3611	hsa-mir-3611	UUGUGAAGAAAGAAAUUCUUA	60	47	73	67	83	79	57	74	80	67	72	65	68	73	68
hsa-miR-3613-5p	hsa-mir-3613	UGUUGUACUUUUUUUUUUGUUC	489	607	554	540	571	510	543	547	478	562	509	513	518	498	504
hsa-miR-3614-3p	hsa-mir-3614	UAGCCUUCAGAUCUUGGUGUUUU	1	1	3	1	0	1	0	4	2	0	1	5	0	2	4
hsa-miR-3614-5p	hsa-mir-3614	CCACUUGGAUCUGAAGGCUGCCC	2	3	1	0	5	0	2	2	0	6	0	1	4	2	0
hsa-miR-3615	hsa-mir-3615	UCUCUCGGCUCCUCGCGGCUC	3	2	0	5	0	0	0	4	3	4	5	2	6	0	2
hsa-miR-3617-5p	hsa-mir-3617	AAAGACAUAGUUGCAAGAUGGG	55	73	49	53	75	67	72	57	61	49	78	51	55	62	73
hsa-miR-362-3p	hsa-mir-362	AACACACCUAUUCAAGGAUUCA	25	34	20	15	19	10	9	15	19	9	15	19	9	15	19
hsa-miR-362-5p	hsa-mir-362	AAUCCUUGGAACCUAGGUGUGAGU	205	236	218	266	287	235	264	273	234	254	267	214	276	251	234
hsa-miR-363-3p	hsa-mir-363	AAUUGCACGGUAUCCAUCUGUA	337	372	389	313	342	301	403	358	321	474	458	407	452	468	389
hsa-miR-3656	hsa-mir-3656	GGCGGGUGCGGGGGUGG	1	3	2	2	0	6	4	1	2	0	3	2	0	1	0
hsa-miR-3657	hsa-mir-3657	UGUGUCCCAUUAUUGGUGAUU	2	2	1	2	3	1	4	3	1	3	4	3	3	2	5
hsa-miR-365a-3p	hsa-mir-365a	UAAUGCCCCUAAAAAUCCUUAU	1	1	3	1	1	0	1	0	2	1	0	2	0	3	0
hsa-miR-365b-3p	hsa-mir-365b	UAAUGCCCCUAAAAAUCCUUAU	2	3	2	3	5	7	3	2	5	3	2	5	3	2	6
hsa-miR-3662	hsa-mir-3662	GAAAAUGAUGAGUAGUGACUGAUG	2	1	1	2	0	0	0	0	1	0	0	2	0	0	1
hsa-miR-3667-3p	hsa-mir-3667	ACCUUCCUCUCCAUGGGUCUUU	1	1	3	2	0	0	0	3	1	1	0	0	1	0	1
hsa-miR-3684	hsa-mir-3684	UUAGACCUAGUACACGUCCUU	0	2	1	0	0	1	0	0	0	0	0	0	0	0	0
hsa-miR-3688-3p	hsa-mir-3688-1	UAUGGAAAGACUUUGCCACUCU	2	3	1	3	2	1	2	3	4	2	3	7	3	6	4
hsa-miR-3688-3p	hsa-mir-3688-2	UAUGGAAAGACUUUGCCACUCU	1	0	0	1	1	0	1	0	0	0	0	0	0	1	0
hsa-miR-369-3p	hsa-mir-369	AAUAAUACAUGGUUGAUCUUU	3	1	9	5	7	4	5	6	2	4	7	3	6	5	7
hsa-miR-369-5p	hsa-mir-369	AGAUCGACCGUGUUAUAUUCGC	346	451	307	314	378	402	352	326	379	361	342	381	350	377	368
hsa-miR-3690	hsa-mir-3690-1	ACCUGGACCCAGCGUAGACAAAG	18	8	13	23	33	41	34	42	46	46	37	44	43	42	46
hsa-miR-3690	hsa-mir-3690-2	ACCUGGACCCAGCGUAGACAAAG	2	5	1	3	3	6	5	4	3	4	3	6	4	5	3
hsa-miR-370-3p	hsa-mir-370	GCCUGCUGGGGUGGAACCUGGU	3364	3752	4112	3623	2943	3146	1465	1734	1873	1362	1485	1543	1536	1645	1783
hsa-miR-371b-3p	hsa-mir-371b	AAGUGCCCCCACAGUUUGAGUGC	55	62	47	43	56	78	56	47	63	52	50	63	56	63	67
hsa-miR-371b-5p	hsa-mir-371b	ACUCAAAAGAUGGCGGCACUUU	2	7	6	5	6	6	5	3	7	7	5	6	7	4	8
hsa-miR-374a-3p	hsa-mir-374a	CUUAUCAGAUUGUAUUGUAAUU	177	162	183	156	189	231	165	203	231	187	234	209	223	238	214
hsa-miR-374a-5p	hsa-mir-374a	UUAUAAUACAACCUGAUAAGUG	5016	5738	6245	5642	6574	4578	5378	5980	5123	5093	4979	5834	5646	5463	5367
hsa-miR-374b-3p	hsa-mir-374b	CUUAGCAGGUUGUAUUAUCAUU	3	4	7	5	3	3	5	4	8	8	5	7	6	7	4
hsa-miR-374b-5p	hsa-mir-374b	AUAUAAUACAACCUGCUAAGUG	478	562	614	564	479	503	545	508	535	531	519	543	536	572	544
hsa-miR-376a-3p	hsa-mir-376a-1	AUCAUAGAGGAAAAUCCACGU	3	6	2	4	6	7	3	2	7	5	2	5	6	2	7
hsa-miR-376a-3p	hsa-mir-376a-2	AUCAUAGAGGAAAAUCCACGU	4	6	2	5	2	2	0	7	6	2	8	3	5	6	7
hsa-miR-376c-3p	hsa-mir-376c	AACAUAGAGGAAAUUCCACGU	3	1	1	3	1	0	3	4	2	4	2	1	3	6	0
hsa-miR-377-3p	hsa-mir-377	AUCACACAAAGGCAACUUUUGU	23	19	32	26	18	34	24	32	28	35	28	26	30	25	27
hsa-miR-377-5p	hsa-mir-377	AGAGGUUGCCCUUGGUGAAUUC	342	368	305	354	298	307	362	309	33	341	376	357	382	303	372
hsa-miR-378a-3p	hsa-mir-378a	ACUGGACUUGGAGUCAGAAGGC	4268	4754	4915	4342	3978	4621	4365	4126	4508	4637	4420	4635	4453	4236	4095
hsa-miR-378a-5p	hsa-mir-378a	CUCCUGACUCCAGGUCCUGUGU	6024	6373	6682	6336	4357	5464	10442	9847	11252	15148	13052	17445	13556	12340	16137
hsa-miR-378d	hsa-mir-378d-2	ACUGGACUUGGAGUCAGAAA	2	1	3	3	0	5	2	4	0	2	3	4	4	1	4
hsa-miR-378d	hsa-mir-378d-1	ACUGGACUUGGAGUCAGAAA	1	1	2	1	1	7	2	6	2	2	4	0	3	0	1
hsa-miR-379-3p	hsa-mir-379	UAUGUAACAUGGUCCACUAACU	2	3	2	3	0	2	1	1	2	1	2	2	1	3	2
hsa-miR-379-5p	hsa-mir-379	UGGUAGACUAUGGAACGUAGG	173	147	159	154	136	176	143	168	201	126	135	146	165	133	165
hsa-miR-381-3p	hsa-mir-381	UAUACAAGGGCAAGCUCUCUGU	235	272	229	245	231	265	264	209	252	273	253	264	268	233	245
hsa-miR-382-3p	hsa-mir-382	AAUCAUUCACGGACAACACUU	37	48	56	43	54	45	46	52	36	46	46	35	43	42	30
hsa-miR-382-5p	hsa-mir-382	GAAGUUGUUCGUGGUGGAUUCG	29	35	33	45	35	26	43	45	36	34	37	32	33	36	30
hsa-miR-3909	hsa-mir-3909	UGUCCUCUAGGGCCUGCAGUCU	49	32	41	43	23	40	36	46	37	43	47	53	40	42	47
hsa-miR-3912-3p	hsa-mir-3912	UAACGCAUAAUAUGGACAUGU	15	18	27	13	27	22	21	24	25	17	32	25	32	25	35
hsa-miR-3913-5p	hsa-mir-3913-1	UUUGGGACUGAUCUUGAUGUCU	2	1	1	3	0	4	4	2	7	4	5	5	5	4	8
hsa-miR-3913-5p	hsa-mir-3913-2	UUUGGGACUGAUCUUGAUGUCU	5	5	7	6	4	10	5	6	7	4	12	4	2	3	6
hsa-miR-3928-3p	hsa-mir-3928	GGAGGAACCUUGGAGCUUCGGC	10	14	13	13	16	9	15	6	14	12	7	6	13	8	13
hsa-miR-3934-5p	hsa-mir-3934	UCAGGUGUGGAAACUGAGGCAG	3	4	3	0	4	8	3	5	5	4	5	3	8	6	3
hsa-miR-3939	hsa-mir-3939	UACGCGCAGACCACAGGAUGUC	4	2	3	4	2	2	2	7	4	5	3	6	5	7	8
hsa-miR-3944-5p	hsa-mir-3944	UGUGCAGCAGGCCAACCGAGA	61	49	52	63	75	46	50	71	62	43	56	70	58	61	70
hsa-miR-409-3p	hsa-mir-409	GAAUGUUGCUCGGUGAACCCCU	4672	4483	5473	5445	4341	4151	3246	3018	3542	3096	3231	3114	2967	3092	3145
hsa-miR-409-5p	hsa-mir-409	AGGUUACCCGAGCAACUUUGCAU	473	538	559	654	568	609	379	412	376	401	368	341	364	378	352
hsa-miR-410-3p	hsa-mir-410	AAUAUAACACAGAUGGCCUGU	35	48	61	45	34	37	41	36	45	47	39	42	45	47	39
hsa-miR-411-5p	hsa-mir-411	UAGUAGACCGUAUAGCGUACG	10	14	17	14	20	17	15	25	16	19	23	18	16	22	22
hsa-miR-412-5p	hsa-mir-412	UGGUCGACCAGUUGGAAAGUAAU	52	63	66	67	74	87	75	68	72	77	69	80	72	73	69
hsa-miR-421	hsa-mir-421	AUCAACAGACAUUAAUUGGGCGC	20	26	41	29	52	35	13	33	22	13	33	22	13	33	22
hsa-miR-423-3p	hsa-mir-423	AGCUCGGUCUGAGGCCCCUCAGU	1573	1392	1678	1623	1546	1764	1564	1748	1876	1674	1775	1809	1773	1806	1768
hsa-miR-423-5p	hsa-mir-423	UGAGGGGCAGAGAGCGAGACUUU	238	285	253	254	215	264	276	248	237	276	231	228	257	265	281
hsa-miR-424-3p	hsa-mir-424	CAAAACGUGAGGCGCUGCUAU	1	1	3	3	0	1	4	3	6	5	5	9	5	7	4
hsa-miR-424-5p	hsa-mir-424	CAGCAGCAAUUCAUGUUUUGAA	209	257	284	243	264	251	209	234	251	265	243	276	260	233	268
hsa-miR-425-3p	hsa-mir-425	AUCGGGAAUGUCGUGUCCGCCC	1357	1629	1463	1624	1437	1057	1352	1670	1527	1721	1354	1427	1056	1725	1640
hsa-miR-425-5p	hsa-mir-425	AAUGACACGAUCACUCCCGUUGA	2354	2651	2749	2464	2761	2876	1562	1324	1089	1235	1082	1432	1435	1265	1021
hsa-miR-4286	hsa-mir-4286	ACCCCACUCCUGGUACC	36	28	41	43	54	37	63	47	42	56	46	40	45	41	45
hsa-miR-429	hsa-mir-429	UAAUACUGUCUGGUAAAACCGU	3	2	5	5	2	6	5	8	5	6	6	9	4	3	8
hsa-miR-431-5p	hsa-mir-431	UGUCUUGCAGGCCGUCAUGCA	378	304	252	345	289	314	326	331	279	347	352	376	389	325	359
hsa-miR-432-5p	hsa-mir-432	UCUUGGAGUAGGUCAUUGGGUGG	6783	7893	7137	7675	8650	6712	3254	2087	3571	3642	3127	2686	3340	2748	2654
hsa-miR-433-3p	hsa-mir-433	AUCAUGAUGGGCUCCUCGGUGU	3	2	6	4	0	3	5	3	2	4	5	1	3	4	0
hsa-miR-433-5p	hsa-mir-433	UACGGUGAGCCUGUCAUUAUUC	357	482	513	455	573	428	450	438	437	428	532	517	520	416	480
hsa-miR-4422	hsa-mir-4422	AAAAGCAUCAGGAAGUACCCA	35	62	55	53	62	76	473	482	408	437	461	507	561	424	483
hsa-miR-4423-5p	hsa-mir-4423	AGUUGCCUUUUUGUUCCCAUGC	3	5	2	5	1	0	1	3	3	1	4	2	0	4	3
hsa-miR-4433a-3p	hsa-mir-4433a	ACAGGAGUGGGGGUGGGACAU	2	2	3	2	3	5	3	2	6	5	3	1	4	5	3
hsa-miR-4433b-3p	hsa-mir-4433b	CAGGAGUGGGGGGUGGGACGU	3	6	2	3	0	2	4	5	2	4	3	1	5	6	1
hsa-miR-4433b-5p	hsa-mir-4433b	AUGUCCCACCCCCACUCCUGU	1	1	3	1	1	2	4	3	0	4	3	0	4	3
hsa-miR-4443	hsa-mir-4443	UUGGAGGCGUGGGUUUU	0	1	1	0	1	3	3	0	3	3	2	9	5	2	4
hsa-miR-4446-3p	hsa-mir-4446	CAGGGCUGGCAGUGACAUGGGU	2	2	3	4	1	5	2	3	2	4	5	6	5	3	6
hsa-miR-4473	hsa-mir-4473	CUAGUGCUCUCCGUUACAAGUA	5	3	2	9	5	5	6	5	4	6	5	7	4	6	7
hsa-miR-4477b	hsa-mir-4477b	AUUAAGGACAUUUGUGAUUGAU	2	2	1	2	1	0	1	1	2	1	1	0	1	0	2
hsa-miR-4479	hsa-mir-4479	CGCGCGGCCGUGCUCGGAGCAG	2	2	2	2	3	2	2	3	3	3	3	1	3	3	3
hsa-miR-4482-3p	hsa-mir-4482	UUUCUAUUUCUCAGUGGGGCUC	1	1	0	1	0	0	0	3	0	2	2	2	3	0	3
hsa-miR-4482-5p	hsa-mir-4482	AACCCAGUGGGCUAUGGAAAUG	1	1	2	1	3	2	3	2	3	2	2	0	2	3	2
hsa-miR-4508	hsa-mir-4508	GCGGGGCUGGGCGCGCG	2	1	1	2	1	0	2	1	3	2	1	4	2	1	5
hsa-miR-450a-1-3p	hsa-mir-450a-1	AUUGGGAACAUUUUGCAUGUAU	1	3	2	4	5	6	5	6	7	5	5	4	4	2	6
hsa-miR-450a-2-3p	hsa-mir-450a-2	AUUGGGGACAUUUUGCAUUCAU	1	1	2	1	1	3	2	3	0	2	2	4	2	1	3
hsa-miR-450a-5p	hsa-mir-450a-1	UUUUGCGAUGUGUUCCUAAUAU	201	263	284	227	236	261	235	254	225	224	258	262	235	241	226
hsa-miR-450a-5p	hsa-mir-450a-2	UUUUGCGAUGUGUUCCUAAUAU	51	38	44	54	52	46	57	46	52	55	58	50	53	45	46
hsa-miR-450b-3p	hsa-mir-450b	UUGGGAUCAUUUUGCAUCCAUA	1035	1652	1735	1254	1301	1426	1864	1432	1305	1647	1523	1685	1319	1625	1804
hsa-miR-450b-5p	hsa-mir-450b	UUUUGCAAUAUGUUCCUGAAUA	308	276	249	325	361	329	432	452	443	476	427	463	458	470	461
hsa-miR-451a	hsa-mir-451a	AAACCGUUACCAUUACUGAGUU	14367	17345	15362	14645	13435	10893	4532	4567	4089	4055	4134	4109	3897	4156	3908
hsa-miR-451b	hsa-mir-451b	UAGCAAGAGAACCAUUACCAUU	1	1	0	1	0	1	2	1	0	0	2	2	0	1	2
hsa-miR-4520-2-3p	hsa-mir-4520-2	UUUGGACAGAAAACACGCAGGU	1	0	0	1	1	0	0	2	0	2	2	0	2	2	0
hsa-miR-4533	hsa-mir-4533	UGGAAGGAGGUUGCCGGACGCU	0	0	1	0	1	0	1	2	0	1	2	0	1	3	1
hsa-miR-454-3p	hsa-mir-454	UAGUGCAAUAUUGCUUAUAGGGU	157	193	231	182	231	254	208	221	234	213	265	221	241	205	214
hsa-miR-454-5p	hsa-mir-454	ACCCUAUCAAUAUUGUCUCUGC	1	2	3	1	0	5	1	1	2	2	1	2	2	3	2
hsa-miR-4632-3p	hsa-mir-4632	UGCCGCCCUCUCGCUGCUCUAG	2	4	6	2	0	2	1	0	2	1	1	0	3	3	1
hsa-miR-4637	hsa-mir-4637	UACUAACUGCAGAUUCAAGUGA	2	0	1	0	0	2	2	2	0	0	1	3	0	2
hsa-miR-4639-5p	hsa-mir-4639	UUGCUAAGUAGGCUGAGAUUGA	0	1	1	1	2	1	0	2	3	2	2	2	2	1	0
hsa-miR-4642	hsa-mir-4642	AUGGCAUCGUCCCCUGGUGGCU	3	0	4	5	8	9	10	6	8	8	6	8	8	5	9
hsa-miR-4645-3p	hsa-mir-4645	AGACAGUAGUUCUUGCCUGGUU	0	1	1	1	0	0	0	0	1	1	0	1	1	1	0
hsa-miR-4659a-3p	hsa-mir-4659a	UUUCUUCUUAGACAUGGCAACG	3	0	3	5	1	0	4	3	2	3	2	5	3	2	5
hsa-miR-4659b-3p	hsa-mir-4659b	UUUCUUCUUAGACAUGGCAGCU	2	3	0	3	1	3	3	4	2	2	4	6	2	4	1
hsa-miR-4661-5p	hsa-mir-4661	AACUAGCUCUGUGGAUCCUGAC	1	1	2	1	0	4	2	2	3	2	3	1	2	3	4
hsa-miR-4662a-5p	hsa-mir-4662a	UUAGCCAAUUGUCCAUCUUUAG	2	2	3	5	3	6	5	6	8	3	3	5	3	6	9
hsa-miR-4665-5p	hsa-mir-4665	CUGGGGGACGCGUGAGCGCGAGC	1	1	0	1	2	0	3	0	3	0	0	3	1	5	3
hsa-miR-4676-3p	hsa-mir-4676	CACUGUUUCACCACUGGCUCUU	1	1	1	2	0	2	0	1	0	2	1	2	2	1	2
hsa-miR-4676-5p	hsa-mir-4676	GAGCCAGUGGUGAGACAGUGA	0	2	2	1	0	4	0	2	3	2	1	1	0	3	2
hsa-miR-4677-3p	hsa-mir-4677	UCUGUGAGACCAAAGAACUACU	2	1	5	6	3	4	2	5	6	3	4	6	5	7	8
hsa-miR-4687-5p	hsa-mir-4687	CAGCCCUCCUCCCGCACCCAAA	0	1	0	0	0	0	0	2	0	0	1	1	1	1	0
hsa-miR-4688	hsa-mir-4688	UAGGGGCAGCAGAGGACCUGGG	206	275	259	243	342	308	314	331	335	289	352	316	314	332	361
hsa-miR-4690-3p	hsa-mir-4690	GCAGCCCAGCUGAGGCCUCUG	0	1	1	0	2	1	2	3	0	3	2	1	2	3	0
hsa-miR-4707-3p	hsa-mir-4707	AGCCCGCCCCAGCCGAGGUUCU	2	1	1	2	1	0	0	2	3	0	3	9	3	9	3
hsa-miR-4714-3p	hsa-mir-4714	CCAACCUAGGUGGUCAGAGUUG	3	2	3	5	8	9	5	12	8	7	7	5	5	13	8
hsa-miR-4716-5p	hsa-mir-4716	UCCAUGUUUCCUUCCCCCUUCU	1	1	3	0	0	2	0	3	4	3	2	6	3	4	5
hsa-miR-4717-3p	hsa-mir-4717	ACACAUGGGUGGCUGUGGCCU	1362	1278	1359	1435	1367	1626	4536	4089	3745	4213	4138	4265	3897	3563	3216
hsa-miR-4724-5p	hsa-mir-4724	AACUGAACCAGGAGUGAGCUUCG	0	1	1	0	0	0	0	0	0	0	0	0	0	0	0
hsa-miR-4732-3p	hsa-mir-4732	GCCCUGACCUGUCCUGUUCUG	0	1	2	0	0	0	0	0	0	0	0	0	0	0	0
hsa-miR-4732-5p	hsa-mir-4732	UGUAGAGCAGGGAGCAGGAAGCU	2	1	1	2	3	6	3	3	3	3	3	3	3	4	4
hsa-miR-4737	hsa-mir-4737	AUGCGAGGAUGCUGACAGUG	1	2	1	2	0	1	1	2	3	2	2	3	2	3	5
hsa-miR-4742-5p	hsa-mir-4742	UCAGGCAAAGGGAUAUUUACAGA	0	1	1	0	2	1	1	2	1	3	2	1	0	2	1
hsa-miR-4746-5p	hsa-mir-4746	CCGGUCCCAGGAGAACCUGCAGA	2	1	1	6	1	6	4	7	3	4	3	5	6	5	6
hsa-miR-4755-5p	hsa-mir-4755	UUUCCCUUCAGAGCCUGGCUUU	2	1	1	3	0	4	5	1	6	4	0	5	6	3	3
hsa-miR-4757-3p	hsa-mir-4757	CAUGACGUCACAGAGGCUUCGC	1	0	1	0	1	1	2	3	0	2	2	0	2	1	2
hsa-miR-4766-3p	hsa-mir-4766	AUAGCAAUUGCUCUUUUGGAA	2	1	0	0	2	0	1	0	0	0	0	1	0	0	0
hsa-miR-4772-3p	hsa-mir-4772	CCUGCAACUUUGCCUGAUCAGA	2	1	1	7	10	8	4	8	7	8	10	8	5	12	8
hsa-miR-4772-5p	hsa-mir-4772	UGAUCAGGCAAAAUUGCAGACU	24	36	29	35	45	39	42	46	37	43	45	42	38	30	40
hsa-miR-4773	hsa-mir-4773-1	CAGAACAGGAGCAUAGAAAGGC	22	36	33	23	56	46	35	50	47	38	44	43	57	48	50
hsa-miR-4773	hsa-mir-4773-2	CAGAACAGGAGCAUAGAAAGGC	3	5	5	6	7	8	7	5	8	5	7	9	7	6	8
hsa-miR-4775	hsa-mir-4775	UUAAUUUUUUGUUUCGGUCACU	1	1	3	1	3	3	0	4	7	0	4	5	3	5	3
hsa-miR-4781-3p	hsa-mir-4781	AAUGUUGGAAUCCUCGCUAGAG	1	0	3	1	2	3	0	5	2	0	2	3	1	6	3
hsa-miR-4787-3p	hsa-mir-4787	GAUGCGCCGCCCACUGCCCCGCGC	1	1	2	0	0	5	0	2	1	0	1	10	0	1	0
hsa-miR-4791	hsa-mir-4791	UGGAUAUGAUGACUGAAA	1	1	1	0	1	2	4	3	1	3	0	2	1	2	1
hsa-miR-4802-3p	hsa-mir-4802	UACAUGGAUGGAAACCUUCAAGC	1	2	0	0	0	2	0	2	1	3	0	5	3	0	0
hsa-miR-4804-3p	hsa-mir-4804	UGCUUAACCUUGCCCUCGAAA	1	1	1	0	1	6	0	0	3	0	1	0	10	1	0
hsa-miR-484	hsa-mir-484	UCAGGCUCAGUCCCCUCCCGAU	35	26	29	43	56	38	54	46	37	51	33	45	35	46	50
hsa-miR-485-3p	hsa-mir-485	GUCAUACACGGCUCUCCUCUCU	3	3	5	7	8	9	11	3	6	7	7	4	5	4	8
hsa-miR-486-3p	hsa-mir-486-1	CGGGGCAGCUCAGUACAGGAU	38	30	34	46	73	58	63	56	71	8	5	4	8	5	6
hsa-miR-486-3p	hsa-mir-486-2	CGGGGCAGCUCAGUACAGGAU	3	5	2	5	6	6	8	5	1	8	5	5	8	5	6
hsa-miR-486-5p	hsa-mir-486-1	UCCUGUACUGAGCUGCCCCGAG	1024	1376	1359	1434	1321	10098	675	570	603	587	611	543	567	632	589
hsa-miR-486-5p	hsa-mir-486-2	UCCUGUACUGAGCUGCCCCGAG	35	47	45	54	67	78	76	56	76	65	78	63	76	69	80
hsa-miR-487a-3p	hsa-mir-487a	AAUCAUACAGGGACAUCCAGUU	1	1	2	1	2	8	0	1	8	4	1	5	7	1	6
hsa-miR-487a-5p	hsa-mir-487a	GUGGUUAUCCCUGCUGUGUUCG	2	1	1	0	1	5	8	4	0	8	5	3	6	5	0
hsa-miR-487b-3p	hsa-mir-487b	AAUCGUACAGGGUCAUCCACUU	2	1	3	5	6	2	10	6	8	6	6	9	6	5	9
hsa-miR-491-3p	hsa-mir-491	CUUAUGCAAGAUUCCCUUCUAC	3	3	7	6	9	7	5	2	7	5	2	6	5	2	0
hsa-miR-491-5p	hsa-mir-491	AGUGGGGAACCCUUCCAUGAGG	2	3	6	4	5	2	2	5	1	2	5	1	2	5	1
hsa-miR-493-3p	hsa-mir-493	UGAAGGUCUACUGUGUGCCAGG	302	375	341	353	317	309	546	476	408	560	433	476	503	536	413
hsa-miR-493-5p	hsa-mir-493	UUGUACAUGGUAGGCUUUCAUU	4127	3682	3893	3354	3553	2897	3524	3768	3089	3341	3212	3652	2896	3474	3317
hsa-miR-494-3p	hsa-mir-494	UGAAACAUACACGGGAAACCUC	1	2	0	0	2	0	0	3	0	0	4	0	0	4	0
hsa-miR-495-3p	hsa-mir-495	AAACAAACAUGGUGCACUUCUU	3	6	1	6	7	5	4	7	7	9	8	6	4	8	9
hsa-miR-495-5p	hsa-mir-495	GAAGUUGCCCAUGUUAUUUUCG	1	2	1	2	3	4	4	6	9	5	6	9	6	5	5
hsa-miR-496	hsa-mir-496	UGAGUAUUACAUGGCCAAUCUC	1	1	1	1	1	1	3	2	1	1	2	1	1	2	`
hsa-miR-497-5p	hsa-mir-497	CAGCAGCACACUGUGGUUUGU	7089	7343	7249	7464	5683	6735	3425	3089	4525	3089	2896	2567	3123	2578	2764
hsa-miR-4999-3p	hsa-mir-4999	UCACUACCUGACAAUACAGU	0	1	1	0	1	0	1	0	1	0	1	0	1	2	0
hsa-miR-4999-5p	hsa-mir-4999	UGCUGUAUUGUCAGGUAGUGA	2	0	2	2	0	2	2	1	2	0	1	2	0	1	2
hsa-miR-499a-5p	hsa-mir-499a	UUAAGACUUGCAGUGAUGUUU	13	17	19	14	6	7	23	4	8	21	0	4	18	7	8
hsa-miR-5001-3p	hsa-mir-5001	UUCUGCCUCUGUCCAGGUCCUU	1	1	1	1	2	3	1	2	4	1	3	5	1	3	5
hsa-miR-5006-3p	hsa-mir-5006	UUUCCCUUUCCAUCCUGGCAG	6	2	7	6	2	7	4	5	5	5	6	4	5	7	9
hsa-miR-500a-3p	hsa-mir-500a	AUGCACCUGGGCAAGGAUUCUG	14	18	13	17	25	10	16	16	22	16	16	22	16	16	22
hsa-miR-500a-5p	hsa-mir-500a	UAAUCCUUGCUACCUGGGUGAGA	2	1	2	2	2	3	1	0	2	1	0	2	1	0	2
hsa-miR-501-3p	hsa-mir-501	AAUGCACCCGGGCAAGGAUUCU	23	28	36	21	30	43	18	17	25	18	17	25	18	17	25
hsa-miR-501-5p	hsa-mir-501	AAUCCUUUGUCCCUGGGUGAGA	148	135	173	165	157	248	485	352	307	331	305	375	361	320	316
hsa-miR-5010-3p	hsa-mir-5010	UUUUGUGUCUCCCAUUCCCCAG	1	1	3	1	0	2	0	1	4	0	2	3	0	1	3
hsa-miR-502-3p	hsa-mir-502	AAUGCACCUGGGCAAGGAUUCA	47	69	85	55	67	81	68	49	60	68	49	60	68	49	60
hsa-miR-503-5p	hsa-mir-503	UAGCAGCGGGAACAGUUCUGCAG	1	2	5	2	8	0	4	5	10	4	5	10	4	5	10
hsa-miR-504-5p	hsa-mir-504	AGACCCUGGUCUGCACUCUAUC	1	3	4	5	14	8	1	16	7	1	16	7	1	16	7
hsa-miR-505-3p	hsa-mir-505	CGUCAACACUUGCUGGUUUCCU	36	58	66	45	79	61	45	42	55	45	42	55	45	42	55
hsa-miR-505-5p	hsa-mir-505	GGGAGCCAGGAAGUAUUGAUGU	1	1	3	1	0	1	1	0	1	0	2	0	0	1	0
hsa-miR-508-3p	hsa-mir-508	UGAUUGUAGCCUUUUGGAGUAGA	0	1	1	0	2	0	0	0	4	0	0	7	0	14	2
hsa-miR-509-3-5p	hsa-mir-509-3	UACUGCAGACGUGGCAAUCAUG	2	1	5	2	8	2	1	1	11	1	3	12	1	10	0
hsa-miR-514a-3p	hsa-mir-514a-1	AUUGACACUUCUGUGAGUAGA	3	2	3	5	2	0	3	2	0	3	2	5	3	2	0
hsa-miR-514a-3p	hsa-mir-514a-2	AUUGACACUUCUGUGAGUAGA	1	1	0	1	0	0	3	2	2	3	2	2	3	2	4
hsa-miR-514a-3p	hsa-mir-514a-3	AUUGACACUUCUGUGAGUAGA	1	1	3	1	5	0	3	2	0	3	2	3	3	2	0
hsa-miR-514a-5p	hsa-mir-514a-1	UACUCUGGAGAGUGACAAUCAUG	1	2	0	3	0	0	1	2	0	1	0	0	1	0	5
hsa-miR-514a-5p	hsa-mir-514a-2	UACUCUGGAGAGUGACAAUCAUG	3	0	1	0	2	1	1	0	1	1	1	0	1	0	1
hsa-miR-514a-5p	hsa-mir-514a-3	UACUCUGGAGAGUGACAAUCAUG	1	1	0	1	0	1	1	2	4	1	0	2	1	0	2
hsa-miR-5187-5p	hsa-mir-5187	UGGGAUGAGGGAUUGAAGUGGA	1	1	1	1	0	2	0	0	0	0	0	0	0	0	5
hsa-miR-532-3p	hsa-mir-532	CCUCCCACACCCAAGGCUUGCA	3	6	4	13	17	9	9	13	5	9	13	5	9	13	5
hsa-miR-532-5p	hsa-mir-532	CAUGCCUUGAGUGUAGGACCGU	237	284	252	206	212	253	180	229	212	180	229	212	180	229	212
hsa-miR-539-3p	hsa-mir-539	AUCAUACAAGGACAAUUUCUUU	6	3	2	8	8	2	2	4	9	2	5	8	2	4	5
hsa-miR-539-5p	hsa-mir-539	GGAGAAAUUAUCCUUGGUGUGU	3	6	8	2	9	5	3	14	0	0	1	2	4	5	2
hsa-miR-542-3p	hsa-mir-542	UGUGACAGAUUGAUAACUGAAA	24	37	31	39	81	61	38	44	106	38	44	106	38	44	106
hsa-miR-542-5p	hsa-mir-542	UCGGGGAUCAUCAUGUCACGAGA	1	1	1	0	1	2	2	2	2	2	1	2	2	1	0
hsa-miR-543	hsa-mir-543	AAACAUUCGCGGUGCACUUCUU	2	2	4	3	8	6	2	5	3	2	2	0	2	4	0
hsa-miR-548a-3p	hsa-mir-548a-1	CAAAACUGGCAAUUACUUUUGC	2	3	1	0	0	4	0	1	1	0	1	1	0	0	1
hsa-miR-548a-3p	hsa-mir-548a-2	CAAAACUGGCAAUUACUUUUGC	1	1	1	1	0	1	1	1	1	0	0	1	0	1	2
hsa-miR-548a-3p	hsa-mir-548a-3	CAAAACUGGCAAUUACUUUUGC	1	2	5	1	1	2	2	1	1	0	0	2	1	1	1
hsa-miR-548a-5p	hsa-mir-548a-3	AAAAGUAAUUGCGAGUUUUACC	3	2	0	5	2	9	0	11	2	2	14	2	2	8	0
hsa-miR-548ab	hsa-mir-548ab	AAAAGUAAUUGUGGAUUUUGCU	0	1	2	0	2	1	0	1	1	1	0	0	0	0	2
hsa-miR-548ac	hsa-mir-548ac	CAAAAACCGGCAAUUACUUUUG	1	2	0	1	0	1	1	1	0	0	0	3	0	1	1
hsa-miR-548ad-5p	hsa-mir-548ad	AAAAGUAAUUGUGGUUUUUG	0	1	1	0	0	1	0	0	1	0	5	1	1	0	1
hsa-miR-548ae-5p	hsa-mir-548ae-2	AAAAGUAAUUGUGGUUUUUG	1	1	1	0	1	1	0	2	1	0	0	1	0	4	1
hsa-miR-548ah-3p	hsa-mir-548ah	CAAAAACUGCAGUUACUUUUGC	1	0	0	0	0	1	0	1	2	1	2	0	1	0	2
hsa-miR-548ak	hsa-mir-548ak	AAAAGUAACUGCGGUUUUUGA	1	0	1	1	0	0	5	0	2	0	0	2	1	0	2
hsa-miR-548am-5p	hsa-mir-548am	AAAAGUAAUUGCGGUUUUUGCC	1	1	1	1	1	3	0	1	2	0	1	2	2	1	2
hsa-miR-548aq-3p	hsa-mir-548aq	CAAAAACUGCAAUUACUUUUGC	0	1	1	0	1	0	0	1	0	0	1	0	0	1	0
hsa-miR-548ar-3p	hsa-mir-548ar	UAAAACUGCAGUUAUUUUUGC	0	1	2	2	1	3	1	12	2	1	12	2	1	8	2
hsa-miR-548at-5p	hsa-mir-548at	AAAAGUUAUUGCGGUUUUGGCU	0	0	2	1	2	0	1	2	6	1	0	8	1	2	6
hsa-miR-548au-5p	hsa-mir-548au	AAAAGUAAUUGCGGUUUUUGC	1	0	0	1	1	0	1	1	1	1	1	1	1	1	1
hsa-miR-548ax	hsa-mir-548ax	AGAAGUAAUUGCGGUUUUGCCA	0	1	1	0	0	2	0	1	0	0	0	2	0	2	0
hsa-miR-548ay-3p	hsa-mir-548ay	CAAAACCGCGAUUACUCUUGCA	1	1	0	3	1	0	3	0	0	1	1	1	1	0	1
hsa-miR-548ay-5p	hsa-mir-548ay	AAAAGUAAUUGUGGUUUUUGC	0	1	1	1	1	0	1	1	1	2	0	0	5	0	2
hsa-miR-548b-3p	hsa-mir-548b	CAAGAACCUCAGUUGCUUUUGU	1	2	4	6	5	1	0	5	0	0	1	0	0	1	1
hsa-miR-548c-5p	hsa-mir-548c	AAAAGUAAUUGCGGUUUUUGCC	1	1	1	1	1	3	0	0	2	0	0	2	0	1	2
hsa-miR-548d-3p	hsa-mir-548d-1	CAAAAACCACAGUUUCUUUUGC	1	0	1	0	0	5	0	0	0	0	0	0	4	0	0
hsa-miR-548d-3p	hsa-mir-548d-2	CAAAAACCACAGUUUCUUUUGC	1	1	3	0	2	0	4	0	4	4	0	2	0	0	4
hsa-miR-548d-5p	hsa-mir-548d-1	AAAAGUAAUUGUGGUUUUUGCC	2	2	4	6	6	1	3	5	8	3	5	8	3	5	8
hsa-miR-548d-5p	hsa-mir-548d-2	AAAAGUAAUUGUGGUUUUUGCC	2	2	1	6	6	1	3	5	8	3	5	8	3	5	8
hsa-miR-548e-3p	hsa-mir-548e	AAAAACUGAGACUACUUUUGCA	23	41	37	30	57	40	34	38	67	43	57	42	31	42	54
hsa-miR-548e-5p	hsa-mir-548e	CAAAAGCAAUCGCGGUUUUUGC	1	1	3	0	4	0	0	2	2	0	1	2	0	5	3
hsa-miR-548i	hsa-mir-548i-1	AAAAGUAAUUGCGGAUUUUGCC	1	2	1	0	2	1	4	0	0	5	0	0	2	0	2
hsa-miR-548i	hsa-mir-548i-2	AAAAGUAAUUGCGGAUUUUGCC	2	0	3	2	5	3	5	0	2	0	1	2	1	0	0
hsa-miR-548i	hsa-mir-548i-3	AAAAGUAAUUGCGGAUUUUGCC	0	1	2	0	0	5	0	2	1	0	2	0	0	2	1
hsa-miR-548i	hsa-mir-548i-4	AAAAGUAAUUGCGGAUUUUGCC	2	2	1	0	2	1	1	0	0	1	0	0	0	0	0
hsa-miR-548j-3p	hsa-mir-548j	CAAAAACUGCAUUACUUUUGC	2	1	1	2	0	1	0	0	3	0	0	1	0	1	0
hsa-miR-548j-5p	hsa-mir-548j	AAAAGUAAUUGCGGUCUUUGGU	6	3	7	9	6	10	4	5	7	4	5	7	4	5	7
hsa-miR-548k	hsa-mir-548k	AAAAGUACUUGCGGAUUUUGCU	12	24	17	17	22	13	11	10	25	11	10	25	11	10	25
hsa-miR-548l	hsa-mir-548l	AAAAGUAUUUGCGGGUUUUGUC	2	3	7	4	2	8	3	5	1	3	5	1	3	5	1
hsa-miR-548n	hsa-mir-548n	CAAAAGUAAUUGUGGAUUUUGU	1	1	1	1	0	0	1	0	2	0	0	0	2	5	0
hsa-miR-548o-3p	hsa-mir-548o	CCAAAACUGCAGUUACUUUUGC	1	3	1	1	2	4	3	8	5	3	8	5	0	0	5
hsa-miR-548o-3p	hsa-mir-548o-2	CCAAAACUGCAGUUACUUUUGC	2	1	3	6	2	4	3	5	6	5	0	7	3	8	5
hsa-miR-548o-5p	hsa-mir-548o-2	AAAAGUAAUUGCGGUUUUUGCC	1	0	2	1	1	3	2	1	2	0	1	2	2	1	2
hsa-miR-548p	hsa-mir-548p	UAGCAAAAACUGCAGUUACUUU	0	0	2	1	0	0	1	5	0	2	0	0	2	1	0
hsa-miR-548u	hsa-mir-548u	CAAAGACUGCAAUUACUUUUGCG	2	0	0	0	1	2	1	0	0	1	1	0	0	1	2
hsa-miR-550a-3-5p	hsa-mir-550a-3	AGUGCCUGAGGGAGUAAGAG	0	2	1	0	1	1	0	1	0	0	0	0	0	0	0
hsa-miR-550a-3p	hsa-mir-550a-1	UGUCUUACUCCCUCAGGCACAU	0	2	0	1	2	1	4	0	2	2	2	2	0	0	2
hsa-miR-550a-3p	hsa-mir-550a-2	UGUCUUACUCCCUCAGGCACAU	1	1	1	1	0	1	0	2	0	0	2	2	2	1	2
hsa-miR-550a-3p	hsa-mir-550a-3	UGUCUUACUCCCUCAGGCACAU	1	0	1	0	1	0	0	0	2	0	0	2	0	0	2
hsa-miR-551a	hsa-mir-551a	GCGACCCACUCUUGGUUUCCA	1	0	1	1	0	0	0	0	1	1	0	0	5	5	0
hsa-miR-556-3p	hsa-mir-556	AUAUUACCAUUAGCUCAUCUUU	0	2	0	1	0	0	3	0	1	0	2	4	3	2	2
hsa-miR-5588-5p	hsa-mir-5588	ACUGGCAUUAGUGGGACUUUU	2	1	0	5	0	1	0	5	0	0	0	2	1	0	0
hsa-miR-5683	hsa-mir-5683	UACAGAUGCAGAUUCUCUGACUUC	1	2	1	1	2	1	0	0	4	2	0	0	1	1	0
hsa-miR-5690	hsa-mir-5690	UCAGCUACUACCUCUAUUAGG	2	0	0	2	0	0	0	1	5	0	1	0	0	1	2
hsa-miR-5695	hsa-mir-5695	ACUCCAAGAAGAAUCUAGACAG	2	1	1	2	5	4	7	0	0	2	0	0	3	0	0
hsa-miR-570-3p	hsa-mir-570	CGAAAACAGCAAUUACCUUUGC	1	1	1	0	0	1	1	1	0	1	0	3	0	0	4
hsa-miR-5701	hsa-mir-5701-1	UUAUUGUCACGUUCUGAUU	1	2	2	0	6	0	3	0	2	0	2	5	1	5	0
hsa-miR-5701	hsa-mir-5701-2	UUAUUGUCACGUUCUGAUU	2	1	1	7	0	2	1	0	0	1	2	2	1	0	2
hsa-miR-5701	hsa-mir-5701-3	UUAUUGUCACGUUCUGAUU	2	3	1	3	5	0	0	2	5	0	3	0	1	2	0
hsa-miR-574-3p	hsa-mir-574	CACGCUCAUGCACACACCCACA	22	34	29	34	24	25	25	20	13	34	22	30	17	23	53
hsa-miR-574-5p	hsa-mir-574	UGAGUGUGUGUGUGUGAGUGUGU	8	13	9	10	1	0	12	5	0	11	7	8	13	5	13
hsa-miR-576-3p	hsa-mir-576	AAGAUGUGGAAAAAUUGGAAUC	2	4	3	5	12	6	7	5	8	7	5	8	7	5	8
hsa-miR-576-5p	hsa-mir-576	AUUCUAAUUUCUCCACGUCUUU	13	17	26	18	19	35	17	25	30	35	12	18	27	20	24
hsa-miR-579-3p	hsa-mir-579	UUCAUUUGGUAUAAACCGCGAUU	2	5	6	1	3	8	2	5	8	2	7	5	0	8	0
hsa-miR-580-3p	hsa-mir-580	UUGAGAAUGAUGAAUCAUUAGG	1	1	3	1	1	2	0	4	0	0	4	4	5	0	9
hsa-miR-580-5p	hsa-mir-580	UAAUGAUUCAUCAGACUCAGAU	1	1	1	1	1	2	0	0	5	1	2	2	1	0	7
hsa-miR-582-3p	hsa-mir-582	UAACUGGUUGAACAACUGAACC	27	14	19	10	30	21	15	27	23	22	26	31	19	27	32
hsa-miR-582-5p	hsa-mir-582	UUACAGUUGUUCAACCAGUUACU	304	361	413	352	430	387	423	408	376	416	436	408	389	462	431
hsa-miR-584-3p	hsa-mir-584	UCAGUUCCAGGCCAACCAGGCU	0	2	1	3	0	0	0	1	0	0	1	0	0	1	0
hsa-miR-584-5p	hsa-mir-584	UUAUGGUUUGCCUGGGACUGAG	2	1	1	2	3	0	1	3	2	0	3	0	1	0	2
hsa-miR-589-3p	hsa-mir-589	UCAGAACAAAUGCCGGUUCCCAGA	1	1	3	1	0	5	0	1	0	0	0	1	0	1	0
hsa-miR-589-5p	hsa-mir-589	UGAGAACCACGUCUGCUCUGAG	2	6	5	3	4	4	4	3	2	4	3	2	4	3	2
hsa-miR-590-3p	hsa-mir-590	UAAUUUUAUGUAUAAGCUAGU	35	46	44	47	65	49	35	46	52	46	53	55	52	48	51
hsa-miR-590-5p	hsa-mir-590	GAGCUUAUUCAUAAAAGUGCAG	0	1	1	0	0	1	1	0	0	0	2	0	0	1	0
hsa-miR-598-3p	hsa-mir-598	UACGUCAUCGUUGUCAUCGUCA	22	27	9	26	19	8	35	25	14	18	20	7	28	24	17
hsa-miR-605-3p	hsa-mir-605	AGAAGGCACUAUGAGAUUUAGA	2	0	0	0	0	2	0	1	0	4	1	4	4	1	2
hsa-miR-605-5p	hsa-mir-605	UAAAUCCCAUGGUGCCUUCUCCU	2	0	0	4	0	0	0	0	0	0	0	0	0	0	5
hsa-miR-616-5p	hsa-mir-616	ACUCAAAACCCUUCAGUGACUU	0	2	4	7	5	2	3	3	1	3	3	1	3	3	1
hsa-miR-618	hsa-mir-618	AAACUCUACUUGUCCUUCUGAGU	23	29	43	33	50	51	49	67	65	49	45	132	49	67	89
hsa-miR-619-5p	hsa-mir-619	GCUGGGAUUACAGGCAUGAGCC	0	2	2	1	4	5	3	4	6	6	7	5	5	8	0
hsa-miR-624-5p	hsa-mir-624	UAGUACCAGUACCUUGUGUUCA	2	3	5	4	2	3	2	3	6	2	5	0	2	5	6
hsa-miR-625-3p	hsa-mir-625	GACUAUAGAACUUUCCCCCUCA	7	1	1	6	9	5	12	5	8	13	8	9	16	8	8
hsa-miR-625-5p	hsa-mir-625	AGGGGGAAAGUUCUAUAGUCC	1	3	3	0	5	0	1	3	2	1	2	0	1	1	0
hsa-miR-627-3p	hsa-mir-627	UCUUUUCUUUGAGACUCACU	3	0	0	5	7	6	5	6	2	5	6	2	5	6	2
hsa-miR-627-5p	hsa-mir-627	GUGAGUCUCUAAGAAAAGAGGA	0	2	3	1	3	0	1	5	0	0	2	2	0	1	0
hsa-miR-628-3p	hsa-mir-628	UCUAGUAAGAGUGGCAGUCGA	2	1	0	3	1	0	7	2	1	0	5	1	4	2	0
hsa-miR-628-5p	hsa-mir-628	AUGCUGACAUAUUUACUAGAGG	20	18	29	24	32	23	21	25	18	20	28	17	22	20	23
hsa-miR-629-3p	hsa-mir-629	GUUCUCCCAACGUAAGCCCAGC	0	2	2	2	0	0	0	3	1	0	0	4	4	0	1
hsa-miR-629-5p	hsa-mir-629	UGGGUUUACGUUGGGAGAACU	26	39	16	33	12	29	25	16	27	17	23	22	25	24	31
hsa-miR-636	hsa-mir-636	UGUGCUUGCUCGUCCCGCCCGCA	0	2	2	0	0	7	2	0	0	2	5	0	2	0	0
hsa-miR-641	hsa-mir-641	AAAGACAUAGGAUAGAGUCACCUC	2	4	0	0	4	0	0	2	8	0	2	0	0	2	0
hsa-miR-642a-3p	hsa-mir-642a	AGACACAUUUGGAGAGGGAACC	2	1	1	2	1	0	7	0	0	6	0	5	0	0	3
hsa-miR-642a-5p	hsa-mir-642a	GUCCCUCUCCAAAUGUGUCUUG	6	3	0	6	1	2	1	6	0	5	0	0	2	6	0
hsa-miR-643	hsa-mir-643	ACUUGUAUGCUAGCUCAGGUAG	1	1	1	1	0	0	1	5	0	0	2	0	0	0	3
hsa-miR-6500-3p	hsa-mir-6500	ACACUUGUUGGGAUGACCUGC	1	2	0	1	0	0	0	0	5	0	0	5	0	0	3
hsa-miR-6501-3p	hsa-mir-6501	CCAGAGCAGCCUGCGGUAACAGU	0	0	1	0	1	0	0	3	0	0	4	0	0	2	0
hsa-miR-6501-5p	hsa-mir-6501	AGUUGCCAGGGCUGCCUUUGGU	0	2	0	2	0	3	8	0	4	8	0	4	8	0	4
hsa-miR-6502-5p	hsa-mir-6502	AGCUCUAGAAAGAUUGUUGACC	2	2	1	3	0	2	3	1	0	2	1	0	3	1	0
hsa-miR-6503-3p	hsa-mir-6503	GGGACUAGGAUGCAGACCUCC	3	2	1	5	1	0	3	0	0	3	4	0	3	4	0
hsa-miR-6503-5p	hsa-mir-6503	AGGUCUGCAUUCAAAUCCCCAGA	1	1	1	0	0	2	1	0	1	1	0	1	0	0	1
hsa-miR-6508-3p	hsa-mir-6508	UGGGCCAUGCAUUUCUAGAACU	1	0	1	1	0	3	0	2	0	1	2	0	0	2	0
hsa-miR-6509-5p	hsa-mir-6509	AUUAGGUAGUGGCAGUGGAAC	0	2	2	0	0	3	0	0	0	0	3	1	0	0	2
hsa-miR-651-5p	hsa-mir-651	UUUAGGAUAAGCUUGACUUUUG	17	25	23	21	24	32	25	23	31	22	18	32	17	22	28
hsa-miR-6511b-3p	hsa-mir-6511b-1	CCUCACCACCCCUUCUGCCUGCA	1	1	1	1	0	3	1	0	0	1	0	0	1	0	0
hsa-miR-6511b-3p	hsa-mir-6511b-2	CCUCACCACCCCUUCUGCCUGCA	0	2	2	0	2	0	1	2	0	0	0	3	0	0	2
hsa-miR-6513-5p	hsa-mir-6513	UUUGGGAUUGACGCCACAUGUCU	1	1	1	1	0	0	2	0	2	2	0	0	2	0	0
hsa-miR-6516-3p	hsa-mir-6516	AUCAUGUAUGAUACUGCAAACA	1	0	1	2	0	6	0	2	0	0	2	0	0	2	0
hsa-miR-6516-5p	hsa-mir-6516	UUUGCAGUAACAGGUGUGAGCA	2	2	5	3	5	4	6	1	0	2	1	3	5	2	0
hsa-miR-652-3p	hsa-mir-652	AAUGGCGCCACUAGGGUUGUG	287	315	338	326	285	323	352	362	371	326	330	342	362	344	375
hsa-miR-652-5p	hsa-mir-652	CAACCCUAGGAGAGGGUGCCAUUCA	0	2	2	0	0	0	5	0	1	0	0	1	5	0	1
hsa-miR-654-3p	hsa-mir-654	UAUGUCUGCUGACCAUCACCUU	3	5	3	6	0	0	0	1	3	0	1	0	2	1	0
hsa-miR-655-3p	hsa-mir-655	AUAAUACAUGGUUAACCUCUUU	7	10	6	8	10	5	0	8	0	4	8	2	0	8	0
hsa-miR-655-5p	hsa-mir-655	AGAGGUUAUCCGUGUUAUGUUC	0	2	2	0	0	3	0	0	1	0	3	0	0	0	2
hsa-miR-656-3p	hsa-mir-656	AAUAUUAUACAGUCAACCUCU	2	2	4	5	5	2	3	9	0	2	5	6	2	7	5
hsa-miR-659-5p	hsa-mir-659	AGGACCUUCCCUGAACCAAGGA	1	2	1	0	1	0	0	0	2	0	0	3	3	5	0
hsa-miR-660-5p	hsa-mir-660	UACCCAUUGCAUAUCGGAGUUG	685	716	803	867	568	756	682	735	618	705	665	642	627	602	627
hsa-miR-664a-3p	hsa-mir-664a	UAUUCAUUUAUCCCCAGCCUACA	327	375	384	324	352	386	430	357	367	372	415	462	420	335	362
hsa-miR-664b-3p	hsa-mir-664b	UUCAUUUGCCUCCCAGCCUACA	2	2	1	2	3	8	5	0	7	6	0	8	5	0	7
hsa-miR-664b-5p	hsa-mir-664b	UGGGCUAAGGGAGAUGAUUGGGUA	1	1	2	1	2	1	2	5	2	0	5	0	8	6	0
hsa-miR-671-3p	hsa-mir-671	UCCGGUUCUCAGGGCUCCACC	3	2	1	4	3	2	2	0	5	3	0	4	2	1	4
hsa-miR-671-5p	hsa-mir-671	AGGAAGCCCUGGAGGGGCUGGAG	1	2	1	0	2	0	1	3	3	1	2	0	1	0	0
hsa-miR-6718-5p	hsa-mir-6718	UAGUGGUCAGAGGGCUUAUGA	1	2	3	1	0	5	0	5	6	0	0	8	0	5	2
hsa-miR-6733-5p	hsa-mir-6733	UGGGAAAGACAAACUCAGAGUU	2	1	1	3	1	0	5	2	0	6	0	4	0	2	0
hsa-miR-6741-3p	hsa-mir-6741	UCGGCUCUCUCCCUCACCCUAG	2	4	2	5	0	6	2	0	0	2	6	0	2	0	0
hsa-miR-6747-3p	hsa-mir-6747	UCCUGCCUUCCUCUGCACCAG	1	1	2	1	2	0	8	2	6	3	0	5	2	2	6
hsa-miR-6769b-3p	hsa-mir-6769b	CCCUCUCUGUCCCACCCAUAG	1	1	1	1	0	1	0	0	2	5	6	3	0	1	0
hsa-miR-6791-3p	hsa-mir-6791	UGCCUCCUUGGUCUCCGGCAG	1	1	0	1	2	5	0	2	0	0	3	2	2	3	2
hsa-miR-6803-3p	hsa-mir-6803	UCCCUCGCCUUCUCACCCUCAG	0	2	2	0	0	6	6	0	0	2	3	0	0	0	0
hsa-miR-6813-5p	hsa-mir-6813	CAGGGGCUGGGGUUUCAGGUUCU	2	0	0	2	0	3	0	2	0	0	2	0	0	2	3
hsa-miR-6836-5p	hsa-mir-6836	CGCAGGGCCCUGGCGCAGGCAU	0	0	2	0	2	2	0	1	0	0	1	4	0	1	0
hsa-miR-6837-5p	hsa-mir-6837	ACCAGGGCCAGCAGGGAAUGU	0	0	1	0	1	3	0	5	4	6	0	2	0	3	4
hsa-miR-6839-5p	hsa-mir-6839	UCUGGAUUGAAGAGACGACCCA	0	1	0	1	0	2	2	0	6	2	2	0	2	0	0
hsa-miR-6842-3p	hsa-mir-6842	UUGGCUGGUCUCUGCUCCGCAG	0	0	2	1	2	0	1	0	2	1	0	3	1	0	2
hsa-miR-6852-5p	hsa-mir-6852	CCCUGGGGUUCUGAGGACAUG	2	0	0	0	2	1	0	2	2	0	2	2	0	2	3
hsa-miR-6853-3p	hsa-mir-6853	UGUUCAUUGGAACCCUGCGCAG	0	0	1	1	0	0	2	0	3	0	0	0	3	2	0
hsa-miR-6882-5p	hsa-mir-6882	UACAAGUCAGGAGCUGAAGCAG	0	1	0	0	1	1	2	0	0	2	0	2	2	2	0
hsa-miR-6884-5p	hsa-mir-6884	AGAGGCUGAGAAGGUGAUGUUG	0	0	2	1	0	1	0	1	0	0	1	0	0	1	3
hsa-miR-7-1-3p	hsa-mir-7-1	CAACAAAUCACAGUCUGCCAUA	9	16	13	15	15	25	14	17	10	14	17	10	14	17	10
hsa-miR-7-5p	hsa-mir-7-1	UGGAAGACUAGUGAUUUUGUUGU	47	63	60	61	58	54	112	42	64	112	42	64	112	42	64
hsa-miR-7-5p	hsa-mir-7-2	UGGAAGACUAGUGAUUUUGUUGU	47	63	60	61	58	54	112	42	64	112	42	64	112	42	64
hsa-miR-7-5p	hsa-mir-7-3	UGGAAGACUAGUGAUUUUGUUGU	47	63	60	61	58	54	112	42	64	112	42	64	112	42	64
hsa-miR-708-3p	hsa-mir-708	CAACUAGACUGUGAGCUUCUAG	1	1	0	1	0	2	0	1	3	0	0	5	2	2	7
hsa-miR-708-5p	hsa-mir-708	AAGGAGCUUACAAUCUAGCUGGG	1	1	1	1	1	2	1	0	2	0	0	0	0	2	0
hsa-miR-744-3p	hsa-mir-744	CUGUUGCCACUAACCUCAACCU	0	1	1	0	2	0	1	0	9	1	0	7	1	0	9
hsa-miR-744-5p	hsa-mir-744	UGCGGGGCUAGGGCUAACAGCA	13	19	21	18	23	11	13	18	22	16	17	25	12	17	16
hsa-miR-758-3p	hsa-mir-758	UUUGUGACCUGGUCCACUAACC	2	0	2	2	0	2	6	0	0	5	0	1	0	7	0
hsa-miR-766-3p	hsa-mir-766	ACUCCAGCCCCACAGCCUCAGC	2	3	1	6	3	7	2	5	8	2	5	8	2	5	8
hsa-miR-769-5p	hsa-mir-769	UGAGACCUCUGGGUUCUGAGCU	127	159	143	135	102	151	147	160	136	172	140	162	150	161	134
hsa-miR-7705	hsa-mir-7705	AAUAGCUCAGAAUGUCAGUUCUG	0	0	2	0	0	3	1	0	2	1	2	5	1	3	2
hsa-miR-7706	hsa-mir-7706	UGAAGCGCCUGUGCUCUGCCGAGA	1	1	2	0	1	5	0	4	0	1	4	0	7	4	0
hsa-miR-7848-3p	hsa-mir-7848	CUACCCUCGGUCUGCUUACCACA	1	1	1	1	2	1	5	1	3	0	1	0	0	1	2
hsa-miR-7849-3p	hsa-mir-7849	GACAAUUGUUGAUCUUGGGCCU	1	0	1	1	0	0	2	1	3	3	1	0	1	0	0
hsa-miR-7976	hsa-mir-7976	UGCCCUGAGACUUUUGCUC	0	0	2	2	0	2	3	3	5	3	3	3	0	3	3
hsa-miR-873-3p	hsa-mir-873	GGAGACUGAUGAGUUCCCGGGA	2	0	0	1	2	6	2	8	0	5	2	0	3	0	0
hsa-miR-873-5p	hsa-mir-873	GCAGGAACUUGUGAGUCUCCU	0	0	3	1	6	0	3	0	5	3	0	0	3	5	3
hsa-miR-874-3p	hsa-mir-874	CUGCCCUGGCCCGAGGGACCGA	2	2	0	7	1	3	2	5	0	2	0	6	0	0	6
hsa-miR-874-5p	hsa-mir-874	CGGCCCCACGCACCAGGGUAAGA	0	1	4	2	2	3	3	5	2	4	0	0	1	1	0
hsa-miR-876-3p	hsa-mir-876	UGGUGGUUUACAAAGUAAUUCA	5	0	1	0	3	1	2	0	2	2	2	2	2	0	2
hsa-miR-877-5p	hsa-mir-877	GUAGAGGAGAUGGCGCAGGG	0	2	2	2	1	4	0	5	0	0	0	2	1	2	0
hsa-miR-885-5p	hsa-mir-885	UCCAUUACACUACCCUGCCUCU	2	6	0	5	3	2	2	2	2	2	0	0	2	1	0
hsa-miR-889-3p	hsa-mir-889	UUAAUAUCGGACAACCAUUGU	57	63	48	70	44	66	35	25	42	26	32	39	32	24	27
hsa-miR-9-3p	hsa-mir-9-1	AUAAAGCUAGAUAACCGAAAGU	2	2	5	4	5	9	2	5	8	2	5	8	2	5	8
hsa-miR-9-3p	hsa-mir-9-2	AUAAAGCUAGAUAACCGAAAGU	2	2	5	4	5	9	2	5	8	2	5	8	2	5	8
hsa-miR-9-3p	hsa-mir-9-3	AUAAAGCUAGAUAACCGAAAGU	2	2	5	4	5	9	2	5	8	2	5	8	2	5	8
hsa-miR-9-5p	hsa-mir-9-1	UCUUUGGUUAUCUAGCUGUAUGA	3036	3512	3826	3465	2754	3856	9536	10112	9856	15643	13257	14245	15425	13434	14653
hsa-miR-9-5p	hsa-mir-9-2	UCUUUGGUUAUCUAGCUGUAUGA	3036	3512	3826	3465	2354	4356	7536	8112	7856	15643	13257	11245	16425	15434	14653
hsa-miR-92a-1-5p	hsa-mir-92a-1	AGGUUGGGAUCGGUUGCAAUGCU	7	3	3	8	5	11	5	6	7	5	6	7	5	6	7
hsa-miR-92a-3p	hsa-mir-92a-1	UAUUGCACUUGUCCCGGCCUGU	3016	3371	3824	3639	3269	4941	4221	4830	4126	4221	4830	4126	4221	4830	4126
hsa-miR-92a-3p	hsa-mir-92a-2	UAUUGCACUUGUCCCGGCCUGU	3016	3371	3824	3639	3269	4941	4221	4830	4126	4221	4830	4126	4221	4830	4126
hsa-miR-92b-3p	hsa-mir-92b	UAUUGCACUCGUCCCGGCCUCC	2	1	1	2	3			1	3		1	3		1	3
hsa-miR-93-3p	hsa-mir-93	ACUGCUGAGCUAGCACUUCCCG	5	1	1	9	4	11	9	3	33	9	3	33	9	3	33
hsa-miR-93-5p	hsa-mir-93	CAAAGUGCUGUUCGUGCAGGUAG	2231	2648	2517	2706	3342	3615	2987	3465	3101	2987	3465	3101	2987	3465	3101
hsa-miR-940	hsa-mir-940	AAGGCAGGGCCCCCGCUCCCC	2	2	1	3	0	1	0	1	4	0	3	0	0	5	3
hsa-miR-941	hsa-mir-941-1	CACCCGGCUGUGUGCACAUGUGC	2	3	2	5	6	7	0	0	0	4	1	1	2	0	6
hsa-miR-941	hsa-mir-941-2	CACCCGGCUGUGUGCACAUGUGC	0	2	2	0	2	0	2	0	3	2	2	0	0	1	0
hsa-miR-941	hsa-mir-941-3	CACCCGGCUGUGUGCACAUGUGC	1	2	1	1	3	0	0	2	0	0	0	0	1	0	2
hsa-miR-941	hsa-mir-941-4	CACCCGGCUGUGUGCACAUGUGC	1	1	1	0	0	0	4	5	0	0	2	0	0	1	0
hsa-miR-941	hsa-mir-941-5	CACCCGGCUGUGUGCACAUGUGC	1	2	3	1	6	7	0	1	0	4	0	3	2	6	1
hsa-miR-942-3p	hsa-mir-942	CACAUGGCCGAAACAGAGAAGU	37	48	49	45	67	43	45	52	53	62	43	53	54	62	56
hsa-miR-942-5p	hsa-mir-942	UCUUCUCUGUUUUGGCCAUGUG	37	48	49	45	67	43	45	52	53	62	43	53	54	62	56
hsa-miR-944	hsa-mir-944	AAAUUAUUGUACAUCGGAUGAG	1	1	2	0	0	1	0	1	0	0	2	0	1	2	0
hsa-miR-95-3p	hsa-mir-95	UUCAACGGGUAUUUAUUGAGCA	47	52	28	55	40	24	47	32	45	43	63	44	28	34	56
hsa-miR-96-5p	hsa-mir-96	UUUGGCACUAGCACAUUUUUGCU	6	4	3	8	5	5	7	6	3	6	7	3	6	4	8
hsa-miR-98-5p	hsa-mir-98	UGAGGUAGUAAGUUGUAUUGUU	103	152	173	145	128	116	143	163	134	115	127	135	157	134	138
hsa-miR-99a-5p	hsa-mir-99a	AACCCGUAGAUCCGAUCUUGUG	21	27	35	28	48	23	34	26	43	30	54	44	36	34	46
hsa-miR-99b-3p	hsa-mir-99b	CAAGCUCGUGUCUGUGGGUCCG	40	53	59	45	76	56	53	56	65	54	56	76	58	62	60
hsa-miR-99b-5p	hsa-mir-99b	CACCCGUAGAACCGACCUUGCG	40	53	59	45	76	56	53	56	65	54	56	76	58	62	60
hsa-miR-novel-chr10_1102	hsa-mir-novel-chr10_1102	CCACUCCCUGAGGGUCCUAA	1	1	3	0	3	2	4	0	2	2	4	0	1	3	0
hsa-miR-novel-chr10_1151	hsa-mir-novel-chr10_1151	UUUGUGGCCUCCUUGUGAAAG	1	1	2	0	0	4	2	0	2	2	0	2	2	1	0
hsa-miR-novel-chr10_1179	hsa-mir-novel-chr10_1179	GCUGAAGACAUCAUGACACUU	2	1	0	0	0	1	0	1	0	1	0	1	0	1	1
hsa-miR-novel-chr10_1192	hsa-mir-novel-chr10_1192	GCCUCUGCUUUGGGACCAACA	2	2	3	2	2	2	2	0	2	2	0	2	3	1	2
hsa-miR-novel-chr10_146	hsa-mir-novel-chr10_146	AGAGCUGGAGAUAGAAUC	0	2	2	0	0	2	1	0	3	1	0	3	0	1	3
hsa-miR-novel-chr10_1666	hsa-mir-novel-chr10_1666	UUUCACGAGCUCGGUUUGGGC	2	4	0	7	5	4	5	5	8	4	6	7	8	2	5
hsa-miR-novel-chr10_1676	hsa-mir-novel-chr10_1676	AACAUUAGAACUAGUAGGAUUGAG	0	2	2	0	0	1	1	0	3	0	0	0	1	0	3
hsa-miR-novel-chr10_1866	hsa-mir-novel-chr10_1866	UGAAUGAACAUCGUAACAGCU	0	3	3	0	1	0	1	1	4	0	1	1	3	0	1
hsa-miR-novel-chr10_1946	hsa-mir-novel-chr10_1946	ACUCGGCGUGGCGUCGGUCGUGG	2	0	0	2	1	0	1	0	2	1	0	4	1	0	1
hsa-miR-novel-chr10_200	hsa-mir-novel-chr10_200	CCUUUUCCUCAGAUGUUGUAGA	3	2	2	2	1	5	1	3	5	1	1	3	1	2	5
hsa-miR-novel-chr10_2010	hsa-mir-novel-chr10_2010	AAUCAUGUUGGGCCUGUAAA	2	1	1	0	0	1	1	1	4	1	4	5	4	5	5
hsa-miR-novel-chr10_2048	hsa-mir-novel-chr10_2048	UAACUUUGGCCAGUUGGAA	2	2	6	2	4	3	3	5	6	5	4	2	3	2	6
hsa-miR-novel-chr10_2092	hsa-mir-novel-chr10_2092	UUGGAGUCAGGGAGACCUGGA	3	3	5	8	5	4	3	0	5	3	2	6	3	2	2
hsa-miR-novel-chr10_2153	hsa-mir-novel-chr10_2153	UUCCUAUGCAUAUACUUCU	1	1	4	0	1	0	0	1	0	0	1	0	0	1	0
hsa-miR-novel-chr10_2161	hsa-mir-novel-chr10_2161	UGUGCAGCAGGCCAACCGAGA	0	2	2	0	0	0	0	1	0	0	1	0	0	1	0
hsa-miR-novel-chr10_251	hsa-mir-novel-chr10_251	UUGGUCAAUGUAUUGGUCUGCA	1	1	4	1	2	0	1	2	1	0	2	1	0	1	0
hsa-miR-novel-chr10_309	hsa-mir-novel-chr10_309	ACUGUCCCUUGCCUCUGUGC	2	3	2	0	5	0	0	5	2	0	8	2	0	8	2
hsa-miR-novel-chr10_31	hsa-mir-novel-chr10_31	CAAACUGGAGGGACCUCAGA	2	2	0	0	4	1	1	0	4	1	0	4	1	0	4
hsa-miR-novel-chr10_32	hsa-mir-novel-chr10_32	CAAACUGGAGGGACCUCAGA	0	0	2	0	1	3	1	0	1	1	0	1	1	0	1
hsa-miR-novel-chr10_352	hsa-mir-novel-chr10_352	CGCGGGUGCUUACUGACC	1	1	0	1	0	2	0	1	0	1	1	0	1	1	0
hsa-miR-novel-chr10_353	hsa-mir-novel-chr10_353	AACAAAUACAGGAAAGAGUUCU	10	8	17	12	12	8	13	7	8	10	13	8	12	8	10
hsa-miR-novel-chr10_356	hsa-mir-novel-chr10_356	GUAUAGAAUAUGAAUUCA	0	0	1	1	0	1	2	1	4	2	0	4	2	0	4
hsa-miR-novel-chr10_398	hsa-mir-novel-chr10_398	UGGCUGGCUGCUCCGGGCACUGG	0	0	2	0	2	5	4	2	1	3	1	3	2	3	1
hsa-miR-novel-chr10_42	hsa-mir-novel-chr10_42	GGUGCAAAAGGAACUGUGGUUU	0	2	3	5	1	3	8	1	1	5	1	1	8	1	2
hsa-miR-novel-chr10_51	hsa-mir-novel-chr10_51	ACAGUCCCUUUUAUAAGUUUGG	4	0	0	0	0	4	0	1	2	0	1	0	1	0	5
hsa-miR-novel-chr10_53	hsa-mir-novel-chr10_53	UGCUUUUUGUCAGUACAUGUUAA	0	0	1	1	0	0	3	0	0	3	0	0	3	0	0
hsa-miR-novel-chr10_818	hsa-mir-novel-chr10_818	UCCAUAUCCCAACCUGUCAGAG	0	3	0	2	3	0	5	1	0	5	1	0	5	1	0
hsa-miR-novel-chr10_942	hsa-mir-novel-chr10_942	AGCUCCCUGGGGACACAG	0	0	2	0	0	1	0	0	1	0	1	0	1	1	0
hsa-miR-novel-chr10_969	hsa-mir-novel-chr10_969	AUUGUCUUUCUGUCUCUCCACA	2	2	0	0	0	3	3	0	2	3	0	5	3	5	0
hsa-miR-novel-chr10_990	hsa-mir-novel-chr10_990	CACAUGGGACUGCAUUUGCUGAC	2	5	1	6	8	1	8	3	5	4	3	5	5	3	0
hsa-miR-novel-chr10_995	hsa-mir-novel-chr10_995	UCGAUUCCGUCUUGCACUUGCC	3	2	2	7	3	1	5	2	0	8	2	2	7	2	3
hsa-miR-novel-chr11_2188	hsa-mir-novel-chr11_2188	CCUGGCUGCGCUCUGAGGAGCUC	1	2	4	0	1	1	0	3	0	0	3	0	0	3	0
hsa-miR-novel-chr11_2196	hsa-mir-novel-chr11_2196	CUGUGGUGCUGAUGCUGUU	1	3	0	1	0	0	1	0	5	0	0	5	0	0	5
hsa-miR-novel-chr11_2217	hsa-mir-novel-chr11_2217	CCACCCGGCUCCCCUGCCCACA	18	31	25	12	34	24	18	22	27	17	26	24	21	23	20
hsa-miR-novel-chr11_2227	hsa-mir-novel-chr11_2227	AGCCGGCUGGCACCCUCC	84	69	73	78	85	103	72	80	112	83	90	96	75	83	108
hsa-miR-novel-chr11_2230	hsa-mir-novel-chr11_2230	UUUCCUGGACAAAUGUUU	2	2	1	3	1	4	2	1	5	2	1	5	2	2	2
hsa-miR-novel-chr11_2287	hsa-mir-novel-chr11_2287	UCCUCCUGGAUCACUCCCUUCU	1	1	2	1	0	0	1	0	0	1	0	0	1	0	0
hsa-miR-novel-chr11_2323	hsa-mir-novel-chr11_2323	AGAUAUUGGGCUGUUAA	1	0	3	0	1	4	0	4	1	0	5	2	1	5	3
hsa-miR-novel-chr11_2670	hsa-mir-novel-chr11_2670	UGGUGGCACAGUCUGGCG	1	2	1	2	0	0	2	0	0	2	0	0	2	0	0
hsa-miR-novel-chr11_2682	hsa-mir-novel-chr11_2682	UGGUUCAGUGGUAGAAU	18	27	29	22	39	34	35	25	23	35	25	23	35	25	23
hsa-miR-novel-chr11_2746	hsa-mir-novel-chr11_2746	UGACCCCUCUGGGCUCCUCACA	1	2	3	0	5	1	2	5	3	2	5	3	2	5	3
hsa-miR-novel-chr11_3092	hsa-mir-novel-chr11_3092	AAAAGUACUUGCGGAUUUUGCU	1	1	4	1	0	1	1	0	1	1	0	1	1	0	1
hsa-miR-novel-chr11_3285	hsa-mir-novel-chr11_3285	UUCGCUGGGAAUUCAGCCUCU	26	18	33	23	18	33	35	23	28	28	27	36	35	28	30
hsa-miR-novel-chr11_3370	hsa-mir-novel-chr11_3370	GGAGCUUGGUGAUCCAAGAGC	2	2	4	0	0	2	0	2	0	0	2	0	0	2	0
hsa-miR-novel-chr11_3582	hsa-mir-novel-chr11_3582	UGCGCCCCCGGGCUCGUGUCCUGC	2	1	5	2	1	1	1	2	2	2	2	1	2	2	1
hsa-miR-novel-chr11_3682	hsa-mir-novel-chr11_3682	UCCUCCUGGAUCACUCCCUUCU	3	3	2	8	2	5	7	3	5	8	2	5	7	2	5
hsa-miR-novel-chr11_3718	hsa-mir-novel-chr11_3718	CAGGCAUGUUAGGUCCUAGGGU	2	0	2	3	1	2	1	5	3	5	2	3	5	0	3
hsa-miR-novel-chr11_3853	hsa-mir-novel-chr11_3853	UGUGAGCUAAAUGUGUGCUGGGA	2	1	1	0	0	1	0	1	0	1	1	0	1	1	0
hsa-miR-novel-chr11_4393	hsa-mir-novel-chr11_4393	UCUGCAGGUCUCUGGUGCCU	1	1	1	1	1	3	1	2	3	1	2	3	2	2	3
hsa-miR-novel-chr11_4644	hsa-mir-novel-chr11_4644	UAAUGUGGACUGGUGUGACCA	2	3	2	8	5	2	8	5	3	8	5	3	6	2	1
hsa-miR-novel-chr11_4793	hsa-mir-novel-chr11_4793	UCCUCAGGUAUUUUGUUAUAGC	302	353	376	312	279	305	357	286	313	332	307	357	342	376	351
hsa-miR-novel-chr12_5139	hsa-mir-novel-chr12_5139	UUACUAUAUGUGCUGUGGAAG	3	5	8	3	6	2	2	8	2	2	5	2	1	5	2
hsa-miR-novel-chr12_5424	hsa-mir-novel-chr12_5424	AGUCACUGAAGGGUUUUGAG	3	2	9	2	5	2	2	2	8	2	2	5	2	2	3
hsa-miR-novel-chr12_5428	hsa-mir-novel-chr12_5428	UGCCCCUGUUGGCUCUGGGCCCCA	2	4	5	2	3	8	2	5	5	2	2	8	2	2	7
hsa-miR-novel-chr12_5583	hsa-mir-novel-chr12_5583	UUUUUGUGGCUGCCUAGU	12	18	25	13	7	8	10	5	9	12	6	7	10	8	5
hsa-miR-novel-chr12_5606	hsa-mir-novel-chr12_5606	UUUGGGACUGAUCUUGAUG	1	1	4	1	0	1	1	0	1	0	1	1	1	1	1
hsa-miR-novel-chr12_5615	hsa-mir-novel-chr12_5615	GGUUCCAUAGUGUAGUGG	2	2	5	2	0	2	1	1	2	1	1	2	2	1	1
hsa-miR-novel-chr12_5643	hsa-mir-novel-chr12_5643	AACUGGGAAAAGCCGAUGCUGC	0	3	2	0	0	5	1	2	3	2	2	5	2	2	1
hsa-miR-novel-chr12_5710	hsa-mir-novel-chr12_5710	UAUGGCUUUUUAUUCCUAUGUGA	2	5	0	0	0	3	1	3	2	1	0	5	1	2
hsa-miR-novel-chr12_5740	hsa-mir-novel-chr12_5740	UUUGCACUGUAAUACCUCGGU	0	0	4	0	0	4	4	2	2	5	2	0	0	2	1
hsa-miR-novel-chr12_5886	hsa-mir-novel-chr12_5886	ACUAGGCCUGGAGCGGAACUG	45	52	61	57	83	68	73	65	81	78	67	80	84	69	77
hsa-miR-novel-chr12_5920	hsa-mir-novel-chr12_5920	CUGUGUGUUUUCUGGACUG	3	2	6	5	4	3	8	0	5	8	3	5	8	4	6
hsa-miR-novel-chr12_6041	hsa-mir-novel-chr12_6041	UGGUGAGUGAGGCUGCUGUCUCUGG	2	3	2	0	2	0	0	5	0	0	5	0	0	5	0
hsa-miR-novel-chr12_6107	hsa-mir-novel-chr12_6107	UAUGUACUCUGAGAUCUCUAUG	2	1	3	0	2	0	0	5	0	0	5	0	0	5	0
hsa-miR-novel-chr12_6275	hsa-mir-novel-chr12_6275	ACCCCACUCCUGGUACCA	69	77	53	88	100	55	89	111	135	89	111	135	89	111	135
hsa-miR-novel-chr12_6358	hsa-mir-novel-chr12_6358	UCCCUUUUCUGGUAGUUCU	1	1	1	1	1	0	2	2	2	2	2	2	2	2	2
hsa-miR-novel-chr12_6427	hsa-mir-novel-chr12_6427	GUGCUCACUCUAGGAAACGGACU	0	1	1	0	1	3	0	2	2	0	2	2	0	2	2
hsa-miR-novel-chr12_6634	hsa-mir-novel-chr12_6634	ACUCAAAACCCUUCAGUGACUU	2	2	5	7	5	2	3	3	1	3	3	1	3	3	1
hsa-miR-novel-chr12_6646	hsa-mir-novel-chr12_6646	AGGGGGAGCUUUGGACACAGG	7	13	15	11	16	8	13	12	15	15	14	11	10	13	18
hsa-miR-novel-chr12_6705	hsa-mir-novel-chr12_6705	UUUGGGACUGAUCUUGAUG	0	2	0	0	0	1	0	0	1	0	0	1	0	0	0
hsa-miR-novel-chr12_6873	hsa-mir-novel-chr12_6873	AAAAACUAGGACUGUGUGGUGUA	48	62	54	65	73	82	71	80	69	73	72	86	77	70	78
hsa-miR-novel-chr12_6911	hsa-mir-novel-chr12_6911	ACCGAGGGGUCUUCCAGGAACU	0	2	2	0	0	4	0	1	2	0	1	2	1	1	2
hsa-miR-novel-chr12_7035	hsa-mir-novel-chr12_7035	CUGACGGGCAUCCCCGGGGCUGC	3	1	1	3	3	0	3	3	0	2	4	1	2	5	3
hsa-miR-novel-chr12_7152	hsa-mir-novel-chr12_7152	GCGCCUGGGCUCAGCUGAUGUU	3	2	6	5	0	5	6		8	5	4	9	8	3	2
hsa-miR-novel-chr13_7383	hsa-mir-novel-chr13_7383	UAUGUGCCUAGUGGCUGCUGUCU	3	3	5	4	8	0	5	8	7	6	8	5	5	6	4
hsa-miR-novel-chr13_7821	hsa-mir-novel-chr13_7821	CCUCCUCGGCGCGGGCUGCUGCGUA	8	13	10	12	3	8	7	4	5	10	5	5	11	4	3
hsa-miR-novel-chr13_8043	hsa-mir-novel-chr13_8043	UCGUUGUAAGUUGAAAAUAUA	4	2	5	6	2	0	8	1	11	8	1	5	8	0	7
hsa-miR-novel-chr14_8335	hsa-mir-novel-chr14_8335	AAGUGAGUAAAGGACAUGAAUAA	3	7	1	5	0	3	8	4	1	4	7	0	6	5	2
hsa-miR-novel-chr14_8921	hsa-mir-novel-chr14_8921	UACUGGGAUAUUUGGAGCUUCU	2	3	6	0	2	4	2	2	2	1	2	5	3	2	0
hsa-miR-novel-chr14_8991	hsa-mir-novel-chr14_8991	UCGGAUCCGUCUGAGCUUGGCU	8	3	4	11	0	2	8	1	4	8	3	4	8	2	4
hsa-miR-novel-chr14_9057	hsa-mir-novel-chr14_9057	UGAGUAUUACAUGGCCAAUCU	2	2	0	0	3	0	1	5	2	1	5	3	2	4	8
hsa-miR-novel-chr14_9159	hsa-mir-novel-chr14_9159	UGAAAUGUUUAGGACCACUAGA	0	3	6	0	11	2	4	14	5	3	10	5	12	2	5
hsa-miR-novel-chr14_9234	hsa-mir-novel-chr14_9234	AAGUGAGUAAAGGACAUGAAUAA	9	0	0	1	0	1	2	2	0	2	0	4	2	2	4
hsa-miR-novel-chr14_9368	hsa-mir-novel-chr14_9368	CCCAGGUAGCUGAGGCCGCAGU	0	3	3	8	9	23	3	13	20	3	17	17	3	15	19
hsa-miR-novel-chr14_9534	hsa-mir-novel-chr14_9534	UUUGAAUGUUUUACGGUGAGU	25	17	8	0	32	3	8	17	4	9	22	12	12	23	12
hsa-miR-novel-chr14_9667	hsa-mir-novel-chr14_9667	ACUGUCCUACUUGUGCCUAUCA	0	2	2	1	1	4	4	5	2	5	4	2	2	3	2
hsa-miR-novel-chr14_9733	hsa-mir-novel-chr14_9733	CAUUUUAAAGGCCCAAUG	1	1	3	3	3	8	1	11	2	1	13	2	0	15	1
hsa-miR-novel-chr14_9845	hsa-mir-novel-chr14_9845	GCAUGGAGGAGGAGGGAGGU	1	2	2	0	2	2	2	2	2	2	2	5	2	2	3
hsa-miR-novel-chr14_9949	hsa-mir-novel-chr14_9949	UAACCCCUAAGGCAACUGGAU	3	7	11	5	13	8	8	10	7	5	13	6	7	11	8
hsa-miR-novel-chr15_10012	hsa-mir-novel-chr15_10012	CCGGGGUUUAUUUAUUUU	5	4	7	9	13	5	10	15	3	11	14	5	10	12	3
hsa-miR-novel-chr15_10407	hsa-mir-novel-chr15_10407	AGGCCUGCCCUGGGGAGCUC	5	6	3	8	2	4	8	5	7	5	7	5	2	2	5
hsa-miR-novel-chr15_10419	hsa-mir-novel-chr15_10419	UUGCCAGUGCUGUGUGUA	4	4	2	6	5	7	2	5	4	3	2	4	5	2	7
hsa-miR-novel-chr15_10515	hsa-mir-novel-chr15_10515	UUAUUGUCCUGGCUCUGUU	276	315	334	321	278	362	352	307	361	322	348	337	319	370	358
hsa-miR-novel-chr15_10934	hsa-mir-novel-chr15_10934	UCUUUUCUUUGAGACUCACU	11	15	17	13	8	23	10	12	18	17	8	16	8	14	10
hsa-miR-novel-chr15_11020	hsa-mir-novel-chr15_11020	ACUUGUCUGUCUGUUCCU	2	2	6	3	6	18	3	24	10	15	8	9	13	18	8
hsa-miR-novel-chr15_11285	hsa-mir-novel-chr15_11285	UGGGUUUACGUUGGGAGAACUU	18	25	23	28	26	51	10	31	27	13	24	28	11	23	20
hsa-miR-novel-chr15_11357	hsa-mir-novel-chr15_11357	CUUAGGUUCAGGAAGCUUCU	15	11	7	12	3	24	13	0	27	12	8	22	17	14	23
hsa-miR-novel-chr15_11381	hsa-mir-novel-chr15_11381	ACGCUCUUGGCACUAUGGC	1	1	1	1	2	2	2	2	0	2	1	2	2	2	2
hsa-miR-novel-chr16_11720	hsa-mir-novel-chr16_11720	ACUGGCCCUCAAAGUCCCGCU	1	2	2	3	2	5	5	7	3	4	5	3	7	5	2
hsa-miR-novel-chr16_11842	hsa-mir-novel-chr16_11842	UCCCCCUUUCGUAGACACUC	2	0	2	4	1	2	1	2	4	2	3	2	4	7	0
hsa-miR-novel-chr16_11848	hsa-mir-novel-chr16_11848	CUGGGAAUAGGGAUAGGAAUU	2	2	1	3	2	5	7	5	5	2	2	4	3	5	5
hsa-miR-novel-chr16_12069	hsa-mir-novel-chr16_12069	UGUUGCAUUGGACAAGCUAGA	47	38	51	72	25	36	65	35	28	55	31	28	60	24	30
hsa-miR-novel-chr16_12122	hsa-mir-novel-chr16_12122	CUGGGCUGGGAAUCUUUC	2	2	3	2	4	2	4	2	3	7	2	3	8	0	3
hsa-miR-novel-chr16_12159	hsa-mir-novel-chr16_12159	UGGACUGUGUUCCUGAGCUAG	2	2	2	4	0	2	0	2	3	5	18	3	7	21	7
hsa-miR-novel-chr16_12220	hsa-mir-novel-chr16_12220	UCUCCAGUCCUCUUUUUGCCCUCA	104	142	127	132	168	204	138	154	187	175	162	213	156	182	210
hsa-miR-novel-chr16_12466	hsa-mir-novel-chr16_12466	ACACAUGGGUGGCUGUGGCCU	2	1	1	1	1	0	1	1	0	1	1	1	0	1	0
hsa-miR-novel-chr16_12520	hsa-mir-novel-chr16_12520	AUGCAUGGAGGUGGAACCCUG	5	7	3	8	2	3	8	0	5	4	5	2	7	2	3
hsa-miR-novel-chr16_12696	hsa-mir-novel-chr16_12696	UUUUGCAUGACCCUGGGAGUAG	6	2	6	7	2	0	5	3	1	9	3	5	5	8	0
hsa-miR-novel-chr16_12739	hsa-mir-novel-chr16_12739	AGCUGGCUUCUGGGUCCACCUGAGC	1	1	3	1	1	3	4	2	0	5	2	4	2	4	0
hsa-miR-novel-chr16_13064	hsa-mir-novel-chr16_13064	GAGCUGUCAUUUUAGAAG	1	2	4	2	7	0	4	5	7	3	7		7	2	0
hsa-miR-novel-chr17_13210	hsa-mir-novel-chr17_13210	UUGUGACCCACAGAGCCCC	1036	1254	1638	1372	1865	1575	1724	1538	1642	1521	1684	1428	1369	1477	1638
hsa-miR-novel-chr17_13279	hsa-mir-novel-chr17_13279	GCCCUGACGAGGUCUGAGC	0	2	2	0	0	3	2	0	0	1	0	7	8	2	5
hsa-miR-novel-chr17_13490	hsa-mir-novel-chr17_13490	CCACGAGGAAGAGAGGUAGCG	2	2	1	2	3	0	2	2	11	2	2	5	2	2	3
hsa-miR-novel-chr17_13611	hsa-mir-novel-chr17_13611	AGCUCGGUCUGAGGCCCCUCAGU	583	539	641	623	734	634	501	606	672	536	642	618	551	627	681
hsa-miR-novel-chr17_13685	hsa-mir-novel-chr17_13685	UAAUGCCCCUAAAAAUCCUUAU	7	3	8	10	11	12	8	13	10	13	13	7	15	13	8
hsa-miR-novel-chr17_13699	hsa-mir-novel-chr17_13699	UCCCUGUCCUCCAGGAGCU	2	2	2	2	4	0	2	8	2	2	7	2	2	7	5
hsa-miR-novel-chr17_13802	hsa-mir-novel-chr17_13802	AUACAGCCUGGUCAGAGAGU	1	6	4	5	4	3	3	2	2	5	2	5	2	2	2
hsa-miR-novel-chr17_13990	hsa-mir-novel-chr17_13990	UGCGAGGGCUUAUUAGGG	3	2	7	5	7	4	1	3	7	1	3	7	1	3
hsa-miR-novel-chr17_14003	hsa-mir-novel-chr17_14003	UGCGAGGGCUUAUUAGGG	3	3	0	4	3	4	3	2	7	12	2	5	5	2	8
hsa-miR-novel-chr17_14171	hsa-mir-novel-chr17_14171	AUCUGCCUAUGUUUUGAA	0	4	6	5	2	8	7	5	5	8	7	1	6	5
hsa-miR-novel-chr17_14210	hsa-mir-novel-chr17_14210	CCAGGACUCUUUGUUUAUUGCUG	0	0	5	0	2	0	2	2	0	2	2	0	0	2	1
hsa-miR-novel-chr17_14254	hsa-mir-novel-chr17_14254	CUGGCCUCUAUUACUGUGACA	3	0	0	0	2	4	0	1	4	4	1	0	4	1	0
hsa-miR-novel-chr17_14442	hsa-mir-novel-chr17_14442	AGCACCUGCCGAGCACUGAGA	1	0	0	1	0	0	1	0	0	5	0	0	2	0	1
hsa-miR-novel-chr17_14763	hsa-mir-novel-chr17_14763	CAGCAGCACACUGUGGUUUGUAC	0	2	0	0	2	4	0	0	5	0	0	9	0	5	0
hsa-miR-novel-chr17_14764	hsa-mir-novel-chr17_14764	CAGCAGCACACUGUGGUUUGUAC	2	1	1	4	0	1	3	2	0	4	4	0	2	0	4
hsa-miR-novel-chr17_14775	hsa-mir-novel-chr17_14775	CCUCAGUCCGUAUUGGUCUCU	1	1	0	0	1	5	2	5	2	7	0	2	3	7	2
hsa-miR-novel-chr17_14916	hsa-mir-novel-chr17_14916	GUGCAUUGCUGUUGCAUUG	2	2	1	4	0	2	2	1	0	1	1	4	0	1	0
hsa-miR-novel-chr17_14952	hsa-mir-novel-chr17_14952	AAGUUUCUCUGAACGUGUAGAG	1	0	3	0	4	4	2	2	3	4	1	0	2	1	3
hsa-miR-novel-chr17_15239	hsa-mir-novel-chr17_15239	UUCCUCUUCUCAGAACACU	1	1	3	1	0	5	2	5	0	5	0	2	2	2	8
hsa-miR-novel-chr17_15364	hsa-mir-novel-chr17_15364	CUUUGGGGAUUCUAAGAGUU	0	2	2	0	0	2	1	0	1	0	4	0	3	0	4
hsa-miR-novel-chr17_15696	hsa-mir-novel-chr17_15696	UGUUCUGUCCCAGAGGAAAAGGCC	2	0	3	0	0	0	1	0	4	1	5	7	1	5	4
hsa-miR-novel-chr17_15739	hsa-mir-novel-chr17_15739	CUGGCCUCUAUUACUGUGACA	3	2	0	4	2	0	4	0	6	0	0	3	2	5	0
hsa-miR-novel-chr17_15781	hsa-mir-novel-chr17_15781	CUGGGAUUGCAAGUGCGC	0	2	2	0	0	4	0	2	0	2	0	0	3	2	4
hsa-miR-novel-chr17_15950	hsa-mir-novel-chr17_15950	CAGCCGGGGUCCGAGGGAGGGGCC	2	0	2	0	8	3	10	2	0	1	2	7	3	2	9
hsa-miR-novel-chr18_16075	hsa-mir-novel-chr18_16075	AAGUCAAAGCAGAGGUUCUGGUG	2	1	3	4	0	5	0	2	8	0	7	2	5	2	8
hsa-miR-novel-chr18_16152	hsa-mir-novel-chr18_16152	UCCCCAACGGGCUUCUGCU	2	3	5	5	7	6	5	6	2	5	6	2	5	6
hsa-miR-novel-chr18_16356	hsa-mir-novel-chr18_16356	AUCUGUGUCCUUGGCUGAGAGCA	0	1	1	0	1	4	4	0	3	0	7	5	0	1	9
hsa-miR-novel-chr19_16752	hsa-mir-novel-chr19_16752	CAGCAUCUGGCACAAUAAACAUU	1	1	1	0	0	2	1	5	3	1	2	2	1	10	0
hsa-miR-novel-chr19_17139	hsa-mir-novel-chr19_17139	GUUGCGCUCGCCGGGGUAGCC	7	2	8	12	2	24	17	20	8	13	12	14	20	18	14
hsa-miR-novel-chr19_17268	hsa-mir-novel-chr19_17268	UGCCCUGAGACUUUUGCU	2	2	3	0	0	2	0	2	2	1	4	0	2	2	3
hsa-miR-novel-chr19_17484	hsa-mir-novel-chr19_17484	UGAGACCUCUGGGUUCUGAGCU	46	63	40	62	41	39	44	51	71	44	51	71	44	51	71
hsa-miR-novel-chr19_17720	hsa-mir-novel-chr19_17720	UUAGUGGCUCCCUCUGCCUGCA	1	1	3	1	0	4	4	2	0	0	8	4	5	3	0
hsa-miR-novel-chr19_17743	hsa-mir-novel-chr19_17743	UAUUGUCAUCCCUGCCACCCU	2	1	4	0	6	1	0	5	0	0	2	0	1	1	0
hsa-miR-novel-chr19_17880	hsa-mir-novel-chr19_17880	CAGCCCGGAUCCCAGCCCACU	1	1	4	1	1	3	4	1	2	3	1	2	2	1	2
hsa-miR-novel-chr19_17938	hsa-mir-novel-chr19_17938	GCUCCGGACUUCUGCUAGGU	2	0	1	2	0	1	0	1	0	1	2	1	2	1	0
hsa-miR-novel-chr19_17946	hsa-mir-novel-chr19_17946	GAGAAUGGGCAGAAGCAGCUCU	2	2	2	2	2	0	1	1	1	0	1	2	2	0	0
hsa-miR-novel-chr19_18601	hsa-mir-novel-chr19_18601	UCCCUGUUCGGGCGCCA	304	346	338	357	413	427	438	447	421	462	420	408	481	467	439
hsa-miR-novel-chr1_18684	hsa-mir-novel-chr1_18684	CCUCUGUUCUGCUGUGGCCUGAGC	0	1	1	0	0	1	0	1	0	0	1	0	0	2	0
hsa-miR-novel-chr1_18688	hsa-mir-novel-chr1_18688	UUGGAAAUGGGUGACCUGAAG	1	0	2	1	0	0	1	0	0	1	0	0	0	0	2
hsa-miR-novel-chr1_18724	hsa-mir-novel-chr1_18724	AGGCCAGGGAGACAAGCUGCA	0	2	1	0	0	1	0	0	0	2	0	0	1	0	1
hsa-miR-novel-chr1_19982	hsa-mir-novel-chr1_19982	ACUCAUCAACUGUGCCUGA	1	0	1	0	1	2	0	1	0	0	0	2	0	0	0
hsa-miR-novel-chr1_20071	hsa-mir-novel-chr1_20071	UAGAACACUCUGGCCCCAUCUG	1	1	0	1	0	0	0	2	0	0	2	0	0	1	0
hsa-miR-novel-chr1_20899	hsa-mir-novel-chr1_20899	UUUGGCCUUUUAUGUUCUUGAA	1	1	0	0	1	0	1	1	0	1	1	0	1	1	0
hsa-miR-novel-chr1_20993	hsa-mir-novel-chr1_20993	UCAUGUUGCUCUGCUGUUG	0	2	1	1	0	2	0	0	1	0	0	3	0	0	1
hsa-miR-novel-chr1_21111	hsa-mir-novel-chr1_21111	UGGCUGCGGCCCGUAGGCCC	1	1	2	0	0	3	1	1	0	0	1	1	0	1	1
hsa-miR-novel-chr1_21700	hsa-mir-novel-chr1_21700	AGUGAGAACUAGGGGGUCAGACU	1	1	3	0	1	2	0	1	1	1	1	0	0	0	1
hsa-miR-novel-chr1_22094	hsa-mir-novel-chr1_22094	CUUGAGACUCUGGGUCAGUC	1	2	0	0	2	0	2	0	8	2	0	0	0	2	1
hsa-miR-novel-chr1_22131	hsa-mir-novel-chr1_22131	UAGCUUAAUACAAAGAACACCU	2	2	1	3	2	0	2	0	5	0	4	0	2	1	2
hsa-miR-novel-chr1_22648	hsa-mir-novel-chr1_22648	UGGACAAUGGAGUGAGAGCCUA	1	0	1	0	1	1	1	0	1	2	2	0	0	2	1
hsa-miR-novel-chr1_23259	hsa-mir-novel-chr1_23259	UGGUAUUCUGCCACGUAGAAUA	1	2	1	1	2	2	2	0	2	0	5	1	0	3	0
hsa-miR-novel-chr1_23279	hsa-mir-novel-chr1_23279	AACAUUCAUUGCUGUCGGUGGGU	5218	4583	4982	5235	4632	3867	4258	5012	4562	4672	4923	4578	4861	4726	5027
hsa-miR-novel-chr1_23281	hsa-mir-novel-chr1_23281	AACAUUCAACGCUGUCGGUGAGU	1658	1473	1229	1652	1211	1375	1765	1574	1364	1950	1622	1385	1628	1743	1627
hsa-miR-novel-chr20_23742	hsa-mir-novel-chr20_23742	UUCCUGCUGGAAAGAACCUGAGAGU	0	2	0	0	0	4	0	0	3	0	0	0	4	0	0
hsa-miR-novel-chr20_23753	hsa-mir-novel-chr20_23753	GGUUGGCCAGAGGGUGUGAC	0	0	2	1	2	0	0	4	2	1	2	1	0	1	2
hsa-miR-novel-chr20_23814	hsa-mir-novel-chr20_23814	UUACUUGCUUGGCUUUGAAAUGC	0	0	2	0	0	1	0	1	4	1	1	0	3	1	0
hsa-miR-novel-chr20_23965	hsa-mir-novel-chr20_23965	AGUCGGCAGCUGGAGGAGGCUCU	1	0	0	0	1	0	4	0	8	0	0	1	0	0	3
hsa-miR-novel-chr20_24219	hsa-mir-novel-chr20_24219	CCUCUUCCUCCAGCCUCUGAAU	0	1	0	1	0	0	0	2	0	0	2	0	0	2	0
hsa-miR-novel-chr20_24629	hsa-mir-novel-chr20_24629	UUUCCCUUCAGAGCCUGGCUUU	0	0	1	0	0	1	2	3	0	2	0	0	2	0	3
hsa-miR-novel-chr20_24795	hsa-mir-novel-chr20_24795	AUCGGGAGACCUGGUUCU	1	0	0	0	0	4	0	1	0	0	1	1	0	1	0
hsa-miR-novel-chr21_25182	hsa-mir-novel-chr21_25182	GACCUCGCCGUCCCGCCCGC	0	0	2	1	0	0	1	0	0	1	0	0	1	0	0
hsa-miR-novel-chr22_25980	hsa-mir-novel-chr22_25980	AAAAAGUAAUUGCGGGUUUUG	0	2	0	0	1	4	0	1	0	0	1	0	0	1	0
hsa-miR-novel-chr22_26002	hsa-mir-novel-chr22_26002	AAGAGGCUCUGAAGCCAGUGUUUGA	0	1	0	0	1	0	0	0	0	0	0	1	0	0	1
hsa-miR-novel-chr22_26190	hsa-mir-novel-chr22_26190	AAUGCUCUCUGAAGAAAGGC	0	2	1	2	0	0	0	0	0	0	0	0	0	0	0
hsa-miR-novel-chr22_26222	hsa-mir-novel-chr22_26222	GAAUGUCCUCGGAAGGGGGUGGC	0	0	1	6	10	15	1	5	6	1	5	6	1	5	6
hsa-miR-novel-chr22_26499	hsa-mir-novel-chr22_26499	GGUGGUCGUGGAGCUCUGCCAAUAU	0	0	1	1	0	0	0		1	0	2	2	0	1	0
hsa-miR-novel-chr22_26517	hsa-mir-novel-chr22_26517	CCUGUCUGAGCGUCGCU	16	28	14	28	23	33	22	22	36	22	22	36	22	22	36
hsa-miR-novel-chr22_26799	hsa-mir-novel-chr22_26799	CUUGGGGGUGGGGGGAGGG	0	2	0	0	2	0	0	1	0	0	0	3	1	3	0
hsa-miR-novel-chr22_26904	hsa-mir-novel-chr22_26904	AGCUGCCCCGUUGGAUUCA	0	1	1	0	1	1	1	0	4	1	0	2	0	0	2
hsa-miR-novel-chr2_27264	hsa-mir-novel-chr2_27264	UAGGCCAUUUUGGAAGCUGUUU	1	0	1	1	0	0	1	0	2	1	2	0	1	0	1
hsa-miR-novel-chr2_27567	hsa-mir-novel-chr2_27567	UUGCAGUGGCGGGAUCUC	1	0	1	2	0	1	0	0	0	0	1	0	0	1	0
hsa-miR-novel-chr2_27615	hsa-mir-novel-chr2_27615	UGGGCUUCUCUCUGGCCACA	1	2	1	2	0	1	1	0	0	1	0	1	1	0	1
hsa-miR-novel-chr2_27731	hsa-mir-novel-chr2_27731	UGGCUGAGAGAAGUACUUG	1	1	3	1	2	0	2	0	0	1	0	0	2	0	0
hsa-miR-novel-chr2_27803	hsa-mir-novel-chr2_27803	AUUUUUUCUGGAGAUUCUGUU	2	0	0	2	0	0	0	3	0	0	1	3	0	1	2
hsa-miR-novel-chr2_28358	hsa-mir-novel-chr2_28358	AGAUAUUGGGCUGUACCA	0	1	1	0	1	0	0	0	0	0	0	3	0	0	0
hsa-miR-novel-chr2_28522	hsa-mir-novel-chr2_28522	AUUGUCAUAGGUGCUCUCUUC	1	1	2	3	2	0	1	1	2	2	2	0	4	0	0
hsa-miR-novel-chr2_28983	hsa-mir-novel-chr2_28983	ACAGGAACCAGGGGAUGGGCCAGA	2	2	1	0	0	0	0	0	5	0	0	10	0	2	1
hsa-miR-novel-chr2_29464	hsa-mir-novel-chr2_29464	UCAUGCUAGGUUCAGGAACAG	2	2	3	0	0	1	1	0	4	0	0	4	0	0	0
hsa-miR-novel-chr2_29486	hsa-mir-novel-chr2_29486	AGCUCCUGACAUUGUCACCUGA	1	1	2	1	2	0	0	2	0	0	0	0	2	2	0
hsa-miR-novel-chr2_30051	hsa-mir-novel-chr2_30051	CAGGCUGGAAGUGAGAACUUCUGAU	1	1	3	1	0	0	0	0	2	0	3	1	0	1	0
hsa-miR-novel-chr2_30111	hsa-mir-novel-chr2_30111	ACUUCCUGGAAGGUAGACCAGCU	1	1	5	0	0	2	1	0	1	0	2	0	0	0	3
hsa-miR-novel-chr3_30699	hsa-mir-novel-chr3_30699	CCCUGUCUUCUGAGGCCC	2	1	1	0	2	0	0	2	0	1	0	1	1	1	0
hsa-miR-novel-chr3_31367	hsa-mir-novel-chr3_31367	CGGAGCUGAGGAUGGCUGUG	1	2	1	0	1	0	0	1	8	2	0	2	1	0	1
hsa-miR-novel-chr3_31397	hsa-mir-novel-chr3_31397	CUAUGUAGAUAUAUUUGUUUUU	6	3	13	12	10	8	5	6	10	8	7	13	5	10	14
hsa-miR-novel-chr3_31920	hsa-mir-novel-chr3_31920	UGGAUUGGUUGAGACUGACCC	0	0	1	0	0	0	1	2	1	0	1	0	1	0	0
hsa-miR-novel-chr3_32331	hsa-mir-novel-chr3_32331	ACUGCUGGUCUGGGGAUC	0	0	0	2	0	0	0	1	0	0	1	0	0	1	0
hsa-miR-novel-chr3_32348	hsa-mir-novel-chr3_32348	AAGACAGAUCAGGUCAGGAGC	0	0	0	0	0	3	0	0	0	0	0	0	0	0	0
hsa-miR-novel-chr3_32837	hsa-mir-novel-chr3_32837	GGCGCGGGCCAGCUCUUC	0	1	0	1	0	2	2	0	0	2	0	0	2	0	0
hsa-miR-novel-chr3_32893	hsa-mir-novel-chr3_32893	UUGUUAGCUGGGAAGAAAAAU	0	0	1	0	1	0	0	0	3	0	0	3	0	0	3
hsa-miR-novel-chr4_33628	hsa-mir-novel-chr4_33628	AAAACCGCAAUGACUUUUGCA	0	0	0	0	0	0	3	0	0	3	0	0	3	0	0
hsa-miR-novel-chr4_33638	hsa-mir-novel-chr4_33638	UUGUGCUUGAUCUAACCAUGU	0	3	0	1	0	0	1	3	3	1	3	3	1	3	3
hsa-miR-novel-chr4_33659	hsa-mir-novel-chr4_33659	AGUGGAACUCCAAGAAUUUGCG	0	0	0	0	0	0	0	0	9	0	0	9	0	0	9
hsa-miR-novel-chr4_34566	hsa-mir-novel-chr4_34566	AAAAGUAAUUGUGGUUUUUGCC	2	4	2	6	6	1	3	5	8	3	5	8	3	5	8
hsa-miR-novel-chr4_34589	hsa-mir-novel-chr4_34589	UAUGUGAAAAACACGCUAAGA	0	0	0	0	0	4	0	0	1	0	0	1	0	0	0
hsa-miR-novel-chr4_34787	hsa-mir-novel-chr4_34787	UUGACUUUUCUCUUAGCCUGAAU	0	0	0	2	1	0	4	0	0	1	0	0	0	1	0
hsa-miR-novel-chr4_34795	hsa-mir-novel-chr4_34795	ACCCGGGCUCCGACAGCGGCUGC	0	0	0	0	0	2	0	0	1	0	2	0	1	0	0
hsa-miR-novel-chr4_34808	hsa-mir-novel-chr4_34808	CCCUGGUGACCUGUGACAAAGGA	1	0	0	2	0	0	0	4	0	0	4	0	0	4	0
hsa-miR-novel-chr4_34850	hsa-mir-novel-chr4_34850	GCAUUGGUUUUUGUUUU	0	0	0	3	0	0	0	2	7	0	2	5	0	2	4
hsa-miR-novel-chr4_34896	hsa-mir-novel-chr4_34896	UGACUUUUAGAAGCUAGCGC	0	0	0	0	3	0	5	0	0	1	0	3	2	0	1
hsa-miR-novel-chr5_36151	hsa-mir-novel-chr5_36151	UGACUCCCCUGUGGCUGGUGU	0	0	1	1	2	2	1	2	0	0	2	2	0	0	3
hsa-miR-novel-chr5_36220	hsa-mir-novel-chr5_36220	UUUGCACCUCUGAGAGUGGAAU	1	0	0	1	3	5	0	1	2	2	0	2	0	0	2
hsa-miR-novel-chr5_36334	hsa-mir-novel-chr5_36334	UAGAAAUUGCCUGAGGCC	0	0	0	1	1	0	1	1	0	0	1	0	0	1	0
hsa-miR-novel-chr5_36974	hsa-mir-novel-chr5_36974	AUCCAUAAGGAAUAAGGGAAAU	0	1	0	0	2	0	1	1	0	0	1	2	1	1	2
hsa-miR-novel-chr5_37042	hsa-mir-novel-chr5_37042	UGUGAAUGCCUCCUCAGUGUC	0	0	0	0	1	0	1	2	0	0	2	0	0	2	0
hsa-miR-novel-chr5_37047	hsa-mir-novel-chr5_37047	UAAAAGGCUGUUAAAUGGUGA	2	0	0	0	1	3	0	2	2	1	0	2	2	0	3
hsa-miR-novel-chr5_37299	hsa-mir-novel-chr5_37299	UUCCCCAAACCUUGUCUGGACAUGG	0	0	0	0	2	1	2	0	0	1	1	2	0	1	1
hsa-miR-novel-chr5_37816	hsa-mir-novel-chr5_37816	UCUUUGGAAAGAUCUCUG	0	0	0	2	0	1	1	3	0	0	3	0	0	3	0
hsa-miR-novel-chr6_37888	hsa-mir-novel-chr6_37888	UAGACAGUAACCAUUUUAUGAAA	0	0	5	1	1	0	0	2	0	0	0	2	0	2	1
hsa-miR-novel-chr6_37906	hsa-mir-novel-chr6_37906	ACCAGGCAAGAACUACUGUCU	1	0	0	1	1	1	0	2	1	0	0	1	1	2	1
hsa-miR-novel-chr6_38566	hsa-mir-novel-chr6_38566	UCAGGUGUGGAAACUGAGGCA	0	0	1	0	0	2	0	1	3	2	1	3	3	0	3
hsa-miR-novel-chr6_38578	hsa-mir-novel-chr6_38578	AACUCUGGGGGCCAUCAGUCU	0	0	0	1	2	0	1	0	1	0	0	1	0	0	1
hsa-miR-novel-chr6_38582	hsa-mir-novel-chr6_38582	AGAAUAUGGGAGUCUGUGGCUA	1	1	0	0	2	0	1	2	1	2	2	1	0	5	1
hsa-miR-novel-chr6_39492	hsa-mir-novel-chr6_39492	AGGCACAAACCUGCUCUGCACU	0	0	0	0	1	0	5	1	1	2	0	1	2	0	0
hsa-miR-novel-chr6_39942	hsa-mir-novel-chr6_39942	ACAGGUGAGUAGAGAAAUGAG	0	0	0	2	0	3	2	1	1	1	0	0	0	3	2
hsa-miR-novel-chr6_40111	hsa-mir-novel-chr6_40111	AGAAUAUGGGAGUCUGUGGCUA	1	0	0	2	1	0	0	0	2	0	3	0	0	0	2
hsa-miR-novel-chr6_40638	hsa-mir-novel-chr6_40638	AUUUAAUCCUGUGAAUUU	0	0	0	0	2	5	3	1	1	1	0	1	1	0	2
hsa-miR-novel-chr7_41365	hsa-mir-novel-chr7_41365	UAAUUUUAUGUAUAAGCUAGU	23	26	36	47	65	49	47	71	60	47	71	60	47	71	60
hsa-miR-novel-chr7_41375	hsa-mir-novel-chr7_41375	UAAACUCUACUCCAGCCUCUGGU	1	0	0	1	0	4	0	2	0	2	1	2	0	2	5
hsa-miR-novel-chr7_41886	hsa-mir-novel-chr7_41886	AGAAGGGUCAGAAUACUGAGG	0	3	0	1	0	1	0	2	2	1	2	0	4	2	7
hsa-miR-novel-chr7_41888	hsa-mir-novel-chr7_41888	UCGGCUGUGUAUCUCUGUGUCA	0	0	0	3	1	0	2	1	1	0	1	5	0	0	8
hsa-miR-novel-chr7_41950	hsa-mir-novel-chr7_41950	UCCGGUUCUCAGGGCUCCACC	2	0	0	4	3	2	3	1	4	3	1	4	3	1	4
hsa-miR-novel-chr7_41983	hsa-mir-novel-chr7_41983	UGGAAUGGCCUGAAGGUGGA	0	0	0	2	0	2	0	4	0	0	3	0	4	0	1
hsa-miR-novel-chr7_42016	hsa-mir-novel-chr7_42016	UCCCUGUCCUCCAGGAGCUCACG	5	12	0	5	13	5	8	5	13	6	11	6	5	7	0
hsa-miR-novel-chr7_42049	hsa-mir-novel-chr7_42049	UGAGAACCACGUCUGCUCUGA	0	3	3	6	0	7	0	5	5	2	5	7	3	7	2
hsa-miR-novel-chr7_42963	hsa-mir-novel-chr7_42963	UUUGGCAAUGGUAGAACUCACACU	541	503	473	563	487	408	512	483	472	523	504	464	519	488	463
hsa-miR-novel-chr7_42967	hsa-mir-novel-chr7_42967	UAUGGCACUGGUAGAAUUCACU	53	64	72	62	69	197	75	86	102	86	75	112	57	80	93
hsa-miR-novel-chr7_43033	hsa-mir-novel-chr7_43033	GGUAGAUUCCCUCUGUGGAGGGUU	4	0	0	3	0	6	0	0	7	0	0	7	0	2	7
hsa-miR-novel-chr8_44129	hsa-mir-novel-chr8_44129	CGAUCGAUAACCUUCACCAG	1	1	4	1	1	4	0	0	0	5	5	0	8	0	1
hsa-miR-novel-chr8_44147	hsa-mir-novel-chr8_44147	AGGCACUGGGGUUACUGCU	5	3	0	3	0	0	4	3	0	0	3	0	1	3	5
hsa-miR-novel-chr8_44378	hsa-mir-novel-chr8_44378	UCCUGUACUGAGCUGCCCCGAG	556	592	473	598	462	942	1136	1022	908	1210	768	824	1092	1261	1332
hsa-miR-novel-chr8_44447	hsa-mir-novel-chr8_44447	UUGGGAAAUGAAGUAAUAUGA	0	0	0	2	0	0	1	1	0	1	2	3	0	2	5
hsa-miR-novel-chr8_44469	hsa-mir-novel-chr8_44469	AUCUGUGGGAUUAUGACUGAAC	16	0	9	21	14	8	4	9	30	4	9	30	4	9	30
hsa-miR-novel-chr8_44938	hsa-mir-novel-chr8_44938	UGUUUGGGCUGAGGCCUGA	0	0	0	0	0	2	0	1	1	2	0	3	2	2	0
hsa-miR-novel-chr8_44986	hsa-mir-novel-chr8_44986	AGCAUGGCACUGGAGUAGAGC	1	0	0	2	1	0	0	0	0	2	0	0	1	0	4
hsa-miR-novel-chr8_45008	hsa-mir-novel-chr8_45008	UCGAGGAGCUCACAGUCUAGU	0	1	0	483	357	553	523	564	503	523	379	503	523	379	503
hsa-miR-novel-chr9_45299	hsa-mir-novel-chr9_45299	UCUGCUGGCACCGUUAAC	1	0	0	0	1	0	4	0	0	1	0	8	4	0	0
hsa-miR-novel-chr9_45431	hsa-mir-novel-chr9_45431	GUUACAUCAUGGUCGCUUCCU	0	1	0	0	1	0	2	0	3	1	2	6	0	3	1
hsa-miR-novel-chr9_45439	hsa-mir-novel-chr9_45439	AUAAACACUGGCCACCAGCAGU	2	2	0	4	0	7	1	0	0	1	0	5	1	4	3
hsa-miR-novel-chr9_45473	hsa-mir-novel-chr9_45473	UUUCUCCUCGGCACUGUAU	0	1	0	0	3	0	0	4	0	2	1	7	5	2	0
hsa-miR-novel-chr9_45718	hsa-mir-novel-chr9_45718	AACAUUCAACGCUGUCGGUGAGU	3015	3653	3272	3157	3275	3401	3687	3028	3327	3487	3681	3214	3358	3406	3742
hsa-miR-novel-chr9_45766	hsa-mir-novel-chr9_45766	GCUGUGAUGGACCUGGCUGAGCCU	0	0	1	0	2	0	0	0	5	0	0	4	0	6	0
hsa-miR-novel-chr9_45801	hsa-mir-novel-chr9_45801	AGUAGCAUCAUCCCUGAUC	1	1	0	0	5	0	3	2	0	0	2	0	3	0
hsa-miR-novel-chr9_46001	hsa-mir-novel-chr9_46001	AAAAGCUGUCCACUGUAGAGU	0	0	3	4	3	4	3	1	0	3	1	2	3	1	0
hsa-miR-novel-chr9_46176	hsa-mir-novel-chr9_46176	UAAAGGUGGUUUGAGGCUG	0	3	0	0	4	3	0	2	0	0	2	0	0	2	0
hsa-miR-novel-chr9_46183	hsa-mir-novel-chr9_46183	UUCCCUUUGUCAUCCUAUGCCU	2	0	0	2	0	1	0	0	3	0	2	2	0	0	3
hsa-miR-novel-chr9_46255	hsa-mir-novel-chr9_46255	UGGAAGACUAGUGAUUUUGUUGUU	331	248	376	269	298	213	342	204	233	342	204	233	342	204	233
hsa-miR-novel-chr9_46307	hsa-mir-novel-chr9_46307	AGGGCUUUGAGCGGAAGCUGUCGA	0	0	1	0	1	2	2	0	0	2	0	4	2	0	5
hsa-miR-novel-chr9_46308	hsa-mir-novel-chr9_46308	AGGGCUUUGAGCGGAAGCUGUCGA		0	0	0	1	0	1	2	0	0	5	0	0	0	6
hsa-miR-novel-chr9_46614	hsa-mir-novel-chr9_46614	ACAGUAGUCUGCACAUUGGUUA	1256	1725	1649	1352	1258	1643	1385	1754	1829	1537	1462	1387	1422	1357	1620
hsa-miR-novel-chrX_48020	hsa-mir-novel-chrX_48020	AGCUACAUUGUCUGCUGGGUUU	503	557	614	536	672	615	567	538	602	477	677	833	527	612	608
hsa-miR-novel-chrX_48026	hsa-mir-novel-chrX_48026	UUCUGUACUGUGGAAGCUUUG	2	2	5	3	4	5	0	1	7	0	1	0	1	1	0
hsa-miR-novel-chrX_48041	hsa-mir-novel-chrX_48041	AAUGCUGUGAGGAUCCGAGCCCCC	1	1	3	1	5	0	5	0	6	4	0	6	2	2	6
hsa-miR-novel-chrX_48058	hsa-mir-novel-chrX_48058	GAAGGCCGGAACAAGCGUAG	3	3	7	5	0	2	0	5	0	2	5	0	0	7	0
hsa-miR-novel-chrX_48091	hsa-mir-novel-chrX_48091	UGAGGUAGUAAGUUGUAUUGUU	21	29	34	28	37	52	34	41	38	27	35	40	34	42	43
hsa-miR-novel-chrX_48126	hsa-mir-novel-chrX_48126	AUUUAGGCCUGUAUAAUCAUGG	0	2	0	0	2	0	0	2	0	4	4	0	2	0	5
hsa-miR-novel-chrX_48196	hsa-mir-novel-chrX_48196	GAAUGUGCGAGACCCAGGGU	0	1	1	2	1	0	4	2	0	1	2	4	0	6	0
hsa-miR-novel-chrX_48280	hsa-mir-novel-chrX_48280	GGCGGCGGCGGCGGCGGCGGC	1	0	0	1	0	4	1	0	3	1	2	0	1	3	0
hsa-miR-novel-chrX_48340	hsa-mir-novel-chrX_48340	ACUCCAGCCCCACAGCCUCAGC	3	3	0	6	3	7	2	5	201	2	5	8	2	5	8
hsa-miR-novel-chrX_48431	hsa-mir-novel-chrX_48431	UUUUGCGAUGUGUUCCUAAUAU	125	153	162	135	182	203	153	164	176	235	257	226	236	255	243
hsa-miR-novel-chrX_48434	hsa-mir-novel-chrX_48434	UGUGACAGAUUGAUAACUGA	217	264	276	204	237	287	235	220	237	264	281	242	213	282	294
hsa-miR-novel-chrX_48484	hsa-mir-novel-chrX_48484	UGAUUGUAGCCUUUUGGAGUAG	1	0	2	1	2	0	0	0	2	3	0	3	0	2	3
hsa-miR-novel-chrX_48508	hsa-mir-novel-chrX_48508	GGAAGCAGCCUGAGGGCUAGUU	2	2	4	3	5	2	0	0	0	0	0	5	7	0	0
hsa-miR-novel-chrX_48579	hsa-mir-novel-chrX_48579	CCACCUACGGCAGGGACACACU	2	0	3	2	0	0	0	2	0	0	2	0	0	0	2

## Sheet: Sheet3
miRNA expression for all samples in β-glucan-trained BMDMs from mice (normalized). Column B ~ P: Mature tag count, the normalized tag counts of the mature miRNA (tpm). Note: tpm: the copy number of transcripts per million based on the total number of tags aligned to all pre-miRNAs (both known and predicted).
	No-training			Beta-training 0 day			Beta-training 1 day			Beta-training 3 day			Beta-training 6 day
mature-miRNA	Donor 1	Donor 2	Donor 3	Donor 1	Donor 2	Donor 3	Donor 1	Donor 2	Donor 3	Donor 1	Donor 2	Donor 3	Donor 1	Donor 2	Donor 3
mmu-let-7a-1-3p	0	0	0	3	0	0	0	0	0	0	0	0	1	0	0
mmu-let-7a-2-3p	0	0	0	0	2	0	0	2	0	0	0	0	0	0	1
mmu-let-7a-5p	13576	10267	14528	15768	14620	18731	16427	13469	15443	16372	18731	15667	17445	13427	11453
mmu-let-7b-3p	0	0	0	0	1	1	1	0	0	0	0	0	0	0	0
mmu-let-7b-5p	2045	1685	1893	1745	2021	2357	2876	3345	3761	3093	3457	3618	3415	3763	3294
mmu-let-7c-1-3p	0	0	1	1	0	1	1	0	0	0	1	1	0	0	0
mmu-let-7c-2-3p	1	0	0	0	0	0	0	0	1	0	0	0	0	0	1
mmu-let-7c-5p	8952	7819	9342	10980	9256	8467	11379	14250	12256	10951	14327	13412	13092	11574	10362
mmu-let-7d-3p	1086	894	1132	1173	1283	962	1361	1522	1315	1673	1648	1458	1647	1316	1272
mmu-let-7d-5p	2562	2016	2239	2563	2782	2351	4573	4026	4438	5167	5638	5049	5736	6149	5613
mmu-let-7e-3p	354	287	318	326	393	331	261	304	412	354	323	384	295	402	385
mmu-let-7e-5p	17	34	26	39	24	35	43	32	29	37	41	33	38	49	27
mmu-let-7f-1-3p	5	3	2	7	2	3	2	1	5	4	3	6	7	4	5
mmu-let-7f-2-3p	0	3	0	0	0	0	0	0	0	1	1	0	0	0	0
mmu-let-7f-5p	67845	59783	61346	70823	58935	66731	70124	68453	60138	71362	67349	63256	68912	59803	67349
mmu-let-7g-3p	1	0	0	0	0	0	0	2	0		0	0	0	0	0
mmu-let-7g-5p	31236	36472	4092	34572	38751	35637	40126	36749	35137	41132	37682	32574	35617	33651	30845
mmu-let-7i-3p	46	27	36	28	32	38	45	49	41	36	33	37	42	48	52
mmu-let-7i-5p	15634	10247	13542	13256	11273	10247	20136	19875	23165	36517	34527	30179	29879	31437	36245
mmu-let-7j	0	0	2	0	0	0	0	0	1	0	0	0	0	0	1
mmu-let-7k	1	0	0	0	7	0	0	0	0	0		2	0	0	0
mmu-miR-100-3p	0	1	0	0	0	2	0	0	0	0	1	0	0	0	0
mmu-miR-100-5p	1453	1264	1273	1327	1547	1326	2014	2315	2263	2876	2424	3316	2657	2455	2641
mmu-miR-101a-3p	0	0	0	0	2	0	0	0	0	1	0	0	0	0	0
mmu-miR-101a-5p	1356	1573	1762	1248	1155	1583	1479	1673	1944	1363	1764	1681	1663	1835	1467
mmu-miR-101b-3p	635	582	434	531	586	614	703	636	617	574	682	622	613	609	765
mmu-miR-101c	165	179	148	162	143	157	172	158	155	149	151	176	162	166	153
mmu-miR-103-2-5p	0	0	0	0	0	0	0	0	0	0	0	0	0	0	1
mmu-miR-103-3p	3024	2679	2547	3415	2676	3014	3263	2783	2988	3126	3415	3560	2897	3012	3311
mmu-miR-106a-5p	0	0	0	0	0	3	0	0	0	0	0	9	0	0	1
mmu-miR-106b-3p	1	0	0		0	0	1	0	0	0	0	0	0	2	0
mmu-miR-106b-5p	24	17	8	12	4	15	8	16	28	31	22	6	8	3	8
mmu-miR-107-3p	0	0	0	1	0	0	0	0	0	0	0	1	0	0	0
mmu-miR-10a-3p	0	0	4	1	1	2	0	3	2	0	8	0	0	5	2
mmu-miR-10a-5p	15643	14326	13098	16527	14368	16371	15127	16138	17621	13526	15467	14453	16557	18102	14538
mmu-miR-10b-3p	0	0	4	0	0	3	0	0	0	0	0	0	8	0	0
mmu-miR-10b-5p	1456	1342	1027	1270	1147	1356	2546	2091	2316	2654	2761	2358	2416	3091	2679
mmu-miR-1187	8	0	1	0	0	1	1	1	5	0	0	5	0	0	11
mmu-miR-1188-3p	1	1	0	2	0	1	0	2	2	0	5	1	3	1	1
mmu-miR-1188-5p	1	2	1	0	2	0	0	2	0	0	0	5	1	0	6
mmu-miR-1191a	14	3	8	5	7	7	13	8	0	11	7	3	5	7	9
mmu-miR-1191b-5p	1	6	0	8	0	0	0	5	0	0	0	4	0	3	1
mmu-miR-1193-3p	0	0	0	5	2	0	8	1	1	7	0	0	14	0	0
mmu-miR-1193-5p	0	8	0	0	0	1	3	0	0	0	8	1	2	2	0
mmu-miR-1194	0	4	0	2	5	2	6	0	5	0	0	7	4	8	0
mmu-miR-1195	0	0	2	0	4	1	0	0	5	0	0	1	1	1	4
mmu-miR-1197-3p	3	2	2	3	6	1	1	6	4	0	2	2	7	0	0
mmu-miR-1198-3p	1	0	3	6	0	1	1	5	1	0	0	9	0	4	4
mmu-miR-1198-5p	6516	6893	6013	6561	6791	7136	4562	5831	5527	4614	4903	5137	4428	4986	4617
mmu-miR-1199-5p	3	3	6	9	1	1	11	0	2	9	3	0	4	2	1
mmu-miR-12178-3p	4	4	0	0	0	7	5	2	1	0	0	8	13	0	1
mmu-miR-12179-5p	0	2	2	6	1	1	9	0	3	0	0	7	4	1	1
mmu-miR-12182-3p	0	0	0	0	2	0	0	0	0	1	1	0	3	0	0
mmu-miR-12183-5p	0	0	1	0	0	0	0	3	0	0	0	0	0	1	0
mmu-miR-12184-3p	0	0	2	0	0	0	2	0	1	1	1	0	0	0	1
mmu-miR-12184-5p	0	0	3	9	0	0	0	0	0	5	0	0	0	0	8
mmu-miR-12185-3p	0	0	1	1	0	0	3	0	0	0	3	0	0	9	0
mmu-miR-12185-5p	0	0	1	0	0	0	0	0	0	4	0	0	0	2	0
mmu-miR-12187-3p	2	0	0	0	0	0	0	0	5	0	0	0	4	0	0
mmu-miR-12188-3p	0	0	0	2	0	0	0	1	5	0	0	0	0	0	7
mmu-miR-12189-3p	0	0	0	5	0	0	0	0	0	1	0	1	0	0	1
mmu-miR-12191-3p	0	1	1	1	0	0	1	0	0	0	0	0	1	0	1
mmu-miR-12193-3p	0	0	0	1	0	1	0	0	1	0	1	0	0	0	0
mmu-miR-12194-3p	0	0	2	0	4	0	0	1	0	0	0	0	0	5	0
mmu-miR-12196-5p	3	0	1	0	0	0	1	0	0	0	1	0	0	2	4
mmu-miR-12199-3p	0	0	0	0	0	0	1	0	2	0	0	1	0	1	0
mmu-miR-12202-3p	0	0	2	1	0	1	0	0	0	0	0	0	0	0	1
mmu-miR-12202-5p	0	1	0	0	0	0	0	0	0	5	0	0	0	0	0
mmu-miR-122-3p	0	0	0	1	6	0	0	0	0	0	0	0	2	1	2
mmu-miR-1224-5p	0	0	2	0	0	0	2	1	0	0	1	1	0	0	0
mmu-miR-122-5p	457	418	503	482	527	558	783	824	810	736	792	836	883	769	718
mmu-miR-122b-5p	1	9	0	3	6	3	0	0	7	0	0	5	0	11	4
mmu-miR-1231-3p	0	0	0	2	0	0	2	1	1	0	0	4	0	0	2
mmu-miR-1231-5p	0	0	1	0	1	1	0	0	0	1	0	0	1	0
mmu-miR-124-3p	12	3	8	18	2	7	11	5	6	0	1	1	2	0	3
mmu-miR-124-5p	1	1	2	5	0	0	3	0	1	1	0	1	1	0	0
mmu-miR-1247-5p	0	0	0	1	0	0	0	0	0	0	0	0	0	4	0
mmu-miR-1249-3p	52	43	38	45	33	61	48	55	72	59	62	66	77	58	43
mmu-miR-1249-5p	0	0	0	1	0	0	0	0	0	0	0	1	0	0	1
mmu-miR-124b-3p	0	0	0	0	0	0	0	0	0	0	0	0	0	0	0
mmu-miR-1251-5p	0	1	1	0	0	0	1	0	0	0		0	0	0	0
mmu-miR-125a-3p	14	18	23	14	17	9	23	34	7	13	6	5	6	7	0
mmu-miR-125a-5p	346	473	446	513	379	413	547	389	463	438	419	589	516	473	427
mmu-miR-125b-1-3p	1325	1054	1136	1142	1326	1264	2246	2415	2634	2879	3315	3427	3046	3615	3147
mmu-miR-125b-2-3p	35	28	42	38	49	26	51	44	36	31	47	53	55	37	48
mmu-miR-125b-5p	2473	2136	2628	2415	2866	2147	4513	3879	4236	5824	6341	5634	5125	5574	6134
mmu-miR-1264-3p	0	1	0	0	0	2	0	0	0	2	0	0	0	0	2
mmu-miR-1264-5p	0	0	0	1	0	0	0	0	1	0	0	1	0	3	2
mmu-miR-126a-3p	134	108	147	122	154	117	346	302	331	561	489	426	352	348	381
mmu-miR-126a-5p	4	0	0	2	2	0	1	1	0	0	0	0	4	0	0
mmu-miR-126b-3p	0	2	0	0	0	0	1	0	0	0	0	1	0	0	0
mmu-miR-126b-5p	0	0	1	0	0	0	0	0	4	0	0	0	0	0	6
mmu-miR-1271-3p	3	0	0	0	5	2	0	0	0	0	2	0	0	0	0
mmu-miR-1271-5p	0	0	0	7	0	0	0	0	0	2	0	0	0	0	0
mmu-miR-127-3p	1541	1453	1023	1326	1762	1422	2134	1769	1658	1614	1873	1546	1463	1763	1822
mmu-miR-127-5p	0	0	0	2	0	0	0	7	1	0	0	0	0	0	2
mmu-miR-128-1-5p	0	0	1	0	0	0	1	0	0	0	0	0	6	0	0
mmu-miR-128-2-5p	0	8	0	0	0	0	0	5	3	4	0	0	0	2	1
mmu-miR-128-3p	1657	1235	1613	1347	1657	1815	2462	2751	2856	3415	3022	2879	2341	2683	2452
mmu-miR-1291	3	0	0	0	0	1	0	0	0	0	7	0	4	0	0
mmu-miR-129-1-3p	0	0	0	4	0	0	0	2	0	0	0	1	0	0	3
mmu-miR-129-2-3p	2	7	0	0	5	0	3	6	0	0	6	2	0	0	8
mmu-miR-129-5p	67	45	72	78	49	56	142	136	103	116	157	128	122	137	149
mmu-miR-1298-3p	0	0	0	1	0	0	0	0	0	0	0	1	0	0	0
mmu-miR-1298-5p	28	45	19	34	20	40	43	51	28	44	42	51	47	71	56
mmu-miR-129b-5p	0	0	0	1	0	0	0	1	0	0	0	7	0	0	0
mmu-miR-1306-3p	0	4	0	0	0	0	1	0	0	5	0	0	0	0	3
mmu-miR-1306-5p	2	1	0	6	0	0	0	4	0	0	1	6	0	0	11
mmu-miR-130a-3p	1	7	1	0	2	5	0	0	2	2	1	1	1	3	4
mmu-miR-130a-5p	1	2	1	3	2	1	3	1	0	0	2	1	0	1	2
mmu-miR-130b-3p	1	0	1	1	0	0	0	1	1	0	0	0	2	0	0
mmu-miR-130b-5p	112	153	164	172	137	148	155	137	163	111	168	163	147	150	143
mmu-miR-132-3p	68	78	86	89	93	67	114	153	132	154	126	133	121	142	174
mmu-miR-132-5p	214	178	242	189	223	241	351	309	282	314	355	314	334	361	312
mmu-miR-133a-3p	0	0	2	1	9	0	0	2	0	0	0	0	1	0	1
mmu-miR-133b-3p	0	0	1	1	0	0	0	0	0	0	0	1	0	0	1
mmu-miR-134-3p	0	3	1	1	2	0	0	0	0	7	0	0	0	2	0
mmu-miR-134-5p	246	217	238	257	281	246	241	277	259	263	273	298	247	251	263
mmu-miR-135a-1-3p	0	0	0	0	0	4	0	0	0	0	0	1	0	0	0
mmu-miR-135a-2-3p	0	0	0	2	0	0	0	0	0	1	0	0	0	0	0
mmu-miR-135a-5p	2	0	0	0	1	0	0	7	0	0	0	0	0	0	0
mmu-miR-135b-5p	0	0	1	0	1	1	0	0	0	0	1	0	0	0	0
mmu-miR-136-3p	0	1	0	0	0	0	5	0	3	0	0	0	2	1	1
mmu-miR-136-5p	67	48	73	82	59	70	62	53	46	61	80	66	74	85	59
mmu-miR-137-3p	0	6	1	3	6	0	0	5	0	2	2	3	1	5	4
mmu-miR-137-5p	0	0	1	1	2	1	1	1	2	1	0	0	2	0	3
mmu-miR-138-1-3p	1	1	3	1	0	0	0	2	1	1	0	0	1	1	2
mmu-miR-138-2-3p	0	2	2	1	0	0	0	3	0	0	1	1	0	0	0
mmu-miR-138-5p	0	3	0	0	1	1	0	0	1	1	0	0	0	1	0
mmu-miR-139-3p	2	1	3	2	0	0	1	1	3	1	0	0	0	1	1
mmu-miR-139-5p	316	348	279	361	415	433	327	381	344	364	372	335	386	424	477
mmu-miR-140-3p	548	473	415	552	508	469	447	513	436	524	559	453	492	561	531
mmu-miR-140-5p	503	564	451	449	472	504	573	581	602	527	554	463	501	537	569
mmu-miR-141-3p	11	7	3	9	12	11	7	0	15	6	9	3	16	7	8
mmu-miR-141-5p	1	2	5	3	7	1	8	0	2	5	5	1	5	2	7
mmu-miR-142a-3p	5614	6235	5893	5736	6127	6429	3625	3271	3018	2869	2573	2086	2671	2235	2810
mmu-miR-142a-5p	351	307	274	330	319	302	415	447	383	511	457	403	442	497	386
mmu-miR-143-3p	4562	3013	4157	3872	3349	4256	6613	6013	6893	8114	8421	7635	8134	8324	8857
mmu-miR-143-5p	3	1	0	2	0	0	2	1	1	0	0	2	0	0	2
mmu-miR-144-3p	2	2	1	0	1	3	0	0	0	3	5	7	8	0	0
mmu-miR-144-5p	0	0	2	1	0	0	2	2	0	0	1	1	2	1	0
mmu-miR-145a-3p	13	21	16	17	11	0	9	5	9	4	6	6	3	9	3
mmu-miR-145a-5p	23	36	17	22	18	26	31	40	25	22	26	28	43	31	22
mmu-miR-146a-3p	0	0	0	2	5	1	1	3	0	5	1	3	1	5	1
mmu-miR-146a-5p	5343	4268	5728	6011	5635	4818	7814	6903	7735	7673	8345	8823	9034	8858	8923
mmu-miR-146b-3p	3	1	3	5	1	1	0	0	5	8	0	3	8	0	0
mmu-miR-146b-5p	3610	3465	3011	2879	2476	3315	3257	3673	3825	3329	3026	3418	3651	3981	4011
mmu-miR-147-3p	34	40	26	36	27	48	31	38	45	29	37	44	25	30	47
mmu-miR-147-5p	9	3	12	11	5	7	15	7	7	4	3	9	14	0	7
mmu-miR-148a-3p	13462	10231	12562	14532	15231	12094	12234	15427	10343	11236	15242	10437	14351	13152	10972
mmu-miR-148a-5p	42	71	57	63	64	71	55	59	63	72	68	77	72	58	69
mmu-miR-148b-3p	1231	1544	1672	1336	1044	1453	1612	1704	1134	1416	1627	1284	1093	1543	1368
mmu-miR-148b-5p	56	37	62	81	57	43	38	58	64	77	62	53	59	64	67
mmu-miR-149-3p	36	47	18	33	51	67	73	77	82	49	57	63	66	53	69
mmu-miR-149-5p	571	518	533	463	571	535	592	551	473	516	582	528	510	487	616
mmu-miR-150-3p	0	0	1	3	1	0	2	0	1	0	0	0	3	0	0
mmu-miR-150-5p	3	4	7	2	1	6	1	1	5	6	1	1	7	3	1
mmu-miR-151-3p	7452	7014	6533	7037	8153	7644	9018	10132	8769	9536	1134	10452	13551	12546	10468
mmu-miR-151-5p	452	471	563	408	562	533	614	478	539	564	525	517	566	523	488
mmu-miR-152-3p	6416	8122	7774	8017	7134	7540	3624	2411	3016	2367	1892	2431	3364	3087	2927
mmu-miR-152-5p	35	57	31	44	48	62	55	63	49	58	67	50	64	60	73
mmu-miR-153-3p	3	2	5	5	7	2	1	3	1	4	3	2	5	3	6
mmu-miR-153-5p	0	0	1	1	2	4	1	0	0	4	6	3	3	2	1
mmu-miR-154-3p	0	2	2	3	5	5	4		7	2	1	1	3	2	0
mmu-miR-154-5p	2	3	5	5	6	1	4	4	5	0	8	1	0	0	6
mmu-miR-155-3p	342	405	373	378	424	388	673	582	615	677	734	707	782	774	661
mmu-miR-155-5p	1342	1466	1173	1087	1326	1255	2452	2853	3015	4024	4562	3897	3332	3673	4011
mmu-miR-15a-3p	0	0	3	0	0	0	0	0	0	0	2	0	0	0
mmu-miR-15a-5p	287	209	226	254	276	218	266	225	273	204	253	221	277	214	268
mmu-miR-15b-3p	14	6	8	9	0	6	4	4	2	6	1	8	4	3	5
mmu-miR-15b-5p	132	109	147	133	169	112	143	126	158	170	121	118	149	125	137
mmu-miR-16-1-3p	23	36	51	38	55	47	44	31	60	57	28	46	41	58	41
mmu-miR-16-2-3p	3	5	0	5	5	7	0	8	3	11	1	4	7	6	6
mmu-miR-16-5p	6593	6014	5877	6618	5738	6019	4033	4511	3657	3613	2879	3577	4013	3628	3911
mmu-miR-1668	1	1	3	2	1	6	7	0	8	6	0	0	4	3	6
mmu-miR-17-3p	8	4	3	7	7	4	2	2	5	4	5	5	1	1	5
mmu-miR-17-5p	132	154	121	156	177	136	132	141	166	150	144	109	127	133	169
mmu-miR-181a-1-3p	31	26	38	39	42	67	82	36	61	53	70	45	63	66	72
mmu-miR-181a-2-3p	14	25	17	22	16	18	23	29	31	26	27	21	32	38	40
mmu-miR-181a-5p	3622	4165	4672	4618	5013	4089	2315	2761	2653	1611	1879	1341	1768	1923	2144
mmu-miR-181b-1-3p	0	2	1	0	0	3	4	1	1	0	0	2	4	0	0
mmu-miR-181b-5p	492	361	338	292	335	387	411	452	366	338	472	488	327	416	477
mmu-miR-181c-3p	2	8	5	3		0	2	1	1	3	1	0	0	3	1
mmu-miR-181c-5p	26	15	22	36	28	43	48	45	32	27	38	22	29	33	30
mmu-miR-181d-3p	0	2	0	0	3	1	1	8	2	1	0	1	1	9	0
mmu-miR-181d-5p	154	166	108	132	169	121	144	115	178	103	163	152	139	178	122
mmu-miR-182-3p	0	0	0	0	0	0	0	0	5	0	0	0	0	0	0
mmu-miR-182-5p	312	437	326	355	309	328	342	369	391	563	618	664	413	482	388
mmu-miR-183-3p	0	0	0	0	0	0	0	0	1	0	0	0	0		0
mmu-miR-183-5p	72	103	86	97	82	90	67	88	75	77	98	93	90	112	125
mmu-miR-1839-3p	7	0	21	3	0	4	0	7	6	0	0	3	2	4	6
mmu-miR-1839-5p	1034	1243	1435	1033	1256	1011	1254	1516	1034	689	734	762	1149	893	1232
mmu-miR-1843a-3p	4	0	0	0	0	0	0	0	0	3	0	0	0	0	0
mmu-miR-1843a-5p	34	47	58	32	49	63	28	35	51	59	33	48	29	37	45
mmu-miR-1843b-3p	0	0	0	0	0	0	0	0	0	0	0	0	0	0	0
mmu-miR-1843b-5p	192	265	281	224	273	251	265	274	205	218	225	239	271	207	256
mmu-miR-184-3p	314	366	382	319	335	347	286	227	291	287	336	381	322	356	310
mmu-miR-185-3p	3	6	11	8	0	7	2	5	5	1	8	4	3	5	9
mmu-miR-185-5p	1034	1356	1652	1537	1254	1658	1125	1549	1307	1248	1536	1277	1369	1436	1517
mmu-miR-186-3p	0	5	0	0	0	5	0	0	0	2	0	0	0	1	6
mmu-miR-186-5p	2314	2879	2655	2362	2517	3083	1145	1426	1333	1658	1461	1325	1446	1249	1127
mmu-miR-187-3p	5	3	6	2	3	4	0	6	5	7	0	13	8	8	3
mmu-miR-187-5p	0	0	0	0	0	0	2	0	0	0	0	0	2	0	1
mmu-miR-188-3p	0	0	2	1	0	0	0	0	0	0	1	1	0	0	0
mmu-miR-188-5p	5	2	2	7	0	13	2	4	0	0	5	3	3	1	5
mmu-miR-1895	0	0	0	1	1	0	0	0	1	1	0	0	0	0	1
mmu-miR-18a-3p	1	1	0	0	0	0	0	1	0	0	0	0	0	0	0
mmu-miR-18a-5p	12	4	0	2	8	17	9	9	3	5	7	4	6	8	11
mmu-miR-18b-5p	0	0	1	0	0	0	0	0	0	0	0	0	0	0	0
mmu-miR-1903	1	0	0	0	1	0	0	1	0	0	0	0	0	0	0
mmu-miR-1905	0	3	0	0	0	0	1	0	0	0	1	0	1	1	0
mmu-miR-1907	0	0	0	1	1	1	0	0	3	2	0	1	0	0	1
mmu-miR-190a-5p	0	0	2	1	0	0	0	0	0	0	0	0	0	0	0
mmu-miR-190b-5p	1	0	0	0	0	0	0	5	0	0	0	0	0	0	0
mmu-miR-1912-3p	0	0	0	0	0	0	0	0	0	0	3	0	0	0	0
mmu-miR-191-3p	0	6	0	0	2	1	1	0	1	9	0	2	2	1	1
mmu-miR-191-5p	615	674	603	697	724	638	743	668	627	714	657	611	648	734	805
mmu-miR-192-3p	0	0	0	0	0	2	0	0	0	0	0	0	1	0	0
mmu-miR-192-5p	1613	1967	2022	2314	1956	1670	1094	1321	976	831	766	942	741	837	885
mmu-miR-1927	0	0	0	0	0	0	0	0	0	0	0	0	0	0	0
mmu-miR-1929-5p	0	0	0	7	0	0	0	0	1	0	2	0	0	0	0
mmu-miR-1930-3p	0	0	0	0	0	0	1	0	0	0	0	3	0	3	0
mmu-miR-1930-5p	0	2	0	0	3	0	0	9	0	4	0	0	1	0	0
mmu-miR-1931	4	0	6	1	0	8	0	0	0	1	0	0	0	0	7
mmu-miR-1932	0	0	0	0	1	0	5	0	4	0	3	0	0	2	0
mmu-miR-1933-3p	5	3	3	0	9	13	6	1	0	0	1	6	1	0	0
mmu-miR-1933-5p	0	0	2	2	0	0	0	4	0	5	0	0	0	7	0
mmu-miR-1934-3p	11	5	3	6	4	4	13	0	7	5	2	1	6	6	2
mmu-miR-1934-5p	0	0	0	0	0	0	0	1	0	0	1	0	0	0	3
mmu-miR-1936	2	2	2	1	3	3	6	2	2	2	0	0	3	3	0
mmu-miR-1938	4	3	1	1	6	2	3	3	1	1	7	0	1	8	6
mmu-miR-193a-3p	1	1	0	0	0	1	0	0	0	0	0	5	0	3	0
mmu-miR-193a-5p	2	2	3	2	0	0	8	1	1	3	1	1	0	2	2
mmu-miR-193b-3p	2	0	0	5	2	1	0	1	0	0	0	2	3	0	0
mmu-miR-193b-5p	1	0	0	3	3	0	0	1	1	0	0	0	1	0	0
mmu-miR-194-1-3p	6	3	3	2	5	0	4	0	0	3	2	1	0	2	1
mmu-miR-1941-3p	0	1	0	0	0	3	1	0	2	0	0	1	6	0	0
mmu-miR-1941-5p	8	8	1	5	9	6	1	12	3	0	7	6	0	5	4
mmu-miR-194-2-3p	0	0	0	0	0	0	0	0	0	0	2	0	0	0	1
mmu-miR-1943-3p	0	0	0	1	1	0	1	0	0	3	0	0	0	0	0
mmu-miR-1943-5p	1413	1082	1647	1772	1312	1665	1473	1049	1523	1412	1734	1027	1625	1341	1155
mmu-miR-1945	1	2	0	0	0	0	0	0	0	6	0	0	0	0	0
mmu-miR-194-5p	63	97	122	85	113	79	92	86	120	112	134	116	91	108	142
mmu-miR-1946a	0	0	0	0	0	0	1	0	0	0	0	0	0	0	1
mmu-miR-1947-5p	0	2	0	0	0	0	0	6	0	0	0	0	1	0	0
mmu-miR-1948-3p	1	1	2	2	1	0	0	0	0	0	0	0	0	0	0
mmu-miR-1948-5p	0	0	0	0	0	6	0	0	2	3	0	6	0	4	0
mmu-miR-1949	13	7	5	0	4	24	10	7	3	3	8	9	6	6	2
mmu-miR-1950	0	0	0	1	0	0	0	0	0	0	0	0	0	0	0
mmu-miR-1952	0	0	0	0	3	0	0	0	0	0	0	0	0	0	0
mmu-miR-1953	1	1	0	0	0	1	1	0	1	6	0	0	0	0	4
mmu-miR-1954	0	1	1	0	0	0	0	2	0	0	0	1	1	0	0
mmu-miR-1955-5p	0	0	0	1	0	1	0	0	0	0	5	0	0	3	0
mmu-miR-1956	0	0	0	0	2	0	1	0	0	1	0	0	0	0	1
mmu-miR-1958	3	0	0	0	0	0	0	0	5	0	0	0	0	0	0
mmu-miR-195a-3p	10	9	4	7	8	5	13	2	6	7	5	3	5	8	4
mmu-miR-195a-5p	6213	5362	7345	6967	8052	7315	4237	3844	4625	5317	4620	4089	4429	5077	4563
mmu-miR-1960	0	0	0	0	0	0	0	0	6	0	0	0	0	0	0
mmu-miR-1964-3p	713	866	645	913	837	810	1361	1125	1037	1245	986	1135	897	1128	1351
mmu-miR-1966-3p	0	0	0	0	1	0	0	1	0	0	0	0	0	0	0
mmu-miR-1966-5p	0	0	0	1	0	0	0	0	1	0	0	5	0	0	0
mmu-miR-1968-5p	0	0	0	0	0	6	2	0	0	3	3	0	2	0	4
mmu-miR-1969	1	2	3	2	1	0	0	2	2	0	0	0	0	9	0
mmu-miR-196a-1-3p	0	0	0	0	0	0	0	0	0	0	0	4	0	0	0
mmu-miR-196a-5p	432	511	476	566	504	472	632	701	692	713	642	655	648	576	612
mmu-miR-196b-5p	361	278	249	301	337	249	276	227	343	319	284	255	342	316	288
mmu-miR-1970b-5p	0	0	0	0	0	0	0	11	0	0	0	0	0	4	0
mmu-miR-1970c-5p	0	0	0	7	0	0	0	0	0	4	0	0	2	0	0
mmu-miR-1981-3p	1	1	0	0	2	0	3	0	6	0	0	0	0	0	3
mmu-miR-1981-5p	3695	4226	3187	3426	3915	3018	4216	4430	3892	3746	3596	4267	3870	4621	3356
mmu-miR-1982-3p	0	0	0	0	0	1	0	0	0	1	0	0	0	3	0
mmu-miR-1982-5p	0	0	0	0	0	0	0	0	0	0	0	0	0	0	0
mmu-miR-1983	16	28	33	46	21	13	38	22	29	17	46	27	36	21	27
mmu-miR-199a-3p	1697	1034	1134	1631	1054	1230	1407	1266	1529	1105	1364	1279	1173	1620	1498
mmu-miR-199a-5p	5136	4067	5678	4508	4987	5521	3264	3078	3956	4122	3450	3716	3551	4016	4823
mmu-miR-199b-3p	7689	8016	7752	8425	8713	7746	3249	3570	2983	2567	2011	2523	3164	3522	2876
mmu-miR-199b-5p	0	0	0	0	0	0	0	0	0	5	0	0	0	0	0
mmu-miR-19a-3p	0	0	0	8	0	0	0	9	0	0	0	0	7	0	0
mmu-miR-19a-5p	0	3	3	5	1	1	0	0	4	0	1	1	0	0	0
mmu-miR-19b-1-5p	0	0	0	0	0	0	2	0	0	0	0	0	0	0	0
mmu-miR-19b-3p	536	379	443	517	621	489	715	659	602	487	593	611	679	454	611
mmu-miR-1a-3p	59	136	78	114	94	80	109	115	143	146	127	115	158	103	97
mmu-miR-1b-3p	0	0	0	1	1	0	0	0	6	0	0	0	0	9	0
mmu-miR-1b-5p	11	5	3	2	2	7	0	4	4	2	1	1	0	0	3
mmu-miR-200a-3p	179	122	158	103	144	187	89	113	152	166	106	68	93	141	135
mmu-miR-200a-5p	43	21	37	33	49	20	36	47	40	35	29	22	18	37	40
mmu-miR-200b-3p	278	346	331	382	276	324	532	618	507	559	511	487	412	473	455
mmu-miR-200b-5p	2	3	7	1	2	0	5	0	7	7	4	6	13	2	5
mmu-miR-200c-3p	61	78	93	120	82	90	102	85	76	83	97	62	104	90	81
mmu-miR-200c-5p	0	0	0	0	0	0	0	5	0	0	0	3	0	0	1
mmu-miR-202-3p	0	0	0	0	1	0	0	0	1	0	0	0	6	0	0
mmu-miR-202-5p	1437	1071	894	1220	1438	1011	2021	2846	2719	3126	2753	3257	2103	2659	1988
mmu-miR-203-3p	252	308	331	270	225	319	408	390	347	297	336	272	268	301	335
mmu-miR-203-5p	0	0	0	0	0	0	0	0	0	0	0	1	0	0	0
mmu-miR-203b-3p	0	0	0	1	0	0	0	0	0	0	0	0	0	0	0
mmu-miR-204-3p	0	1	0	0	0	0	2	0	0	0	0	0	0	1	0
mmu-miR-204-5p	15	23	20	37	24	20	13	26	33	49	20	37	21	34	30
mmu-miR-205-3p	0	0	0	5	0	0	2	0	0	0	0	3	0	0	0
mmu-miR-205-5p	0	2	0	0	0	0	0	0	1	0	0	0	0	1	0
mmu-miR-206-3p	13	2	3	7	2	2	3	0	0	3	0	0	0	0	5
mmu-miR-208a-3p	256	318	227	208	274	311	305	281	229	238	264	201	376	331	247
mmu-miR-20a-3p	0	0	5	0	0	0	0	0	0	0	0	1	0	0	0
mmu-miR-20a-5p	918	789	844	758	682	749	569	504	623	668	549	557	627	774	729
mmu-miR-20b-5p	0	0	0	0	0	0	1	0	0	0	0	0	3	0	0
mmu-miR-210-3p	16	2	2	8	0	0	0	0	0	5	0	0	0	0	0
mmu-miR-210-5p	4672	4073	3556	4128	4822	3984	4071	3522	4463	3879	4528	4177	3653	4015	4476
mmu-miR-211-5p	0	0	0	0	0	4	0	0	0	0	0	0	0	4	2
mmu-miR-212-3p	459	675	549	524	487	613	337	455	502	664	457	518	602	716	553
mmu-miR-212-5p	12	7	6	5	5	3	9	7	5	5	6	0	4	4	6
mmu-miR-2137	0	5	3	3	4	2	2	4	0	1	6	2	2	1	0
mmu-miR-214-3p	61	82	90	73	84	61	70	94	72	77	104	86	80	97	63
mmu-miR-214-5p	106	113	90	120	86	94	115	89	134	122	90	75	64	73	118
mmu-miR-215-3p	1236	1542	1449	1322	1076	1540	2463	2817	2876	2866	2549	2751	3013	3440	2763
mmu-miR-215-5p	37	24	41	33	21	27	28	56	35	49	90	46	27	37	51
mmu-miR-216a-3p	0	0	0	0	0	8	0	0	0	0	7	0	0	0	0
mmu-miR-216a-5p	0	0	1	0	0	0	1	0	0	0	0	0	0	0	0
mmu-miR-216b-5p	0	2	0	0	3	0	0	0	1	0	0	0	0	2	0
mmu-miR-217-5p	3251	2751	2169	3028	2499	2710	4582	4018	5103	5547	4268	4956	3316	3782	2983
mmu-miR-218-1-3p	0	0	0	0	0	0	1	0	0	1	0	0	0	0	0
mmu-miR-218-5p	625	748	601	631	512	606	901	765	844	1033	1242	1189	893	805	716
mmu-miR-219a-1-3p	12	3	4	2	5	12	5	5	6	1	1	1	3	3	6
mmu-miR-219a-2-3p	2	5	0	0	0	0	4	0	2	7	3	3	0	0	0
mmu-miR-219a-5p	0	0	2	2	3	4	2	21	0	0	5	6	1	1	7
mmu-miR-219b-5p	5	0	0	6	0	0	0	0	1	0	0	3	0	0	4
mmu-miR-219c-5p	0	4	0	1	0	4	0	0	3	0	0	0	2	0	0
mmu-miR-21a-3p	103	162	95	113	141	89	116	162	93	124	87	93	105	136	122
mmu-miR-21a-5p	63241	50437	46571	55224	40621	64429	54627	48976	60125	55483	61429	66593	71420	5688	64493
mmu-miR-21	46	28	37	24	35	49	55	40	28	33	47	29	38	46	22
mmu-miR-221-3p	4237	5132	4756	5331	6120	5327	7568	8163	7884	8564	11234	11052	12467	10525	11338
mmu-miR-221-5p	1306	1125	1037	1664	1237	1551	1427	1632	1224	1328	1033	1564	1128	1337	1422
mmu-miR-222-3p	1784	1455	1985	1740	1867	2299	1535	1862	2013	2427	1885	2046	1885	1679	2011
mmu-miR-222-5p	25	60	47	55	43	29	37	40	58	24	35	47	55	27	39
mmu-miR-223-3p	2452	2033	3305	2762	2377	2554	3865	3467	4012	4133	3578	3645	4461	4028	5322
mmu-miR-223-5p	1962	1567	1762	1865	1376	1969	1755	1827	1384	1552	1617	1982	1337	1755	1948
mmu-miR-22-3p	25678	28471	26225	26781	26341	22579	13026	10274	16452	7230	9389	8035	13667	10331	11462
mmu-miR-224-3p	0	0	0	0	0	3	0	0	0	1	0	0	0	8	0
mmu-miR-224-5p	6	0	7	5	3	2	1	1	1	8	0	0	9	6	0
mmu-miR-22-5p	235	267	251	248	230	279	302	246	316	337	248	281	293	375	248
mmu-miR-23a-3p	1672	1894	1706	1897	1662	1786	2015	2531	2741	2089	2164	2897	2344	2731	2059
mmu-miR-23a-5p	3	2	1	0	1	0	0	0	0	0	5	0	0	4	0
mmu-miR-23b-3p	618	783	665	884	802	735	984	907	826	884	809	755	701	716	772
mmu-miR-23b-5p	10	8	2	2	5	5	7	2	2	0	0	13	0	7	7
mmu-miR-24-1-5p	103	182	147	130	116	174	103	164	188	117	130	155	126	144	122
mmu-miR-24-2-5p	4362	4076	3551	3469	3025	4122	3254	3786	2967	3576	3554	4892	4032	4622	4168
mmu-miR-24-3p	14581	20671	17655	10245	14564	13853	43651	40225	37568	44368	40126	37660	46657	40235	38896
mmu-miR-25-3p	2013	2350	2248	1570	1867	2324	2681	2249	2033	1855	1476	2067	2342	2659	1876
mmu-miR-25-5p	2	0	0	0	7	0	6	1	1	0	0	5	1	1	3
mmu-miR-26a-1-3p	1	1	6	2	1	0	0	0	0	5	2	2	0	0	7
mmu-miR-26a-2-3p	32	9	16	8	13	24	2	8	7	11	3	9	4	4	6
mmu-miR-26a-5p	25614	23171	20146	22642	20618	25554	3562	3441	3078	4215	4832	4267	5528	5014	4589
mmu-miR-26b-3p	4	5	2	0	8	4	0	4	2	2	3	1	0	6	2
mmu-miR-26b-5p	3064	3561	3458	3246	3108	3622	2064	2139	2755	2314	2011	1867	2337	2013	2265
mmu-miR-27a-3p	8942	7562	8123	7526	7028	8822	9562	9957	7562	8234	8027	8956	7856	8443	8447
mmu-miR-27a-5p	1324	1026	1512	1289	1025	1002	895	769	821	723	864	946	1012	892	1364
mmu-miR-27b-3p	36241	30258	33152	28976	35675	30618	10664	13426	12495	11679	15624	17558	11652	15631	12764
mmu-miR-27b-5p	52	47	70	63	48	77	50	59	64	71	59	64	75	81	62
mmu-miR-28a-3p	130	201	175	144	160	173	242	203	264	211	273	228	122	164	157
mmu-miR-28a-5p	311	372	344	368	325	307	285	326	338	309	372	381	257	302	334
mmu-miR-28b	0	2	0	1	1	0	0	0	6	3	0	0	4	0	2
mmu-miR-28c	0	0	0	0	0	3	0	0	0	0	2	0	0	0	0
mmu-miR-291a-3p	0	0	1	0	0	0	2	1	0	0	0	0	0	0	3
mmu-miR-292a-5p	1	0	0	3	0	0	0	0	3	0	1	4	0	3	0
mmu-miR-293-5p	0	3	0	0	2	0	0	0	0	1	0	0	1	0	0
mmu-miR-295-3p	0	0	1	0	0	3	0	0	6	0	0	0	0	3	0
mmu-miR-296-3p	23	34	20	28	16	19	24	20	18	13	9	32	17	6	5
mmu-miR-296-5p	3	6	0	0	5	0	1	0	3	2	0	0	8	0	7
mmu-miR-297a-3p	0	0	0	0	0	0	0	0	0	0	0	3	0	0	1
mmu-miR-297a-5p	0	0	1	3	0	1	1	0	0	0	0	0	0	0	0
mmu-miR-297b-3p	5	2	0	0	4	0	0	3	3	0	1	0	0	2	0
mmu-miR-297b-5p	3	8	1	0	0	0	1	0	0	5	0	3	0	0	0
mmu-miR-297c-3p	0	0	0	2	2	1	0	1	0	0	0	1	8	0	5
mmu-miR-298-3p	0	0	1	1	0	0	2	0	0	3	3	3	0	0	2
mmu-miR-298-5p	10	17	5	27	3	0	0	0	5	2	0	1	0	5	1
mmu-miR-299a-3p	13	24	22	15	18	30	42	27	18	36	27	20	39	22	41
mmu-miR-299a-5p	3	0	0	7	0	0	0	13	0	7	5	14	2	0	4
mmu-miR-299b-3p	1	0	0	2	0	1	1	0	5	0	1	0	4	1	6
mmu-miR-299b-5p	1	1	3	0	7	0	0	5	0	1	0	2	0	1	0
mmu-miR-29a-3p	0	2	3	0	7	2	0	4	0	6	0	1	8	2	7
mmu-miR-29a-5p	5634	6276	5888	5967	6162	6389	3064	2755	2173	2172	2526	2018	3125	2756	2489
mmu-miR-29b-1-5p	1	0	0	1	0	8	1	1	6	2	2	1	0	0	1
mmu-miR-29b-2-5p	3	2	4	7	3	0	2	0	7	5	0	16	0	8	7
mmu-miR-29b-3p	6375	5687	7298	8025	7419	7663	2632	2158	3027	2661	3162	2417	2011	2558	2616
mmu-miR-29c-3p	13	10	7	2	0	8	24	6	5	4	20	11	5	31	16
mmu-miR-29c-5p	3	8	6	2	2	2	5	7	3	1	9	6	2	4	4
mmu-miR-300-3p	242	201	273	316	348	270	229	286	257	321	337	309	416	288	346
mmu-miR-300-5p	20	13	7	14	8	3	22	16	10	19	17	28	38	27	9
mmu-miR-301a-3p	1	3	4	0	7	2	2	8	3	0	4	0	0	2	2
mmu-miR-301a-5p	2	2	3	8	16	7	2	1	8	2	0	5	5	7	7
mmu-miR-301b-3p	3	8	2	0	8	16	5	10	8	16	8	16	6	19	28
mmu-miR-301b-5p	0	0	0	3	0	0	4	0	2	3	4	0	0	5	0
mmu-miR-3057-3p	3	8	2	0	6	6	0	7	0	0	0	8	7	0	6
mmu-miR-3057-5p	4	2	2	1	0	7	1	0	6	2	2	6	0	4	2
mmu-miR-3059-5p	2	7	1	0	6	0	5	0	7	0	0	0	6	2	1
mmu-miR-3060-5p	0	0	0	7	0	2	1	3	2	0	0	6	0	0	3
mmu-miR-3061-3p	1	0	3	0	0	0	0	0	0	13	0	0	0	0	0
mmu-miR-3061-5p	1	2	0	0	3	0	0	0	1	0	7	0	2	0	3
mmu-miR-3062-5p	0	0	0	0	0	1	3	0	0	0	0	1	0	8	0
mmu-miR-3064-3p	0	0	13	0	0	0	0	5	0	0	0	1	0	0	0
mmu-miR-3064-5p	13	8	0	6	2	0	0	0	7	16	11	0	6	0	1
mmu-miR-3065-3p	0	0	0	12	0	2	0	1	0	0	2	0	10	6	3
mmu-miR-3065-5p	0	0	0	0	1	0	1	0	0	0	0	0	0	1	0
mmu-miR-3066-3p	0	0	0	0	0	0	0	0	1	0	0	3	0	0	0
mmu-miR-3066-5p	2	3	5	0	0	0	0	1	0	5	3	0	0	0	0
mmu-miR-3067-5p	1	0	0	8	0	4	0	0	0	0	0	0	4	0	7
mmu-miR-3068-3p	21	27	34	16	20	8	16	11	23	27	43	18	28	23	14
mmu-miR-3068-5p	106	163	142	181	160	143	108	103	186	144	131	108	164	108	86
mmu-miR-3069-3p	0	0	0	0	0	0	0	0	12	0	0	0	0	5	0
mmu-miR-3071-3p	0	0	13	0	0	0	10	5	1	0	0	3	0	0	1
mmu-miR-3071-5p	6	4	3	5	2	1	6	0	2	3	3	5	4	1	0
mmu-miR-3072-3p	0	0	0	0	0	0	3	0	0	0	1	0	0	8	0
mmu-miR-3072-5p	0	0	3	0	0	0	1	5	0	0	0	0	16	0	3
mmu-miR-3074-1-3p	4	2	1	3	0	5	0	6	3	7	2	0	0	11	13
mmu-miR-3074-5p	12	19	23	27	8	2	15	17	28	13	17	16	11	14	20
mmu-miR-3075-5p	0	0	0	0	0	13	0	0	5	0	0	8	0	9	0
mmu-miR-3076-3p	0	0	0	7	0	0	0	0	0	2	0	0	3	0	0
mmu-miR-3076-5p	1	1	6	0	5	0	0	3	0	0	0	0	0	0	0
mmu-miR-3077-3p	0	0	0	13	0	2	2	0	1	0	3	1	0	0	0
mmu-miR-3077-5p	0	0	1	0	1	0	0	0	3	0	1	0	1	2	1
mmu-miR-3078-5p	3	2	0	0	0	0	3	0	0	2	1	0	1	0	0
mmu-miR-3079-5p	0	0	1	0	0	1	0	2	0	0	0	1	0	0	1
mmu-miR-3080-3p	3	0	0	5	2	1	0	0	3	0	0	1	0	0	0
mmu-miR-3081-3p	8	5	2	8	12	7	16	2	9	2	7	3	5	6	1
mmu-miR-3082-3p	0	1	0	1	0	0	5	0	3	0	2	0	0	1	0
mmu-miR-3082-5p	0	0	2	0	1	0	0	3	0	0	0	0	0	3	0
mmu-miR-3083-3p	1	0	0	0	0	6	0	2	0	3	0	8	0	0	5
mmu-miR-3083-5p	0	0	3	0	5	0	3	0	2	0	7	0	6	0	13
mmu-miR-3083b-3p	0	3	0	7	0	3	0	0	0	0	1	0	0	0	0
mmu-miR-3083b-5p	5	0	3	0	13	0	0	2	0	7	0	0	3	7	0
mmu-miR-3084-3p	1	5	2	3	3	2	0	7	8	2	0	6	0	0	0
mmu-miR-3084-5p	0	0	6	1	0	5	6	1	0	0	3	1	0	0	0
mmu-miR-3086-3p	0	0	0	0	0	0	0	0	1	0	1	0	3	0	2
mmu-miR-3086-5p	0	0	1	0	1	0	1	0	0	3	0	0	0	5	0
mmu-miR-3087-3p	0	5	2	0	7	0	0	8	0	13	5	0	0	7	0
mmu-miR-3088-3p	6	1	0	5	0	4	0	0	2	0	0	5	2	1	0
mmu-miR-3089-3p	0	0	2	2	0	0	3	0	0	2	1	0	0	5	1
mmu-miR-3090-5p	0	0	0	0	3	1	0	4	0	0	0	1	0	3	5
mmu-miR-3091-3p	4	2	1	0	0	0	3	2	1	0	1	0	2	0	0
mmu-miR-3093-3p	0	0	0	2	0	1	0	0	0	4	0	1	0	3	0
mmu-miR-3093-5p	0	1	0	0	2	0	1	0	1	0	0	3	1	0	4
mmu-miR-3094-5p	4	0	2	0	0	1	0	3	0	0	4	0	1	1	0
mmu-miR-3095-3p	0	0	1	2	0	0	0	1	0	4	0	0	0	2	0
mmu-miR-3097-5p	0	0	4	0	3	0	2	0	7	3	0	4	0	2	0
mmu-miR-3098-5p	12	20	8	13	11	18	7	4	21	0	8	31	20	11	7
mmu-miR-3099-3p	2	0	0	4	0	1	1	3	2	2	1	1	5	0	0
mmu-miR-3099-5p	12	5	7	0	0	11	0	5	4	0	3	1	7	9	4
mmu-miR-30a-3p	125	107	91	167	101	85	79	124	150	121	145	111	172	139	107
mmu-miR-30a-5p	517	623	485	672	756	548	1320	1047	1162	1428	1332	1271	1058	1243	1107
mmu-miR-30b-3p	321	345	306	373	321	267	344	370	308	355	269	401	327	355	276
mmu-miR-30b-5p	2322	3261	2745	2453	3109	2841	5326	4563	4899	6077	5634	5126	4322	4688	5233
mmu-miR-30c-1-3p	23	14	25	10	24	9	5	21	11	5	7	14	5	8	9
mmu-miR-30c-2-3p	21	17	26	38	14	22	18	24	16	8	13	10	8	5	16
mmu-miR-30c-5p	1023	1355	927	1277	1653	1081	1543	1611	1027	1245	1376	1280	1332	1756	1448
mmu-miR-30d-3p	6	19	8	37	13	11	20	7	15	41	20	16	32	18	14
mmu-miR-30d-5p	12091	13242	10984	14362	11235	13448	16502	10823	14251	15446	12476	10896	11254	10823	13451
mmu-miR-30e-3p	346	460	512	551	482	407	432	560	477	528	571	458	513	572	439
mmu-miR-30e-5p	501	672	487	529	432	466	870	916	774	538	470	682	521	462	579
mmu-miR-30f	0	0	0	0	0	0	1	0	0	4	0	0	0	0	0
mmu-miR-3101-5p	0	0	0	3	0	0	0	0	2	0	0	0	6	0	0
mmu-miR-3102-3p	1	0	2	0	1	0	0	0	0	0	1	3	0	0	5
mmu-miR-3102-3p.	0	5	0	0	0	2	0	3	0	0	0	0	7	9	1
mmu-miR-3102-5p	0	0	0	11	0	0	6	0	0	1	0	0	10	0	9
mmu-miR-3102-5p.2-5p	0	8	1	2	5	1	0	8	6	2	0	3	0	5	3
mmu-miR-3103-3p	3	2	0	0	0	7	0	0	0	0	9	0	0	1	4
mmu-miR-3108-5p	0	0	2	0	0	0	8	0	0	0	0	0	0	0	0
mmu-miR-3109-3p	0	1	5	9	3	1	0	7	2	2	0	0	7	0	0
mmu-miR-3109-5p	0	0	0	2	0	4	0	0	0	0	0	1	0	8	0
mmu-miR-3110-5p	5	0	0	1	0	0	0	0	0	0	0	0	0	0	0
mmu-miR-3112-3p	0	0	6	0	1	0	0	1	0	0	2	3	0	0	1
mmu-miR-31-3p	1	2	0	0	0	1	3	0	2	0	0	0	0	0	0
mmu-miR-31-5p	8	21	14	10	8	13	0	7	16	2	2	8	5	11	0
mmu-miR-320-3p	1321	1648	1749	1422	1570	1396	432	615	448	487	566	504	679	523	469
mmu-miR-320-5p	0	0	0	0	4	0		0	0	0	0	0	0	0	0
mmu-miR-322-3p	262	246	315	374	302	335	347	265	281	238	394	347	312	280	246
mmu-miR-322-5p	2102	1892	2089	1895	2330	2651	4120	3561	3279	3554	3819	3057	2861	2029	2412
mmu-miR-323-3p	14	0	5	8	1	19	2	5	11	8	8	2	5	7	0
mmu-miR-323-5p	0	0	1	0	0	0	5	0	1	0	3	0	0	0	0
mmu-miR-32-3p	1207	1852	1351	1026	1348	1188	643	708	755	815	864	789	657	705	614
mmu-miR-324-3p	0	0	0	1	0	0	0	0	0	7	0	0	6	6	2
mmu-miR-324-5p	12	2	0	0	8	0	13	0	1	0	0	6	2	1	0
mmu-miR-325-3p	0	0	5	2	0	3	1	1	0	3	1	0	1	5	3
mmu-miR-325-5p	0	8	1	13	4	2	7	7	3	0	0	2	1	0	17
mmu-miR-32-5p	7548	6894	8136	7028	8931	7550	4683	4086	5123	5892	5517	4744	5852	5139	6127
mmu-miR-326-3p	106	162	137	175	128	160	174	159	132	109	116	143	161	127	141
mmu-miR-326-5p	0	0	0	0	2	0	0	0	0	0	0	0	0	0	0
mmu-miR-328-3p	4683	4587	5158	5023	4687	5519	1461	1879	2162	1146	1249	1283	1013	1557	1162
mmu-miR-328-5p	0	0	0	0	4	0	0	0	0	1	0	0	0	0	0
mmu-miR-329-3p	13	2	5	0	0	6	0	4	2	0	3	0	1	0	0
mmu-miR-329-5p	2	0	0	0	3	0	1	0	0	0	0	5	0	1	0
mmu-miR-330-3p	13	4	0	8	0	0	0	0	2	0	11	0	0	0	8
mmu-miR-330-5p	358	307	316	331	402	417	686	673	713	1024	1058	1211	654	778	737
mmu-miR-331-3p	2	3	0	0	0	7	0	0	0	4	0	0	0	0	7
mmu-miR-331-5p	13	9	43	12	28	17	22	15	5	31	16	8	14	26	9
mmu-miR-33-3p	2	1	2	5	3	1	1	8	2	2	3	3	1	1	7
mmu-miR-335-3p	12	8	3	4	2	5	7	5	13	0	7	6	6	4	1
mmu-miR-335-5p	4	4	6	13	5	1	6	2	2	7	3	3	8	4	2
mmu-miR-33-5p	2	6	2	7	1	1	0	13	5	4	4	0	0	7	6
mmu-miR-337-3p	0	0	0	0	0	0	0	0	0	0	0	1	0	0	1
mmu-miR-337-5p	35	47	19	26	34	51	21	38	44	13	20	37	26	49	16
mmu-miR-338-3p	21	28	6	19	2	27	33	18	7	16	10	24	13	25	26
mmu-miR-338-5p	132	163	97	104	115	109	127	116	110	137	89	73	66	90	124
mmu-miR-339-3p	76	85	63	27	67	56	90	77	46	95	37	59	80	22	52
mmu-miR-339-5p	136	120	109	152	189	124	116	147	130	108	151	176	180	107	146
mmu-miR-340-3p	1130	1364	1280	1267	1832	1544	1612	1037	1549	1137	1462	1773	1570	1864	1322
mmu-miR-340-5p	2146	2760	3015	2844	2613	2990	3875	4122	3526	4568	4752	4301	4016	3829	3459
mmu-miR-341-3p	28	13	42	40	29	46	50	24	36	22	43	25	36	31	20
mmu-miR-341-5p	10	8	5	5	9	22	10	17	6	5	2	9	11	17	20
mmu-miR-342-3p	871	730	816	882	847	811	1324	1016	1155	1722	2071	2123	1556	1275	1348
mmu-miR-342-5p	416	462	503	457	511	438	617	680	725	641	752	788	618	527	559
mmu-miR-344-3p	15	13	22	16	27	22	34	16	17	35	30	37	21	29	17
mmu-miR-344-5p	2564	2180	2744	2138	2519	2808	4627	4079	4452	6012	5384	5976	6011	6527	5879
mmu-miR-344b-3p	0	0	0	0	0	0	0	0	0	0	1	0	0	0	5
mmu-miR-344c-3p	0	0	0	0	4	0	0	2	0	0	0	0	1	0	0
mmu-miR-344d-3-5p	0	0	1	0	0	0	0	0	3	0	0	0	0	0	0
mmu-miR-344d-3p	10	2	4	2	8	2	1	13	5	1	7	18	2	5	9
mmu-miR-344e-3p	2	0	0	0	5	0	1	1	3	0	2	11	1	0	16
mmu-miR-344f-3p	0	0	0	0	0	3	0	0	0	1	0	0	0	4	0
mmu-miR-345-3p	0	5	0	4	0	0	3	0	6	2	0	1	1	7	0
mmu-miR-345-5p	0	0	8	0	5	0	2	2	0	0	3	0	9	0	0
mmu-miR-346-3p	2631	2872	2018	2456	2114	2357	1024	1546	1374	892	756	912	1320	1079	1145
mmu-miR-346-5p	1	0	0	2	0	4	4	0	0	0	6	0	3	0	0
mmu-miR-3470a	4	2	2	2	3	0	0	1	0	1	0	0	0	1	1
mmu-miR-3470b	6	0	0	5	0	0	9	0	10	0	0	4	1	0	8
mmu-miR-3473a	10	2	3	6	1	9	6	5	1	1	7	0	2	2	5
mmu-miR-3473b	12	9	2	13	0	1	4	0	0	2	15	8	1	7	6
mmu-miR-3473c	1	0	0	0	0	1	0	0	0	0	0	0	0	0	0
mmu-miR-3473d	0	0	0	0	2	0	0	0	0	0	0	0	0	8	0
mmu-miR-3473e	8	7	1	1	0	1	1	8	6	1	2	2	0	11	0
mmu-miR-3473f	0	0	0	0	0	0	0	0	3	0	0	0	5	0	0
mmu-miR-3473g	0	0	0	0	0	0	0	0	0	0	0	0	0	0	4
mmu-miR-3473h-5p	0	0	0	0	6	0	0	0	0	0	0	5	0	0	0
mmu-miR-3474	15	13	5	7	10	16	2	8	18	7	5	6	11	31	8
mmu-miR-3475-3p	0	0	0	0	0	0	5	0	0	11	0	0	0	0	12
mmu-miR-34a-5p	0	0	0	12	0	10	0	10	0	0	0	5	0	16	0
mmu-miR-34b-3p	19	9	27	0	14	8	18	0	13	0	10	8	7	2	5
mmu-miR-34b-5p	1	5	0	0	0	2	4	10	17	16	0	2	3	0	12
mmu-miR-34c-3p	4	1	8	6	13	17	2	15	0	11	17	0	19	13	16
mmu-miR-34c-5p	217	288	254	222	280	249	357	405	372	422	465	447	430	516	552
mmu-miR-350-3p	31	12	24	27	30	18	24	20	19	27	24	21	28	20	29
mmu-miR-351-3p	1	2	5	2	2	7	0	0	13	0	4	11	5	2	7
mmu-miR-351-5p	527	489	358	357	412	448	588	624	672	602	673	618	577	549	506
mmu-miR-3535	201	254	189	173	226	241	311	346	307	552	487	511	580	546	612
mmu-miR-3544-3p	0	0	0	0	0	0	0	0	0	5	0	0	0	0	0
mmu-miR-3547-3p	0	0	1	0	0	0	0	0	1	0	0	0	1	0	1
mmu-miR-3547-5p	2	0	0	1	0	0	0	4	0	0	3	0	0	2	0
mmu-miR-3552	0	0	0	0	0	0	1	0	0	0	0	1	0	0	0
mmu-miR-3569-5p	0	2	0	0	2	3	0	0	0	1	0	1	0	0	0
mmu-miR-3572-3p	0	0	2	0	0	0	0	0	5	0	0	0	6	0	0
mmu-miR-3572-5p	4	0	0	3	0	0	0	7	0	0	5	0	0	1	2
mmu-miR-361-3p	847	986	677	824	769	880	1229	1371	1052	1572	1270	1337	1057	1154	1280
mmu-miR-361-5p	62	57	45	66	72	38	59	55	67	54	73	80	51	66	79
mmu-miR-3620-5p	0	0	0	3	0	0	0	7	0	0	8	0	0	13	0
mmu-miR-362-3p	31	17	24	19	22	37	24	29	30	19	24	28	33	45	40
mmu-miR-362-5p	27	22	18	23	25	8	13	43	27	36	33	40	27	22	19
mmu-miR-363-3p	2	0	2	0	3	7	1	1	8	1	0	4	5	2	2
mmu-miR-363-5p	0	0	3	0	1	1	0	2	2	1	1	6	0	3	7
mmu-miR-365-1-5p	3	11	0	5	7	1	1	6	2	2	5	4	9	3	8
mmu-miR-365-2-5p	28	13	22	10	37	40	19	25	20	17	26	33	46	25	29
mmu-miR-365-3p	9	13	2	2	11	8	1	24	16	5	6	17	4	8	8
mmu-miR-369-3p	20	6	11	10	1	25	13	34	18	8	21	32	16	20	14
mmu-miR-369-5p	25	23	16	9	17	11	20	18	10	13	14	2	35	20	16
mmu-miR-370-3p	167	132	189	155	162	137	148	125	167	143	180	171	138	159	140
mmu-miR-370-5p	0	0	3	0	11	0	7	1	15	0	22	0	17	10	16
mmu-miR-374b-5p	514	420	451	555	478	526	576	592	644	672	725	83	880	746	713
mmu-miR-374c-5p	0	0	1	3	0	0	0	0	0	12	0	7	0	1	0
mmu-miR-375-3p	17	20	16	14	0	5	5	13	0	0	1	8	9	1	6
mmu-miR-375-5p	0	0	0	0	13	0	17	0	21	0	13	0	5	5	9
mmu-miR-376a-3p	0	0	0	0	0	1	0	0	0	2	0	1	0	0	0
mmu-miR-376a-5p	0	0	1	0	0	0	0	0	8	0	0	5	0	4	2
mmu-miR-376b-3p	6	7	7	6	6	11	2	8	7	7	13	15	7	6	0
mmu-miR-376b-5p	8	3	3	2	2	1	1	8	3	2	7	4	2	1	3
mmu-miR-376c-3p	4	1	1	6	0	15	19	3	0	0	1	1	7	2	18
mmu-miR-377-3p	2	1	1	0	0	8	0	2	2	7	1	5	6	4	7
mmu-miR-377-5p	10234	8845	9462	13240	11328	9865	12145	10245	11782	10324	15627	14271	13556	12489	14753
mmu-miR-378a-3p	2456	2310	2891	2457	2581	2934	2021	2135	1865	1567	1420	1337	1286	1589	1647
mmu-miR-378a-5p	23	14	4	7	13	2	17	15	8	2	9	13	22	17	5
mmu-miR-378b	3	6	4	8	1	1	5	3	4	2	2	11	13	5	2
mmu-miR-378c	124	130	117	125	108	40	128	119	101	162	147	135	128	164	127
mmu-miR-378d	0	0	0	1	4	7	1	0	1	13	0	0	0	5	0
mmu-miR-379-3p	0	1	2	7	0	1	5	5	5	0	0	7	2	1	1
mmu-miR-379-5p	3245	3781	3658	3015	3746	3492	2031	2136	1894	1657	1413	1254	1011	1484	1356
mmu-miR-380-3p	12	2	3	25	8	10	8	11	0	32	15	6	5	12	17
mmu-miR-380-5p	7	4	12	18	6	2	4	3	15	7	2	2	8	13	10
mmu-miR-381-3p	2310	1972	2022	2247	2165	2540	3258	3827	4261	4018	3892	3718	3690	3126	3759
mmu-miR-382-3p	7356	6487	6607	7215	7832	7419	5261	5830	5579	4568	4789	5127	5088	5966	5783
mmu-miR-382-5p	56	82	71	64	48	89	71	52	64	73	49	80	71	63	51
mmu-miR-383-5p	3	5	2	0	0	11	0	0	5	1	19	5	0	1	9
mmu-miR-384-3p	2	4	0	1	5	3	3	4	2	1	5	3	2	1	7
mmu-miR-384-5p	2	4	2	7	1	5	3	9	2	0	13	1	18	11	7
mmu-miR-3963	6	2	0	0	3	2	8	10	5	13	17	10	5	6	18
mmu-miR-409-3p	258	201	217	234	270	225	357	316	338	382	371	415	358	379	361
mmu-miR-409-5p	13	3	7	2	27	12	13	5	7	8	16	27	16	5	9
mmu-miR-410-3p	25	19	22	13	31	28	22	16	31	13	8	19	27	8	19
mmu-miR-410-5p	2	3	7	0	0	4	7	13	2	6	18	2	7	1	16
mmu-miR-411-3p	102	157	132	122	167	121	165	170	128	137	146	152	180	112	149
mmu-miR-411-5p	456	378	420	438	472	433	516	572	498	542	619	581	572	508	543
mmu-miR-412-3p	0	0	0	0	0	5	0	0	0	0	2	0	0	1	0
mmu-miR-412-5p	0	0	1	0	0	0	0	3	0	0	0	5	0	0	1
mmu-miR-421-3p	0	0	0	0	3	0	7	0	1	0	0	0	0	4	2
mmu-miR-421-5p	7	5	1	2	2	4	0	5	0	6	0	1	1	0	3
mmu-miR-423-3p	613	542	627	689	722	640	587	619	706	548	580	617	682	653	611
mmu-miR-423-5p	702	619	658	775	819	664	579	502	518	522	573	542	505	517	563
mmu-miR-425-3p	4	8	3	2	2	7	5	2	13	0	1	12	8	7	5
mmu-miR-425-5p	134	107	94	137	124	116	108	152	134	148	115	160	137	144	126
mmu-miR-429-3p	35	46	50	45	28	69	37	72	54	60	42	55	71	62	48
mmu-miR-431-3p	0	0	5	0	0	11	0	0	0	0	1	0	0	1	0
mmu-miR-431-5p	13	20	15	33	48	20	22	18	31	26	49	16	28	40	37
mmu-miR-433-3p	38	18	28	16	24	27	30	29	46	27	33	40	19	35	46
mmu-miR-433-5p	0	1	6	2	0	5	8	2	2	7	1	5	5	6	3
mmu-miR-434-3p	32	42	50	31	24	57	46	28	34	46	50	27	41	33	57
mmu-miR-434-5p	1043	792	846	916	1324	1044	1127	1250	1104	1432	1389	1207	1168	1302	1428
mmu-miR-448-3p	0	0	0	2	0	0	0	0	3	0	0	0	1	1	1
mmu-miR-448-5p	0	2	0	4	4	5	0	6	0	0	0	7	0	0	4
mmu-miR-449a-5p	5	1	8	0	0	7	7	0	3	4	2	0	0	1	1
mmu-miR-450a-1-3p	0	0	4	0	3	0	1	1	9	0	13	0	1	0	4
mmu-miR-450a-2-3p	8	0	0	2	0	1	0	0	0	1	0	1	0	6	1
mmu-miR-450a-5p	52	88	71	65	75	89	48	70	62	89	53	44	67	59	67
mmu-miR-450b-3p	8	2	7	4	4	2	0	0	11	0	7	5	0	2	9
mmu-miR-450b-5p	74	53	82	34	59	70	56	64	72	83	45	67	55	62	79
mmu-miR-451a	534	452	507	561	706	649	566	618	607	716	612	643	659	584	627
mmu-miR-452-3p	0	0	0	7	0	0	11	3	1	0	0	0	12	0	13
mmu-miR-452-5p	1	2	1	0	11	3	7	2	0	5	3	1	5	3	7
mmu-miR-455-3p	5	5	2	1	7	2	3	0	10	6	1	5	2	2	14
mmu-miR-455-5p	6	2	1	13	7	0	0	12	0	5	4	11	7	9	10
mmu-miR-465a-3p	0	0	2	0	3	0	0	5	14	7	4	3	12	8	5
mmu-miR-465a-5p	5	0	0	3	0	9	1	3	10	4	0	8	10	27	8
mmu-miR-465b-3p	0	4	0	0	0	0	3	1	0	0	10	0	0	0	10
mmu-miR-465b-5p	2	1	1	7	5	3	0	0	0	5	0	3	0	14	0
mmu-miR-465c-3p	0	0	0	0	0	0	0	2	1	1	0	0	0	0	0
mmu-miR-465c-5p	2	2	8	3	11	0	7	1	6	5	4	10	3	0	7
mmu-miR-466a-3p	21	35	27	22	43	18	33	49	28	31	27	18	44	32	29
mmu-miR-466a-5p	0	0	0	0	0	1	0	0	0	5	0	0	1	0	0
mmu-miR-466b-3p	5	0	4	0	1	2	0	0	3	0	0	12	5	3	0
mmu-miR-466b-5p	3	7	8	1	0	0	5	11	4	0	8	0	3	0	14
mmu-miR-466c-3p	3	0	5	3	3	1	0	13	7	16	2	2	8	0	24
mmu-miR-466c-5p	64	35	48	49	27	33	47	28	31	60	52	46	38	59	47
mmu-miR-466d-3p	12	9	8	4	9	5	7	2	6	13	4	7	11	18	9
mmu-miR-466d-5p	0	0	1	0	0	0	1	0	0	0	1	0	0	0	0
mmu-miR-466e-3p	13	1	17	23	25	15	8	3	3	4	1	2	7	2	6
mmu-miR-466e-5p	0	4	0	0	0	5	1	1	3	2	0	4	0	7	0
mmu-miR-466f	4	4	2	1	6	7	2	3	0	0	15	9	17	2	18
mmu-miR-466f-3p	3	3	6	4	9	1	0	0	3	4	11	2	0	0	20
mmu-miR-466f-5p	0	1	2	5	1	3	5	6	4	1	1	9	13	1	5
mmu-miR-466g	4	4	2	3	1	1	3	3	7	0	8	6	2	2	7
mmu-miR-466h-3p	0	8	1	1	0	0	8	5	0	1	2	14	0	11	5
mmu-miR-466h-5p	4	3	7	1	5	8	2	2	13	4	1	2	16	2	10
mmu-miR-466i-3p	8	2	6	4	1	9	1	10	6	5	7	13	12	18	9
mmu-miR-466i-5p	40	27	35	44	51	60	48	37	52	64	38	49	70	55	42
mmu-miR-466j	0	0	2	0	7	0	3	0	12	0	1	5	8	11	3
mmu-miR-466k	1016	1537	1415	1211	1642	1433	563	475	522	582	479	433	567	612	578
mmu-miR-466l-3p	8	0	7	13	17	2	27	6	33	14	10	33	17	5	6
mmu-miR-466l-5p	0	0	2	2	3	4	11	25	13	7	0	5	5	8	14
mmu-miR-466m-3p	0	8	1	5	2	6	10	14	7	3	16	20	16	8	9
mmu-miR-466m-5p	1	2	0	4	1	5	6	0	11	13	27	16	24	18	8
mmu-miR-466n-3p	2	4	3	8	2	5	7	6	0	5	5	6	7	5	16
mmu-miR-466n-5p	0	8	1	1	9	13	24	11	10	5	8	6	13	2	7
mmu-miR-466o-3p	0	0	8	0	0	0	2	2	0	0	0	0	7	0	0
mmu-miR-466o-5p	2	7	2	4	1	5	1	1	1	1	0	7	0	6	0
mmu-miR-466p-3p	5	0	6	1	6	2	6	1	0	0	8	1	3	2	0
mmu-miR-466p-5p	0	0	4	1	2	0	0	3	7	0	11	0	1	1	9
mmu-miR-466q	0	8	5	11	0	0	0	6	2	1	0	3	1	0	0
mmu-miR-467a-3p	10	3	6	8	2	5	7	16	22	14	7	16	8	5	7
mmu-miR-467a-5p	7512	7168	7044	6487	6873	7462	4380	4129	4022	3095	3249	3125	3056	3154	2819
mmu-miR-467b-3p	0	0	0	0	13	0	0	0	0	2	2	0	0	0	0
mmu-miR-467b-5p	25	4	13	17	5	26	33	7	8	16	11	5	2	31	24
mmu-miR-467c-3p	0	0	5	1	2	0	0	0	3	0	13	0	17	0	16
mmu-miR-467c-5p	281	246	273	216	244	238	275	260	249	280	225	271	237	289	246
mmu-miR-467d-3p	56	71	59	62	38	54	62	69	55	48	50	47	86	49	72
mmu-miR-467d-5p	20	6	22	17	35	28	47	16	29	37	27	22	16	27	24
mmu-miR-467e-3p	0	0	5	0	0	5	4	0	2	0	2	3	4	11	0
mmu-miR-467e-5p	3	7	5	3	16	5	6	8	0	0	8	0	0	7	0
mmu-miR-467f	0	0	0	0	0	0	3	0	0	19	0	0	2	0	3
mmu-miR-467h	0	0	0	0	0	1	0	0	0	0	0	0	0	0	0
mmu-miR-470-5p	1	2	0	0	0	0	0	8	0	0	0	2	0	0	0
mmu-miR-483-5p	0	1	8	4	0	1	6	0	5	0	0	0	9	11	0
mmu-miR-484	216	237	265	239	250	276	220	326	378	310	284	257	261	290	237
mmu-miR-485-3p	0	0	0	2	0	0	4	0	0	1	0	3	0	2	0
mmu-miR-485-5p	4	8	2	13	0	0	8	0	16	8	9	1	18	13	34
mmu-miR-486a-3p	7	5	2	9	9	4	10	16	3	7	12	6	24	7	13
mmu-miR-486a-5p	21	15	7	4	25	16	2	8	13	34	11	5	6	42	20
mmu-miR-486b-3p	8	0	2	5	7	3	0	12	8	13	1	25	3	8	14
mmu-miR-486b-5p	2	0	0	0	0	0	1	0	0	0	0	0	0	0	0
mmu-miR-487b-3p	0	0	0	0	0	0	0	0	0	0	1	0	0	1	0
mmu-miR-488-3p	0	0	1	10	0	0	0	0	7	0	0	0	0	0	0
mmu-miR-488-5p	0	5	0	0	0	2	0	0	0	6	0	0	2	0	0
mmu-miR-490-3p	3211	2879	3027	3154	3376	3089	2113	1879	1755	1322	1076	1459	1376	1667	1429
mmu-miR-490-5p	0	0	3	2	1	0	0	0	1	1	5	1	0	2	0
mmu-miR-491-3p	2	0	6	0	0	8	0	0	0	0	0	0	2	0	1
mmu-miR-491-5p	0	8	0	0	0	0	1	0	0	0	0	8	0	0	0
mmu-miR-493-3p	1	0	0	2	3	0	0	8	7	5	1	0	0	1	1
mmu-miR-493-5p	5	1	3	0	0	11	0	0	0	0	0	2	6	0	0
mmu-miR-494-3p	8	8	2	6	0	0	3	1	0	0	1	0	0	0	9
mmu-miR-495-3p	3571	4168	3825	3964	4231	4569	2456	2073	2236	2891	2468	2617	2370	2295	2438
mmu-miR-495-5p	0	1	0	0	0	1	1	0	0	0	0	0	8	1	0
mmu-miR-496a-3p	0	0	1	0	11	0	0	6	0	0	4	5	0	0	0
mmu-miR-497a-5p	3	2	0	1	1	0	0	0	4	1	0	0	4	0	5
mmu-miR-497b	0	0	5	7	9	0	2	1	1	0	0	3	0	0	0
mmu-miR-499-5p	1	1	6	0	0	2	0	0	0	7	7	0	0	8	0
mmu-miR-500-3p	13	27	21	32	24	18	32	27	19	22	27	16	28	35	27
mmu-miR-500-5p	0	0	0	2	0	0	3	0	1	0	0	1	0	1	0
mmu-miR-501-3p	468	513	552	470	528	554	1689	1732	1641	1872	1913	1835	1548	1527	1619
mmu-miR-501-5p	4	2	8	0	0	3	7	0	5	0	7	0	1	0	11
mmu-miR-503-3p	1	0	0	13	7	2	1	6	0	8	0	5	2	6	3
mmu-miR-503-5p	0	3	1	1	0	8	1	4	3	1	0	0	0	1	1
mmu-miR-504-5p	3	0	0	0	4	4	3	2	0	0	1	1	8	0	4
mmu-miR-505-3p	0	13	0	8	0	0	4	0	6	6	0	0	5	7	0
mmu-miR-505-5p	4	2	3	7	2	5	0	2	0	0	3	3	0	6	0
mmu-miR-5099	1340	1027	1245	1571	1423	1076	2541	2367	2825	4126	4078	4512	4639	4513	4822
mmu-miR-5100	0	0	2	4	1	1	3	1	0	2	7	0	1	0	0
mmu-miR-5103	1	1	1	0	0	0	1	1	0	0	0	10	0	0	0
mmu-miR-5104	3	0	2	0	6	13	2	1	1	0	0	0	15	3	6
mmu-miR-5106	0	0	0	4	0	0	0	0	0	3	3	7	0	0	9
mmu-miR-5107-3p	1	2	6	0	8	3	8	7	5	4	6	2	0	10	3
mmu-miR-5107-5p	0	0	2	4	1	0	0	0	0	6	0	0	3	16	0
mmu-miR-5108	0	5	3	0	0	3	3	2	1	0	1	2	0	0	9
mmu-miR-5113	8	0	0	0	1	0	0	0	3	11	0	0	6	0	0
mmu-miR-511-3p	21	13	54	37	16	24	16	45	62	18	37	42	40	56	30
mmu-miR-5114	16	2	8	6	4	20	5	16	17	11	7	2	34	24	12
mmu-miR-511-5p	1457	1353	1272	1327	1462	1516	1462	1621	1734	1785	1432	1551	1602	1719	1361
mmu-miR-5119	0	0	0	8	0	13	13	2	5	0	8	7	13	5	2
mmu-miR-5121	13	0	11	4	0	7	1	5	6	11	3	2	2	14	13
mmu-miR-5122	0	4	2	0	6	0	0	13	0	4	2	2	15	7	9
mmu-miR-5123	6	1	1	3	0	12	0	0	0	7	0	0	0	0	1
mmu-miR-5126	0	2	8	1	1	8	2	3	5	2	6	1	1	7	3
mmu-miR-5128	1	3	0	4	2	1	8	13	2	4	2	7	13	8	9
mmu-miR-5129-3p	13	1	24	27	13	16	28	22	15	27	13	24	16	8	4
mmu-miR-5129-5p	1	2	1	5	4	2	7	3	1	3	5	1	5	16	8
mmu-miR-5130	1	2	3	0	1	0	5	0	13	2	0	1	8	2	0
mmu-miR-5132-5p	0	1	5	0	0	8	0	1	0	1	6	0	1	7	6
mmu-miR-5134-3p	6	5	0	13	2	2	2	0	22	0	7	3	0	0	0
mmu-miR-5134-5p	78	85	56	68	92	103	58	76	82	46	92	74	62	80	75
mmu-miR-5136	0	6	0	0	0	0	0	5	0	0	5	0	0	2	0
mmu-miR-532-3p	124	176	135	104	136	142	128	171	163	180	149	137	122	140	161
mmu-miR-532-5p	12437	13250	12361	14283	12325	14624	7849	8011	7564	6458	6012	5893	5546	5128	5941
mmu-miR-539-5p	0	0	0	0	13	0	0	0	7	0	0	0	1	0	1
mmu-miR-540-3p	1	2	0	7	0	6	6	4	0	5	0	1	2	2	4
mmu-miR-540-5p	0	0	8	0	0	0	0	0	4	0	8	0	2	0	0
mmu-miR-541-3p	0	0	0	5	2	2	6	0	0	6	2	3	0	0	14
mmu-miR-541-5p	218	226	189	246	231	270	259	241	233	250	247	261	239	221	209
mmu-miR-542-3p	46	75	56	53	82	71	38	64	42	70	61	53	64	30	54
mmu-miR-542-5p	2	3	1	0	0	3	0	0	5	0	1	0	1	0	2
mmu-miR-543-3p	0	0	0	0	1	0	0	10	0	1	0	8	0	0	0
mmu-miR-543-5p	8	0	5	0	0	3	0	0	1	0	0	0	0	6	0
mmu-miR-544-3p	1210	1372	1240	1011	1507	1347	2520	2124	2473	3129	3345	3016	2847	2533	3019
mmu-miR-551b-3p	0	0	1	0	2	0	0	0	0	0	0	0	0	0	4
mmu-miR-551b-5p	3	0	0	1	0	1	0	1	0	4	2	0	0	0	0
mmu-miR-5615-3p	0	10	0	0	7	0	5	0	0	0	0	6	0	3	0
mmu-miR-5615-5p	5	2	6	0	4	2	0	3	1	1	1	5	6	1	7
mmu-miR-5616-3p	1	2	0	0	0	2	2	0	0	0	6	0	0	1	1
mmu-miR-5620-3p	0	0	1	1	2	0	0	1	0	0	0	1	0	0	0
mmu-miR-5620-5p	1	2	0	0	0	0	11	0	0	13	0	0	8	0	0
mmu-miR-5621-3p	0	0	2	0	0	2	0	0	1	0	0	1	0	0	0
mmu-miR-5622-5p	0	0	0	0	0	0	0	0	0	0	0	0	0	0	0
mmu-miR-5624-3p	0	0	0	0	0	0	0	0	0	0	0	0	0	0	0
mmu-miR-5625-3p	0	0	0	0	1	0	0	2	0	0	0	0	0	1	0
mmu-miR-5627-3p	1	4	0	2	0	0	0	0	0	0	0	6	0	0	0
mmu-miR-5709-3p	0	0	0	0	0	1	0	0	1	0	0	0	0	0	1
mmu-miR-5709-5p	4	0	2	0	0	0	1	0	0	0	1	0	0	0	0
mmu-miR-5710	0	0	0	0	2	0	0	0	0	0	0	0	5	0	0
mmu-miR-574-3p	132	146	120	156	143	172	128	139	164	157	133	148	176	144	130
mmu-miR-574-5p	435	468	512	557	489	524	573	457	402	518	565	472	541	516	488
mmu-miR-582-3p	1	6	0	0	8	2	7	0	6	0	0	2	2	1	6
mmu-miR-582-5p	0	0	1	0	0	0	0	0	0	3	1	0	0	0	0
mmu-miR-592-5p	0	1	0	0	0	7	0	0	0	0	0	0	1	0	4
mmu-miR-598-3p	13	24	31	24	18	22	16	7	19	35	21	28	7	16	25
mmu-miR-598-5p	5	0	0	0	0	0	3	0	0	1	0	0	1	0	0
mmu-miR-615-3p	201	237	315	248	262	279	352	331	234	276	280	223	301	327	289
mmu-miR-615-5p	0	0	0	0	0	2	0	0	1	0	0	1	0	0	0
mmu-miR-6236	0	5	0	3	0	0	0	7	0	0	0	0	0	0	0
mmu-miR-6240	4	0	1	0	0	0	2	0	0	1	0	0	0	0	0
mmu-miR-6244	0	0	0	0	1	0	0	0	0	0	0	0	11	0	2
mmu-miR-6339	2	1	0	1	0	0	0	0	6	0	8	0	0	5	0
mmu-miR-6353	0	0	0	0	0	0	0	0	0	0	0	0	0	0	0
mmu-miR-6395	0	1	1	0	0	4	6	3	0	1	0	1	0	0	0
mmu-miR-6399	5	0	0	8	2	0	0	0	0	0	0	0	3	2	9
mmu-miR-6403	0	0	4	0	0	5	0	0	6	0	2	1	0	0	0
mmu-miR-6418-3p	0	0	0	1	0	0	0	1	0	0	0	0	0	1	1
mmu-miR-6481	2	0	7	0	2	1	4	0	0	5	0	2	8	0	0
mmu-miR-6516-3p	0	3	0	1	0	0	0	0	5	0	2	0	1	6	1
mmu-miR-6516-5p	232	431	356	317	422	380	547	510	573	761	709	688	613	575	624
mmu-miR-652-3p	735	548	622	489	572	643	705	651	607	716	495	528	597	614	635
mmu-miR-652-5p	3	2	2	7	0	0	3	6	5	2	2	10	0	0	7
mmu-miR-6537-3p	1	2	1	0	0	6	0	0	1	0	0	0	2	0	5
mmu-miR-6538	2	0	0	0	2	0	2	0	0	5	0	0	0	4	0
mmu-miR-6539	7	0	0	6	4	0	8	4	0	0	5	5	0	2	2
mmu-miR-6540-3p	0	0	0	0	0	0	0	0	0	0	0	0	0	0	0
mmu-miR-6540-5p	0	1	1	0	0	5	0	0	9	13	2	0	6	1	0
mmu-miR-654-3p	4	0	0	4	0	5	1	1	0	0	6	2	0	0	0
mmu-miR-6546-5p	0	1	6	0	8	1	2	0	6	2	0	1	0	8	3
mmu-miR-664-3p	3	6	1	1	7	11	13	5	8	7	2	5	6	7	4
mmu-miR-664-5p	13	9	14	19	34	20	18	11	8	13	17	25	30	12	19
mmu-miR-665-3p	0	5	1	0	0	2	0	0	1	0	0	0	2	0	0
mmu-miR-666-3p	0	0	0	2	0	0	0	0	0	0	0	0	0	0	0
mmu-miR-666-5p	13	5	5	7	10	2	7	27	3	2	3	11	0	0	0
mmu-miR-667-3p	0	1	0	0	0	0	0	0	0	0	0	0	0	0	0
mmu-miR-667-5p	0	0	3	0	6	0	7	7	2	1	0	0	8	6	4
mmu-miR-668-3p	8	8	0	6	0	10	0	0	1	0	4	2	0	3	0
mmu-miR-668-5p	0	0	0	0	5	0	0	0	0	0	0	0	0	0	0
mmu-miR-669a-3-3p	0	1	0	0	1	0	2	0	0	4	0	0	0	4	6
mmu-miR-669a-3p	37	40	33	27	41	38	18	51	35	25	38	44	31	27	22
mmu-miR-669a-5p	279	216	224	237	312	254	327	289	260	307	275	281	232	269	339
mmu-miR-669b-3p	0	4	0	3	0	0	1	2	0	0	0	6	0	0	0
mmu-miR-669b-5p	3	2	4	6	5	2	0	1	7	0	6	5	2	2	1
mmu-miR-669c-3p	8	0	5	0	5	0	5	2	0	3	0	1	0	7	1
mmu-miR-669c-5p	318	347	302	289	356	315	327	336	371	279	255	307	342	311	309
mmu-miR-669d-5p	5	2	6	8	1	5	0	0	2	1	0	1	8	0	5
mmu-miR-669e-3p	0	0	0	0	1	0	2	1	0	0	1	0	0	0	0
mmu-miR-669e-5p	0	5	0	4	2	1	0	0	6	2	0	0	2	5	9
mmu-miR-669f-3p	8	5	8	9	0	5	7	13	0	5	7	21	15	5	4
mmu-miR-669f-5p	2127	2018	1811	1915	2135	2237	4678	5011	4713	5214	5362	4896	4757	4252	4386
mmu-miR-669h-5p	0	0	0	0	0	0	0	0	0	0	0	0	0	0	0
mmu-miR-669k-5p	3	0	0	0	0	0	1	0	0	0	2	0	0	1	0
mmu-miR-669l-5p1	31	33	24	15	24	19	27	13	38	25	20	34	27	11	32
mmu-miR-669m-3p	0	0	0	0	0	4	0	2	0	2	1	0	0	0	0
mmu-miR-669m-5p	0	8	0	1	0	0	5	0	0	1	0	0	1	0	9
mmu-miR-669n	1	0	3	0	8	0	0	7	2	0	0	3	0	6	0
mmu-miR-669o-3p	32	13	22	17	26	32	49	20	16	37	45	19	26	35	19
mmu-miR-669o-5p	71	45	86	49	62	38	49	55	64	76	35	46	52	61	70
mmu-miR-669p-3p	2	3		1	0	0	8	0	2	2	6	3	1	1	7
mmu-miR-669p-5p	247	168	201	256	243	221	207	258	294	273	265	237	319	249	280
mmu-miR-670-3p	0	1	0	0	2	0	0	2	0	0	3	0	0	0	0
mmu-miR-671-3p	45	28	37	55	46	31	76	40	27	39	46	57	53	49	32
mmu-miR-671-5p	5	2	2	0	0	1	0	7	13	0	11	20	16	7	18
mmu-miR-672-5p	2	5	3	8	6	6	2	2	7	4	1	6	18	2	3
mmu-miR-673-3p	6	7	5	7	6	5	11	0	5	8	2	7	3	1	3
mmu-miR-673-5p	3	6	7	1	2	4	3	6	17	5	1	2	5	8	6
mmu-miR-674-3p	2831	2168	2537	2467	2319	2254	3028	3467	3261	3752	3492	3516	3702	3556	3429
mmu-miR-674-5p	1065	1143	1270	1351	1469	1248	3176	2889	3280	3493	3176	3083	2759	2660	2976
mmu-miR-676-3p	2	0	5	0	0	1	0	0	3	0	1	1	0	1	1
mmu-miR-676-5p	0	4	0	3	6	0	2	2	0	6	0	6	6	0	0
mmu-miR-677-3p	3	0	1	1	0	3	2	0	1	0	3	8	0	1	1
mmu-miR-677-5p	0	4	0	0	1	0	0	5	0	1	1	0	0	0	0
mmu-miR-679-3p	0	0	8	0	0	0	5	0	1	0	0	6	4	0	0
mmu-miR-686	1	0	0	0	0	2	0	0	0	1	0	0	0	1	1
mmu-miR-6897-5p	0	2	0	2	1	0	2	1	0	0	3	0	1	0	0
mmu-miR-6899-3p	6	6	6	0	0	8	0	0	5	0	0	7	0	0	9
mmu-miR-6899-5p	0	0	0	1	0	0	1	1	0	3	0	0	0	1	0
mmu-miR-690	217	241	230	281	225	260	243	257	238	248	276	229	267	238	240
mmu-miR-6900-3p	5	2	0	0	5	0	2	2	2	3	1	0	8	6	0
mmu-miR-6900-5p	0	0	3	2	0	2	0	1	1	0	1	1	0	1	1
mmu-miR-6903-3p	1	2	0	0	3	0	0	0	1	1	0	0	1	0	1
mmu-miR-6903-5p	0	0	0	2	0	0	2	1	0	0	1	9	0	6	0
mmu-miR-6905-5p	0	1	3	0	0	2	0	0	0	0	0	0	0	0	0
mmu-miR-6906-3p	5	0	1	0	1	1	0	0	1	3	1	0	0	1	11
mmu-miR-6908-3p	0	2	0	10	0	0	3	6	0	0	0	4	4	0	0
mmu-miR-6909-5p	2	0	1	0	1	0	0	0	0	5	0	3	0	4	0
mmu-miR-6910-5p	0	0	0	1	0	1	0	0	3	2	2	0	0	0	5
mmu-miR-6911-3p	2	5	3	0	7	0	5	2	3	1	1	2	2	5	3
mmu-miR-6911-5p	0	0	0	4	0	1	0	0	0	0	0	0	0	1	0
mmu-miR-6912-5p	8	0	0	0	1	0	0	1	0	0	2	0	2	0	0
mmu-miR-6913-3p	1	2	1	0	0	0	1	0	0	1	0	3	0	0	6
mmu-miR-6913-5p	0	0	0	13	0	2	0	0	5	0	0	0	0	13	0
mmu-miR-6914-5p	0	0	0	0	2	0	0	4	0	0	4	0	1	0	0
mmu-miR-6915-3p	0	3	1	0	0	0	1	0	0	9	0	6	0	0	2
mmu-miR-6916-3p	3211	3048	2873	2756	2881	3179	7624	6481	7022	6786	7325	7417	6021	5897	5564
mmu-miR-6916-5p	0	0	0	0	0	0	0	0	0	0	1	0	0	3	0
mmu-miR-6920-3p	0	0	0	0	8	0	0	0	0	2	0	1	0	0	1
mmu-miR-6921-3p	1	4	5	1	0	0	0	0	18	0	0	0	1	0	0
mmu-miR-6921-5p	1	0	0	0	0	8	4	3	0	0	0	5	0	0	0
mmu-miR-6922-5p	0	0	0	0	1	0	0	0	0	1	1	0	0	1	1
mmu-miR-6925-5p	0	1	1	0	0	0	0	0	5	0	0	0	0	0	0
mmu-miR-6926-3p	3	0	0	5	0	1	1	0	0	0	1	1	6	0	0
mmu-miR-6927-3p	0	0	0	0	1	0	0	11	0	1	0	0	0	0	5
mmu-miR-6927-5p	0	2	0	0	0	1	1	0	2	0	0	1	0	9	0
mmu-miR-6928-3p	1	0	1	1	0	0	0	1	0	0	1	0	1	0	0
mmu-miR-6928-5p	0	0	0	0	2	0	6	0	0	0	0	0	0	0	0
mmu-miR-6929-3p	0	1	0	1	0	1	0	0	1	5	0	1	0	1	3
mmu-miR-6929-5p	3	0	0	0	0	0	0	11	3	0	1	0	1	0	0
mmu-miR-6930-5p	0	1	0	0	0	0	0	0	0	0	0	0	0	0	0
mmu-miR-6931-5p	0	0	1	0	2	0	4	0	0	0	1	0	0	2	0
mmu-miR-6932-3p	0	0	0	1	0	1	0	0	0	1	0	1	0	0	9
mmu-miR-6932-5p	5	0	0	0	0	0	0	2	2	0	0	0	3	0	0
mmu-miR-6933-3p	0	2	5	0	1	0	0	0	0	0	0	0	0	1	0
mmu-miR-6933-5p	4	5	4	2	2	1	3	0	0	5	6	2	0	8	10
mmu-miR-6934-5p	0	0	1	0	0	5	1	3	3	0	0	6	3	1	0
mmu-miR-6935-3p	0	0	0	8	0	0	0	0	0	0	0	0	0	0	0
mmu-miR-6935-5p	8	0	0	0	2	0	0	0	0	1	6	0	5	0	0
mmu-miR-693-5p	0	1	0	0	0	0	1	0	0	0	0	0	0	1	0
mmu-miR-6936-3p	0	0	0	0	0	0	0	1	8	0	0	9	0	0	1
mmu-miR-6937-5p	0	0	1	0	0	5	0	0	0	0	0	0	3	0	0
mmu-miR-6938-3p	1	0	0	5	4	0	2	0	0	1	2	0	0	1	1
mmu-miR-6938-5p	0	6	2	3	0	0	0	0	1	0	0	2	0	0	0
mmu-miR-6939-3p	5	0	4	0	0	1	0	8	0	0	3	0	0	0	0
mmu-miR-6940-3p	0	0	0	0	0	0	0	0	0	6	0	1	1	0	0
mmu-miR-6942-3p	2	2	0	1	2	0	0	0	3	0	1	0	0	4	2
mmu-miR-6942-5p	0	0	2	0	0	1	4	4	0	0	0	0	0	0	0
mmu-miR-6943-3p	0	0	0	0	0	0	0	0	0	5	0	9	0	0	0
mmu-miR-6944-3p	0	4	1	2	2	0	0	0	2	0	1	0	3	3	0
mmu-miR-6945-3p	3	6	0	0	0	2	6	5	0	0	0	0	0	7	9
mmu-miR-6946-3p	0	0	0	0	0	0	0	0	0	12	0	1	0	0	0
mmu-miR-6947-5p	0	0	2	2	1	0	2	0	6	0	0	0	2	1	1
mmu-miR-6948-3p	2	2	0	0	0	5	0	4	0	0	6	0	0	0	0
mmu-miR-6948-5p	0	0	1	1	0	0	1	0	0	3	0	8	2	0	1
mmu-miR-6950-5p	1	0	0	0	1	1	0	0	4	0	0	0	0	2	0
mmu-miR-6952-3p	3	2	4	1	0	0	6	8	0	0	10	0	0	0	0
mmu-miR-6952-5p	0	0	1	5	0	0	0	0	0	5	0	19	0	1	3
mmu-miR-6953-3p	2	4	0	0	8	8	0	0	2	0	0	0	5	0	0
mmu-miR-6954-3p	0	0	0	0	0	0	4	1	0	0	1	0	0	7	0
mmu-miR-6955-3p	0	0	1	1	0	0	0	0	0	8	0	2	0	0	2
mmu-miR-6955-5p	3	1	0	0	6	5	0	2	4	0	0	0	6	0	4
mmu-miR-6956-3p	0	0	0	0	0	0	7	0	0	0	1	1	0	6	0
mmu-miR-6958-3p	0	8	2	1	3	0	0	0	1	5	0	0	2	0	1
mmu-miR-6959-3p	5	0	0	0	0	1	3	3	0	0	0	1	0	2	0
mmu-miR-6959-5p	0	1	0	2	0	0	0	0	2	0	4	0	3	0	0
mmu-miR-696	0	0	1	0	3	0	3	0	0	9	0	0	0	0	0
mmu-miR-6960-5p	4	0	0	0	0	0	0	2	0	0	0	1	0	1	8
mmu-miR-6961-3p	0	2	0	0	0	2	1	0	1	0	8	0	6	0	0
mmu-miR-6962-5p	0	0	1	7	1	0	0	0	0	1	0	0	0	0	1
mmu-miR-6963-3p	1	2	0	0	0	0	0	3	0	7	0	5	1	1	0
mmu-miR-6963-5p	0	0	1	0	2	2	1	0	4	0	2	0	0	7	0
mmu-miR-6964-3p	0	0	0	0	0	0	0	0	0	1	0	0	0	0	0
mmu-miR-6964-5p	0	9	0	2	0	0	0	8	0	0	0	1	0	1	3
mmu-miR-6965-3p	4	0	2	0	1	1	0	0	0	3	2	0	6	1	1
mmu-miR-6966-3p	0	4	0	8	0	0	3	0	4	0	0	1	0	3	0
mmu-miR-6966-5p	0	0	1	0	0	0	0	1	0	0	2	1	1	1	0
mmu-miR-6967-5p	1	0	0	0	8	5	0	0	0	3	0	0	2	0	1
mmu-miR-6968-3p	0	5	0	5	0	0	3	0	2	0	1	0	0	0	2
mmu-miR-6968-5p	0	0	3	0	0	1	0	1	0	0	0	1	0	1	0
mmu-miR-6969-3p	6	0	0	0	1	0	2	0	0	2	0	0	5	0	4
mmu-miR-6970-3p	0	0	0	5	0	0	1	3	1	0	4	0	0	0	0
mmu-miR-6970-5p	0	4	0	0	0	1	0	0	0	0	0	9	8	0	0
mmu-miR-6971-3p	3	0	1	0	2	0	0	1	0	2	0	0	0	6	4
mmu-miR-6972-3p	0	8	0	5	0	8	1	0	0	0	8	6	0	0	0
mmu-miR-6975-3p	3	1	6	0	1	0	0	0	1	1	0	0	8	0	2
mmu-miR-6975-5p	0	0	0	0	0	0	7	3	0	0	0	2	0	2	0
mmu-miR-6976-5p	0	3	4	0	10	0	0	0	0	9	2	0	7	0	0
mmu-miR-6977-3p	1	0	0	3	0	4	0	6	0	0	0	0	0	0	6
mmu-miR-6978-3p	0	2	0	0	2	0	1	0	2	0	6	0	0	2	0
mmu-miR-6979-3p	0	0	2	2	0	0	0	1	0	0	9	13	0	0	0
mmu-miR-6980-3p	0	0	3	0	1	0	0	0	0	0	0	0	0	0	0
mmu-miR-6982-3p	0	3	0	0	0	2	3	0	0	1	0	0	4	0	0
mmu-miR-6983-3p	1	0	8	0	8	0	0	0	2	0	6	0	0	2	1
mmu-miR-6983-5p	0	9	0	3	0	0	8	1	0	0	0	4	0	0	0
mmu-miR-6984-3p	0	0	0	0	0	0	0	0	0	1	0	0	2	0	0
mmu-miR-6984-5p	0	1	0	0	2	0	0	0	0	0	7	0	0	0	2
mmu-miR-698-5p	1	0	2	2	0	1	0	1	0	4	0	2	0	1	0
mmu-miR-6986-5p	0	6	0	0	0	0	0	0	3	0	0	0	0	0	0
mmu-miR-6987-5p	0	0	4	0	0	0	0	9	0	0	0	0	1	0	0
mmu-miR-6988-3p	0	0	0	4	4	1	5	0	0	2	6	2	0	1	5
mmu-miR-6989-3p	2	4	0	0	0	0	0	5	2	0	0	0	1	0	0
mmu-miR-6989-5p	0	0	1	0	0	1	0	0	0	3	0	0	0	0	0
mmu-miR-6990-3p	0	3	0	2	2	0	4	4	0	0	2	1	0	8	6
mmu-miR-6990-5p	3	0	1	0	0	1	0	0	9	0	0	0	7	0	0
mmu-miR-6992-5p	0	0	0	1	0	0	2	4	0	2	0	3	0	0	0
mmu-miR-6993-5p	1	0	0	0	0	1	0	0	0	0	2	0	0	5	2
mmu-miR-6994-3p	0	4	0	0	2	0	0	0	3	0	2	0	2	0	0
mmu-miR-6995-5p	0	0	8	2	0	0	3	2	0	2	0	1	0	0	0
mmu-miR-6996-3p	3	0	0	0	1	1	0	0	0	0	0	0	0	4	2
mmu-miR-6996-5p	0	0	0	1	0	0	0	0	3	0	2	0	2	0	0
mmu-miR-6997-5p	0	2	1	0	1	0	5	2	0	0	0	3	0	0	0
mmu-miR-6998-5p	0	0	0	0	0	0	0	0	0	8	1	0	0	1	2
mmu-miR-6999-3p	1	0	0	6	1	0	0	0	1	0	0	0	5	0	1
mmu-miR-7001-5p	0	4	2	0	0	2	0	1	0	1	0	1	0	0	0
mmu-miR-7002-5p	0	0	0	4	0	0	13	0	0	0	7	0	21	0	0
mmu-miR-7003-3p	1	13	0	0	0	0	0	0	6	0	0	0	0	9	0
mmu-miR-700-3p	3221	2823	3014	3116	2789	3227	1350	1638	1459	1423	1617	1488	1573	1461	1570	0
mmu-miR-7005-3p	0	0	1	0	0	0	1	0	0	0	1	0	0	0	0
mmu-miR-7005-5p	0	0	0	0	1	0	0	1	0	0	0	0	0	5	0
mmu-miR-700-5p	13	6	9	8	7	11	7	23	15	8	3	9	4	2	6
mmu-miR-7006-3p	0	0	0	0	0	0	0	0	0	0	0	0	0	0	0
mmu-miR-7009-3p	0	2	0	0	2	0	0	0	0	0	0	0	3	0	0
mmu-miR-7009-5p	5	0	1	1	0	0	3	0	1	7	2	0	0	1	6
mmu-miR-7010-3p	0	0	0	0	0	2	0	2	0	0	0	3	0	0	0
mmu-miR-7010-5p	0	2	0	0	2	0	1	0	4	0	0	0	4	2	0
mmu-miR-7011-5p	1	0	0	0	0	0	0	0	0	1	1	0	0	0	1
mmu-miR-7012-5p	0	0	2	8	0	0	5	1	0	0	0	1	0	0	3
mmu-miR-7013-3p	0	0	0	0	8	2	0	0	8	0	0	0	8	1	0
mmu-miR-7014-5p	0	3	2	0	0	0	0	1	0	0	1	0	0	0	0
mmu-miR-7015-3p	3	6	4	5	1	0	2	7	8	1	0	3	1	6	0
mmu-miR-7015-5p	0	0	0	0	0	8	0	0	0	0	0	0	0	0	0
mmu-miR-701-5p	0	1	0	0	0	0	0	0	3	0	6	1	0	1	1
mmu-miR-7017-5p	0	0	4	1	2	0	1	5	0	9	0	0	3	0	0
mmu-miR-7018-5p	0	0	0	0	0	0	0	0	0	0	1	0	0	0	0
mmu-miR-7019-3p	1	1	0	0	0	0	0	1	0	0	0	1	0	5	0
mmu-miR-7020-5p	0	0	2	2	3	8	0	0	1	0	0	0	0	0	6
mmu-miR-7021-5p	0	4	0	0	0	0	3	1	0	3	2	0	9	0	0
mmu-miR-7022-5p	5	0	0	0	1	0	0	0	1	0	0	3	0	0	0
mmu-miR-702-3p	0	0	1	0	0	2	0	8	0	2	0	0	0	3	2
mmu-miR-7024-5p	2	0	0	5	0	0	4	0	0	0	3	0	1	0	0
mmu-miR-7025-3p	0	4	0	0	1	0	0	1	3	0	0	5	0	0	0
mmu-miR-7025-5p	8	0	2	0	0	2	0	0	0	0	8	0	0	0	3
mmu-miR-702-5p	0	1	0	8	0	0	5	0	2	2	0	0	4	3	1
mmu-miR-7026-3p	1	0	2	0	5	0	0	1	0	0	3	2	0	0	0
mmu-miR-7027-3p	0	0	0	0	0	0	0	0	5	0	0	0	0	0	0
mmu-miR-7027-5p	1	0	3	0	7	0	2	0	0	0	3	0	0	0	4
mmu-miR-7029-3p	1	0	0	0	0	1	0	0	0	3	0	7	0	8	0
mmu-miR-7030-3p	0	1	0	4	0	0	1	0	4	0	0	0	6	0	0
mmu-miR-7031-3p	0	0	0	0	0	0	0	1	0	0	2	0	0	5	0
mmu-miR-7031-5p	2	0	1	0	9	0	0	0	2	2	0	6	0	0	2
mmu-miR-7033-5p	0	0	0	1	0	2	0	0	1	0	1	0	2	0	1
mmu-miR-7034-3p	0	2	0	0	4	0	3	2	0	6	0	6	0	7	0
mmu-miR-7035-3p	5	0	3	0	0	0	1	0	1	0	0	1	2	0	0
mmu-miR-7035-5p	0	0	0	4	2	1	0	1	0	0	3	0	1	0	5
mmu-miR-7036a-3p	1	1	0	0	0	0	0	0	0	9	0	0	0	2	0
mmu-miR-7036b-3p	0	0	8	0	0	0	1	0	3	0	0	2	2	0	0
mmu-miR-7036b-5p	0	2	0	2	0	5	0	0	0	2	1	0	0	0	4
mmu-miR-7038-5p	1	0	0	0	2	0	0	7	0	0	0	0	0	13	0
mmu-miR-7039-3p	0	0	2	0	0	0	1	0	0	6	0	9	4	0	0
mmu-miR-704	0	4	0	3	0	6	0	0	1	0	5	0	7	2	3
mmu-miR-7040-5p	1	0	5	0	5	0	0	2	0	4	0	2	0	2	0
mmu-miR-7042-3p	0	0	0	1	0	0	11	0	0	0	4	0	0	0	0
mmu-miR-7042-5p	0	1	0	0	0	2	0	0	0	0	0	0	0	0	0
mmu-miR-7043-3p	134	109	162	157	143	182	114	162	138	129	130	146	152	149	108
mmu-miR-7044-5p	0	0	0	3	3	0	4	0	0	1	0	1	0	2	0
mmu-miR-7046-5p	0	2	2	0	0	1	0	0	3	0	0	0	0	0	0
mmu-miR-7047-3p	0	0	0	0	0	0	0	0	0	0	0	0	0	0	0
mmu-miR-7049-5p	0	0	0	4	0	0	0	8	0	0	0	2	0	0	0
mmu-miR-7052-5p	0	0	0	0	0	0	0	0	0	1	0	0	0	0	4
mmu-miR-7054-3p	0	0	0	0	0	0	0	0	0	0	0	0	0	0	0
mmu-miR-7054-5p	0	8	0	0	1	0	1	0	0	0	0	0	0	5	0
mmu-miR-7058-3p	2	0	0	6	0	0	0	0	1	0	1	1	0	0	0
mmu-miR-7058-5p	0	0	0	0	0	4	0	4	0	0	0	0	0	0	0
mmu-miR-7059-3p	0	0	1	0	0	0	1	0	0	0	0	0	0	0	3
mmu-miR-7059-5p	8	4	0	3	6	2	0	2	3	7	7	2	8	6	4
mmu-miR-706	0	0	2	0	0	0	5	0	2	0	0	0	4	0	4
mmu-miR-7060-5p	0	0	0	0	0	0	0	8	0	0	0	0	0	0	0
mmu-miR-7061-5p	0	0	0	2	1	8	0	0	0	0	8	2	0	0	0
mmu-miR-7062-5p	1	2	4	0	0	0	6	0	6	8	2	2	0	1	1
mmu-miR-7063-3p	0	0	0	5	0	0	0	4	0	0	0	0	8	0	0
mmu-miR-7063-5p	0	0	0	0	6	0	1	0	0	0	1	0	0	0	0
mmu-miR-7065-3p	0	5	0	0	0	1	0	0	0	0	0	0	0	0	0
mmu-miR-7067-3p	3	0	2	2	0	0	0	2	0	0	0	2	3	0	0
mmu-miR-7067-5p	0	0	0	0	0	0	0	0	0	3	0	0	0	0	0
mmu-miR-7068-3p	0	0	0	1	6	0	8	2	0	0	1	0	0	1	1
mmu-miR-7069-3p	0	0	0	0	0	0	0	0	0	0	0	0	0	0	0
mmu-miR-7069-5p	0	4	4	0	0	6	0	0	4	0	0	6	0	0	0
mmu-miR-7070-3p	1	0	0	0	5	0	2	0	0	2	0	0	2	0	0
mmu-miR-7070-5p	0	0	0	8	0	0	0	1	0	0	0	0	0	1	5
mmu-miR-7071-3p	0	0	1	0	0	2	0	0	0	0	0	0	2	0	0
mmu-miR-7072-5p	0	0	0	0	4	0	0	0	1	0	1	0	0	0	0
mmu-miR-7073-3p	0	0	0	0	0	0	2	0	0	0	0	3	0	0	0
mmu-miR-7073-5p	0	5	0	6	0	3	0	0	0	0	0	0	0	8	0
mmu-miR-7074-3p	1	0	5	0	0	0	0	3	0	3	0	0	1	0	0
mmu-miR-7075-3p	0	0	0	2	0	0	4	0	0	0	4	0	0	0	0
mmu-miR-7075-5p	0	0	0	0	0	0	0	0	2	0	0	0	0	0	0
mmu-miR-7077-3p	0	0	12	0	0	2	0	0	0	0	0	0	4	0	4
mmu-miR-7078-5p	0	6	0	1	1	0	0	1	0	1	0	8	0	2	0
mmu-miR-7079-3p	0	0	0	0	0	0	0	0	0	0	0	0	0	0	0
mmu-miR-7081-3p	0	0	0	0	0	0	9	0	0	0	5	0	0	2	0
mmu-miR-7081-5p	4	0	0	1	0	0	0	0	4	0	0	0	7	0	0
mmu-miR-7082-5p	0	0	2	0	1	3	0	2	0	3	1	1	0	0	3
mmu-miR-7083-5p	1	5	0	1	0	0	1	0	0	0	0	0	5	0	0
mmu-miR-708-3p	364	422	317	369	289	334	357	361	382	379	345	358	416	373	355
mmu-miR-7084-5p	0	0	1	0	0	0	0	1	0	0	0	0	0	5	0
mmu-miR-708-5p	19	5	13	35	15	6	27	13	9	27	31	24	8	5	16
mmu-miR-7086-3p	0	0	0	0	1	0	1	0	0	0	0	0	0	0	0
mmu-miR-7086-5p	1	0	4	0	0	2	0	0	0	0	0	6	0	0	0
mmu-miR-7087-5p	0	0	0	0	0	0	0	0	2	2	1	0	3	1	0
mmu-miR-7088-5p	0	5	0	0	0	0	0	3	0	0	0	0	0	0	1
mmu-miR-709	13	2	7	8	6	4	4	6	2	7	15	10	7	6	8
mmu-miR-7090-3p	0	0	0	0	0	0	0	0	0	0	0	0	0	0	0
mmu-miR-7091-3p	3	3	5	6	4	4	2	5	5	6	3	4	8	1	9
mmu-miR-7091-5p	0	6	4	15	6	3	7	12	9	5	6	17	13	8	5
mmu-miR-7092-3p	5	0	0	0	0	1	0	0	0	0	1	0	0	0	0
mmu-miR-7092-5p	0	0	8	0	1	0	0	4	0	4	0	2	0	0	2
mmu-miR-7093-3p	0	2	0	1	0	0	5	0	2	0	0	0	3	0	0
mmu-miR-7093-5p	0	0	1	0	0	0	0	0	0	1	3	0	0	1	0
mmu-miR-7115-5p	2	2	0	3	1	1	1	6	2	0	0	4	4	1	6
mmu-miR-7116-3p	0	0	0	0	0	0	0	0	0	0	0	0	0	0	0
mmu-miR-7118-3p	2	0	4	0	2	0	5	0	0	6	3	0	0	0	0
mmu-miR-7119-3p	0	3	0	0	0	9	0	13	0	8	0	6	2	2	7
mmu-miR-712-3p	1	0	0	8	0	0	0	0	5	0	4	0	0	0	0
mmu-miR-712-5p	0	0	8	0	8	0	2	0	0	4	0	2	0	3	0
mmu-miR-714	1	2	0	3	0	7	0	16	0	0	0	0	0	0	0
mmu-miR-718	0	0	0	0	1	0	0	0	1	2	2	0	5	0	8
mmu-miR-719	0	0	0	0	0	0	0	0	0	0	0	0	0	0	0
mmu-miR-7211-3p	0	0	1	0	0	0	4	0	0	0	0	0	0	0	0
mmu-miR-7212-5p	0	1	1	0	0	0	0	0	0	0	0	0	0	4	0
mmu-miR-7213-5p	2	0	0	0	0	0	0	6	0	0	1	1	3	0	1
mmu-miR-7219-3p	8	0	0	2	0	7	0	0	7	9	0	0	0	0	0
mmu-miR-7219-5p	0	8	0	0	5	0	5	0	0	0	0	1	0	1	0
mmu-miR-7220-3p	0	0	0	0	0	0	0	0	0	0	0	0	0	0	0
mmu-miR-7222-3p	0	0	0	0	0	0	0	0	0	0	5	0	0	0	0
mmu-miR-7226-3p	0	0	0	0	0	0	0	3	2	0	0	0	0	0	0
mmu-miR-7227-3p	0	0	0	0	0	1	0	0	0	0	0	0	3	0	9
mmu-miR-7228-3p	0	0	9	0	0	0	0	0	0	0	0	1	0	0	0
mmu-miR-7231-3p	1	0	0	1	0	0	4	0	0	0	2	0	0	2	0
mmu-miR-7231-5p	0	3	0	0	5	0	0	1	0	1	0	0	0	0	0
mmu-miR-7235-3p	2	0	0	0	0	2	0	0	3	0	0	1	0	0	1
mmu-miR-7236-3p	0	0	2	0	0	0	0	0	0	0	0	0	5	0	0
mmu-miR-7237-3p	0	4	0	2	0	0	8	0	0	6	2	2	1	5	4
mmu-miR-7237-5p	2	0	0	0	2	0	0	3	1	0	0	0	0	0	0
mmu-miR-741-3p	0	0	4	0	0	5	0	0	0	1	0	0	1	0	0
mmu-miR-743b-3p	0	8	0	0	0	0	13	0	0	0	21	0	0	0	0
mmu-miR-744-3p	3	2	2	3	5	9	5	6	2	2	3	1	7	8	5
mmu-miR-744-5p	4645	3789	4152	4027	3864	3746	1627	1716	1893	1515	1448	1379	1856	1972	2011
mmu-miR-758-3p	0	0	0	0	0	0	0	0	0	0	0	0	0	0	0
mmu-miR-760-3p	0	0	0	4	0	0	0	0	0	0	0	0	0	0	0
mmu-miR-7646-3p	2	0	0	0	0	0	0	1	0	0	1	0	0	8	0
mmu-miR-7646-5p	0	3	0	0	0	1	0	0	4	0	0	5	0	0	0
mmu-miR-7647-3p	0	0	4	0	0	0	0	0	0	0	1	0	0	0	1
mmu-miR-7648-3p	1	6	1	3	9	0	2	2	5	6	4	0	7	2	2
mmu-miR-7648-5p	0	0	0	0	0	0	0	0	0	0	0	0	0	0	0
mmu-miR-7649-3p	2	0	3	0	0	5	0	0	5	0	0	8	0	4	0
mmu-miR-7649-5p	0	0	0	8	0	0	5	0	0	2	0	1	1	1	9
mmu-miR-7650-5p	0	2	0	0	6	0	0	7	0	0	13	0	0	0	0
mmu-miR-7651-5p	0	0	2	0	0	8	0	0	6	0	0	9	0	1	1
mmu-miR-7652-3p	6519	5871	6240	6353	5796	6122	2575	2803	3127	2672	3156	3044	3421	3017	3359
mmu-miR-7653-5p	0	0	0	0	0	0	0	2	0	0	0	0	0	0	0
mmu-miR-7654-3p	2	1	1	0	4	0	3	0	0	0	9	0	0	0	1
mmu-miR-7654-5p	0	3	0	0	0	1	0	0	0	1	0	8	0	1	0
mmu-miR-7655-3p	6	0	0	2	0	0	0	1	0	0	0	0	0	0	0
mmu-miR-7655-5p	1	0	0	0	0	0	1	0	5	3	0	0	4	0	7
mmu-miR-7656-5p	0	0	4	0	2	2	5	0	0	0	1	0	0	6	2
mmu-miR-7657-5p	1	6	0	2	0	0	1	0	0	1	0	1	0	0	0
mmu-miR-7658-3p	8	0	0	0	0	0	0	4	3	0	3	0	2	0	9
mmu-miR-7658-5p	0	0	3	1	1	2	0	0	0	6	0	3	0	0	0
mmu-miR-7659-3p	0	4	0	0	0	0	5	0	6	1	0	0	1	6	0
mmu-miR-7661-3p	1	0	5	0	0	0	0	3	0	0	2	2	0	0	0
mmu-miR-7663-3p	0	0	0	1	1	0	0	0	0	0	0	0	1	0	4
mmu-miR-7664-3p	0	4	0	0	0	5	0	0	2	0	0	0	0	2	0
mmu-miR-7665-5p	1634	1527	1468	1258	1446	1726	1345	1449	1371	1285	1659	1733	1426	1520	1378
mmu-miR-7667-3p	0	0	0	0	0	0	0	0	0	0	0	0	0	0	0
mmu-miR-7667-5p	0	0	1	0	0	0	0	3	0	0	2	0	0	7	0
mmu-miR-7668-3p	0	4	0	2	1	1	0	0	6	0	0	5	0	0	0
mmu-miR-7669-3p	6	0	6	0	0	0	7	0	0	8	0	0	4	2	9
mmu-miR-7669-5p	0	0	0	0	0	0	0	6	0	0	0	0	0	0	0
mmu-miR-767	0	1	0	4	1	0	0	1	2	2	2	0	0	1	1
mmu-miR-7670-3p	1	0	8	0	0	6	5	0	2	3	1	5	6	2	3
mmu-miR-7670-5p	0	0	0	0	0	0	0	0	0	0	0	0	0	0	0
mmu-miR-7671-3p	23	46	37	52	24	29	35	46	42	28	56	38	27	40	37
mmu-miR-7671-5p	0	0	0	1	0	0	0	5	0	5	0	2	0	0	0
mmu-miR-7672-3p	0	0	3	0	0	2	0	0	2	1	1	0	2	0	3
mmu-miR-7672-5p	1	1	0	0	2	0	1	0	0	0	0	0	0	0	0
mmu-miR-7673-3p	0	0	0	6	0	0	0	1	0	0	1	1	0	2	0
mmu-miR-7673-5p	0	0	5	0	2	1	0	0	9	3	0	0	3	0	2
mmu-miR-7674-5p	0	2	0	0	0	0	5	0	0	0	0	0	0	0	0
mmu-miR-7675-5p	3	0	0	1	0	0	1	0	0	0	8	0	0	0	0
mmu-miR-7676-3p	16	8	9	13	24	37	11	15	8	6	24	13	18	27	5
mmu-miR-7677-3p	0	0	1	0	0	0	0	1	1	0	0	0	0	0	0
mmu-miR-7678-3p	0	5	0	0	0	0	9	0	0	0	2	3	3	0	1
mmu-miR-7679-3p	2	0	0	9	8	0	2	0	1	1	0	0	0	3	0
mmu-miR-7681-5p	0	0	3	0	1	5	0	6	0	0	0	5	7	0	2
mmu-miR-7683-3p	0	4	0	1	0	0	2	0	0	2	1	0	0	0	0
mmu-miR-7683-5p	8	0	1	1	1	0	0	0	4	0	0	3	0	2	0
mmu-miR-7685-3p	0	0	0	0	0	0	0	0	0	0	3	0	0	0	7
mmu-miR-7685-5p	0	9	0	3	0	2	0	5	0	1	0	0	2	1	0
mmu-miR-7687-3p	6	0	1	0	2	0	6	0	2	0	1	5	0	0	0
mmu-miR-7688-5p	546	347	406	379	516	427	482	445	382	407	463	502	431	472	368
mmu-miR-7689-3p	0	8	0	1	0	1	2	0	4	0	7	0	6	0	0
mmu-miR-770-3p	13	7	1	34	5	13	43	24	16	8	16	11	26	15	7
mmu-miR-770-5p	0	0	0	0	0	0	0	0	0	0	0	0	0	0	0
mmu-miR-7a-1-3p	85	67	46	57	62	73	49	55	60	78	37	49	52	67	70
mmu-miR-7a-2-3p	1	0	0	6	0	2	1	0	1	3	5	0	7	0	2
mmu-miR-7a-5p	4527	5168	5573	4982	5013	5325	3162	3058	3742	3467	3102	3236	3827	3619	3122
mmu-miR-7b-3p	0	0	0	0	0	0	2	0	0	0	0	5	0	8	0
mmu-miR-7b-5p	537	462	504	468	552	521	867	932	806	1346	1024	1138	886	769	913
mmu-miR-8090	0	0	7	0	0	2	0	1	0	0	1	0	3	0	0
mmu-miR-8091	0	8	0	1	1	0	3	0	5	0	0	4	0	0	2
mmu-miR-8092	6	0	7	0	0	0	0	0	0	0	0	0	0	5	0
mmu-miR-8093	0	0	0	0	0	0	0	0	0	0	0	0	0	0	0
mmu-miR-8094	0	4	0	8	2	3	0	5	0	6	2	0	4	1	7
mmu-miR-8097	9	0	2	0	2	0	3	0	2	1	1	1	0	5	2
mmu-miR-8099	0	0	0	0	0	0	0	0	0	0	0	0	0	0	0
mmu-miR-8101	0	0	1	0	0	5	0	4	0	4	0	0	2	0	1
mmu-miR-8102	1	4	0	2	0	0	2	0	6	0	7	1	0	2	0
mmu-miR-8103	0	0	1	0	8	2	0	9	0	1	2	6	1	0	0
mmu-miR-8105	2	3	8	2	7	13	2	2	5	7	3	6	9	17	6
mmu-miR-8107	0	0	0	0	5	0	0	0	0	0	0	0	0	0	0
mmu-miR-8108	2	0	0	0	0	0	0	0	1	0	0	0	0	0	0
mmu-miR-8111	0	0	1	0	0	0	1	0	0	0	0	0	0	0	3
mmu-miR-8112	0	0	0	0	0	0	0	8	0	3	0	0	1	1	0
mmu-miR-8114	2	2	0	1	7	1	0	0	3	0	5	6	4	2	2
mmu-miR-8117	2	1	4	0	3	0	3	1	0	8	1	0	2	0	0
mmu-miR-8118	0	0	0	8	0	0	0	0	2	0	0	0	0	0	0
mmu-miR-8120	13	24	28	16	8	34	20	15	9	31	25	15	20	16	17
mmu-miR-871-3p	0	4	0	0	5	0	2	2	0	0	0	1	3	2	7
mmu-miR-872-3p	2	0	8	6	0	1	1	2	2	7	2	1	0	5	6
mmu-miR-872-5p	1064	942	1130	895	924	762	11034	1167	920	1634	1472	1358	1035	1142	1207
mmu-miR-873a-3p	0	3	0	7	0	1	1	0	2	0	5	0	0	0	0
mmu-miR-873a-5p	1	0	0	0	2	0	0	5	0	0	0	4	1	0	1
mmu-miR-874-3p	0	0	1	0	0	9	0	0	0	3	6	0	0	2	0
mmu-miR-874-5p	0	0	0	4	1	0	1	0	2	0	2	2	0	0	0
mmu-miR-877-3p	4	8	2	1	6	5	7	3	2	1	6	9	8	8	4
mmu-miR-877-5p	9	5	3	7	5	2	2	4	6	8	13	2	7	1	8
mmu-miR-878-5p	0	0	0	0	0	0	0	0	0	0	0	0	0	0	0
mmu-miR-879-5p	1	2	1	0	4	0	0	0	3	0	6	1	0	2	0
mmu-miR-880-3p	0	0	0	2	0	1	5	0	0	1	0	0	2	0	8
mmu-miR-881-3p	29	46	18	35	27	31	44	28	37	16	45	26	18	23	37
mmu-miR-92a-1-5p	13	9	5	2	7	21	15	7	2	6	6	8	14	5	9
mmu-miR-92a-3p	156	132	125	142	102	137	186	141	159	138	144	156	129	148	114
mmu-miR-92b-3p	56	75	61	82	46	58	64	78	43	45	68	52	55	67	71
mmu-miR-92b-5p	0	2	5	2	2	5	7	8	4	6	2	2	3	9	7
mmu-miR-93-3p	1	0	2	0	9	0	0	2	0	5	0	8	0	1	1
mmu-miR-935	0	6	5	6	0	0	3	0	4	0	2	1	1	0	7
mmu-miR-93-5p	3631	3471	3542	3846	3459	3620	2031	2546	2214	2161	2245	2073	2415	2382	2250
mmu-miR-9-3p	235	342	286	317	284	269	425	358	361	617	708	649	767	681	749
mmu-miR-9-5p	1324	1251	1642	1312	1405	1268	5548	4716	5224	5452	5028	4783	5426	5047	5319
mmu-miR-96-3p	537	428	562	489	573	516	642	608	617	649	673	622	678	605	639
mmu-miR-96-5p	34	48	52	61	43	72	43	67	49	56	75	42	61	55	68
mmu-miR-9769-3p	0	0	0	0	0	0	0	0	0	0	0	0	0	0	9
mmu-miR-98-3p	3	2	1	0	0	0	8	0	7	1	2	0	0	3	3
mmu-miR-98-5p	6312	5826	6054	5793	6453	6122	2564	3056	2874	2015	1893	1765	1658	1877	2033
mmu-miR-99a-5p	3654	3025	3316	3425	3375	3157	5468	5027	4814	5896	6452	6018	6123	6547	6324
mmu-miR-99b-3p	797	816	673	645	751	628	722	684	832	743	784	689	737	675	804
mmu-miR-99b-5p	12173	11856	12447	12011	12754	12523	3424	3016	2844	3015	3882	2894	2011	2632	2544
mmu-miR-9b-5p	0	0	2	2	4	0	0	0	1	1	0	0	5	2	2
