# Supplementary material for: miR–9-5p regulates immunometabolic and epigenetic pathways in β-glucan–trained immunity via IDH3α
Source: JCI Insight. 2021 May 10;6(9):e144260. doi: 10.1172/jci.insight.144260 (PMC8262351; doi:10.1172/jci.insight.144260)
Supplement: Supplemental Table 2 [file jciinsight-6-144260-s194.xlsx]

## Sheet: Sheet1
Name	No-training		beat-gllucan training
gene	Wild type (N=3)	miR-9-5p KO(N=3)	Wild type (N=3)	miR-9-5p KO(N=3)
Cldn11	0.919288	1.30257	3.75089	1.25225
Fcgbp	1.36451	1.00222	2.82475	0.0920625
Nccrp1	1.29871	1.0245	7.81646	0.565473
Aqp4	0.875233	1.02894	5.64585	0.171361
Gcnt3	0.875233	1.00585	2.97243	0.351965
Kcnt1	0.856125	1.01518	3.01238	0.115278
Slc22a7	1.34348	1.0407	13.6105	0.385592
Muc20	1.15953	1.04353	3.41688	0.0423642
Lypd2	1.14945	1.05483	2.68361	0.668802
Adgrf1	1.32599	1.05483	11.6743	0.673262
Npy1r	1.21093	1.06892	6.62076	0.420037
Cck	1.22132	1.07627	6.3217	0.25307
Sbspon	1.22025	1.10195	4.9105	1.00009
Serpina1d	1.21364	1.05875	2.11321	0.782987
Upp2	1.15515	1.06111	21.3614	0.464785
Aqp2	0.923674	1.18928	27.1857	1.36066
Mettl7a2	0.955115	1.04318	4.84016	0.969606
Cyp7b1	0.71305	1.26169	5.88303	0.112902
Cyp2a4	1.05571	1.28646	5.48955	0.261078
Gpx6	1.28671	1.30693	3.12706	0.538323
Hpd	0.856977	1.05814	6.513	0.896555
Psca	1.2388	1.05814	6.58489	1.00467
Slc14a2	0.924143	1.31825	5.87447	0.356217
Wnt9b	1.31623	1.14665	2.04694	0.436698
Epor	1.14372	1.38373	5.60994	0.185671
S100g	1.14355	1.18275	2.98144	0.370482
Cyp2d9	0.851278	1.40794	4.45894	0.871564
Slc22a19	0.812899	1.42754	3.15596	0.125862
Slc7a13	0.812899	1.42754	2.31424	0.832368
Tmem207	0.888787	1.46837	3.56385	0.543301
Klk1	0.882714	1.48449	7.23723	2.22283
Egf	0.866878	1.48449	5.26987	0.715753
Ranbp3l	0.866878	1.18449	8.07097	0.912975
Ttr	1.16274	1.24502	11.6646	0.256692
Slc4a1	0.774332	1.25807	10.3757	0.533253
Mep1b	0.85139	1.25807	4.36663	1.51797
Rhbg	0.912932	1.25807	6.24204	1.37649
Elf5	1.16468	1.27373	0.914347	0.929323
Slc22a13	1.41403	1.3612	6.50274	0.313352
Tspan1	1.04157	1.08135	3.66646	0.144017
Krt23	1.45195	1.19316	3.68481	0.0734545
Upk3b	1.40931	1.00189	4.43654	0.28529
Retsat	0.942615	1.00193	2.85761	0.857817
Aldoc	1.08954	1.00235	3.49329	0.164134
Slc22a8	1.12193	1.00235	4.12414	0.497226
Thrsp	1.03503	1.00285	7.1942	2.57929
Tnfrsf19	1.03496	1.00305	6.64532	0.961967
Dusp15	1.33755	1.00397	4.68142	0.119344
Aadat	1.13713	1.0067	4.8133	0.262041
Avpr2	1.08018	1.00629	2.29205	0.255632
Ndrg4	0.988542	1.00747	2.36288	0.168228
Calb1	1.04996	1.00184	5.38518	0.937093
Aqp3	0.952525	1.01041	20.7178	0.716531
Lrrc66	0.854517	1.01119	2.9561	0.462535
Wfdc15b	0.999764	1.01176	4.45732	0.070766
Clcnka	0.973408	1.00239	1.91811	0.459355
Plet1	0.940203	1.00239	4.35366	0.023246
Scel	0.940203	1.0119	5.86929	1.50941
Ces1f	0.733409	1.01431	8.11468	3.82481
Sptssb	1.0081	1.01456	3.34638	0.906273
Fam107a	0.808709	1.01668	4.17809	0.0729818
Slc25a48	0.811615	1.0153	2.73942	0.477822
Dnase1	1.06649	1.01581	2.62275	0.569528
Dmgdh	1.20809	1.01581	4.86722	0.72017
Myzap	0.943567	1.0174	5.23731	0.908508
Sgk1	0.862918	1.01775	15.6694	15.5244
Spink8	0.725728	1.01775	13.3184	0.824992
Wnt7b	1.102	1.01775	12.0238	4.06205
Gchfr	0.805435	1.02139	2.54516	0.531308
Arl4d	0.805435	1.0211	10.2657	0.795179
Haao	1.2759	1.0211	3.41633	0.640545
Gnmt	1.00962	1.0211	11.9956	0.0442315
Azgp1	0.74327	1.0211	3.89271	1.11638
Eci3	1.25583	1.02144	4.20681	0.799339
Fitm1	1.07003	1.02208	14.841	5.08805
Ppp1r1b	0.827504	1.02223	7.74768	3.82248
Gstm2	0.827504	1.0324	5.65705	1.74089
Mpv17l	1.17014	1.03649	3.17976	0.703928
Apoa4	0.804168	1.04155	2.8611	3.01096
Cml1	0.804168	1.03946	2.38722	0.45659
Ttc36	0.804168	1.03879	3.85018	0.928405
Proser2	1.08913	1.04359	3.27736	0.429988
Cyp4b1	0.753687	1.04292	2.45286	1.24305
Chrna4	0.753687	1.04279	4.81543	0.868668
Pcsk6	0.753687	1.01249	2.31053	0.369099
AI314278	1.475	1.04656	1.83078	0.847688
Slc22a6	1.06247	1.05654	5.68807	5.0121
Bsnd	1.09355	1.05429	3.65112	0.007041
Aspdh	0.706058	1.05563	2.17032	0.458031
Ppp1r1a	0.916529	1.06305	4.26121	0.646064
Suclg1	1.23937	1.06907	2.37809	0.225161
Ces1d	1.21313	1.02191	5.05309	1.46225
Tmem30b	1.05073	1.02398	2.35895	0.228374
Acox2	1.39276	1.08155	2.992	0.583485
Hhatl	0.845661	1.08258	3.1148	0.455222
Ces1e	0.895656	1.08151	10.6557	1.89905
Wscd2	1.39024	1.08797	3.60098	0.0620838
Slc16a4	1.43044	1.10154	2.95161	0.581184
Igfbp2	1.26831	1.03048	7.49447	0.034855
Ahcy	0.955721	1.09727	2.13484	0.360496
Slc25a5	1.23367	1.09638	2.13687	0.358326
Bhmt2	0.73914	1.09512	5.02714	1.53411
Fam195a	0.73914	1.03132	3.98095	0.508579
Uroc1	1.49933	1.03132	8.01451	0.439821
Upk3a	1.48599	1.10542	2.9191	0.523249
Fxyd4	0.709303	1.11423	2.5112	0.90885
AU021092	0.936112	1.12958	2.56225	0.844935
Slc38a3	1.48697	1.12501	2.97496	0.431997
Adhfe1	0.974733	1.12449	5.15458	5.75541
Pcx	0.705048	1.12468	3.68139	0.296648
Cyp2j11	1.35613	1.1332	2.37443	0.0072095
Cnnm1	1.39392	1.1704	4.15344	0.216756
Aqp1	1.20818	1.15484	4.66901	0.696495
Slco4a1	0.886277	1.17493	1.87228	0.451713
Gramd1b	1.47206	1.16439	5.87746	2.56494
Defb29	0.963216	1.16439	4.8097	0.499912
Egfl6	0.963216	1.06058	3.29285	1.01371
Apoc3	1.35483	1.1808	7.79007	6.48448
Acy1	1.16647	1.06001	4.23302	1.95501
Scnn1a	1.04711	1.18242	3.94511	0.687837
Ghr	1.31424	1.19353	3.58668	0.346823
Grpel1	0.868717	1.19136	4.55903	0.670419
Ak4	1.38084	1.19098	3.69644	0.474891
Slc22a18	0.866116	1.19169	2.63794	0.761487
Atp4a	0.920518	1.1961	2.22763	0.966265
Napsa	1.46849	1.19812	2.8885	0.297108
Rufy4	1.20423	1.20491	2.86105	0.320124
Ggt1	1.4382	1.22367	6.40231	3.22673
Rab25	1.4382	1.22367	3.53254	0.361412
Methig1	1.13748	1.2103	4.99922	1.83257
Cryab	1.12807	1.2103	4.41004	1.24572
Hspa1b	1.13768	1.08403	2.98198	0.175655
Slc26a4	0.763263	1.21836	2.09519	0.05745
Pm20d1	0.796165	1.22232	2.8701	0.28158
Mccc1	1.14682	1.08801	2.12119	0.00721125
Slc12a1	1.25327	1.08735	5.26493	2.14289
Tpd52l1	0.828475	1.26471	4.79101	1.67425
Upb1	1.2802	1.26471	2.6176	0.491665
Tcn2	0.950545	1.26471	2.90944	0.196025
Aspa	0.801294	1.261	17.6125	4.51087
Fam174b	0.801294	1.25484	3.75995	0.662583
Insrr	1.4727	1.25496	2.88049	0.202005
Cyp2a5	1.4727	1.25435	2.66162	0.420235
Gsta3	1.36575	1.26422	5.6255	2.5546
Mfsd4	1.08314	1.26259	4.58239	1.52098
Nlrp6	0.860882	1.27024	2.7698	0.290055
Acaa1b	1.18316	1.10797	2.9832	0.075735
Hsph1	1.18316	1.27857	2.81631	0.225857
Klf15	1.26927	1.10614	3.43939	0.407519
Sptbn2	1.12581	1.27482	3.0012	0.024568
Atp5e	1.12581	1.28122	0.170178	0.150333
Gm11128	1.12581	1.28204	0.407027	0.80324
Bst1	0.958215	1.2826	0.216528	0.177201
Gcdh	1.03565	1.27713	2.08244	0.893168
Sardh	0.926097	1.28139	0.359982	0.111644
Fasn	1.39968	1.30525	3.91348	3.03807
Kcnj10	0.842718	1.30607	0.10556	0.16029
Sod1	1.13631	1.3045	0.494742	0.43989
Sord	1.22027	1.3045	0.774733	0.241047
Slc39a8	0.962524	1.3045	0.554473	0.378385
Rdh16	1.36044	1.3045	0.106725	0.0815736
Prom2	0.811615	1.28358	0.628398	0.28488
Tmem45b	1.33318	1.28378	0.062305	0.157645
Col4a3	1.40111	1.31819	3.58524	3.68765
Gal3st1	1.45032	1.13182	3.42761	2.53227
Cpeb3	1.47019	1.29118	0.257635	0.636522
Hsd3b3	0.924099	1.29851	0.054945	0.0381532
Rhcg	0.812532	1.343	3.33926	3.44763
Acacb	1.37479	1.34939	2.72911	0.159135
Kmo	1.37479	1.34654	5.03742	2.15202
Atp10b	1.37479	1.35213	0.405216	0.473235
Por	1.37479	1.35178	4.25637	1.38455
Slc6a13	0.936644	1.32101	3.87294	1.00936
Mettl7a1	0.960259	1.31611	2.6117	0.247598
Slc13a3	0.910829	1.31157	0.61643	0.760065
Atp6v1g3	1.46369	1.30784	2.15505	0.694234
Selenbp1	0.916529	1.304	2.00576	2.17157
Pck1	0.839569	1.36728	0.1167	0.216975
Uqcr11	0.975208	1.37281	0.235041	0.695375
Cth	1.3519	1.37281	3.08154	0.254534
Tbc1d2	1.153	1.39374	2.58036	0.245995
Thnsl2	1.35958	1.34601	1.9005	0.922426
Acsm1	1.16647	1.35317	2.08101	0.737157
Gstm1	1.46783	1.4233	0.28541	0.476175
Bphl	1.20809	1.35445	0.34156	0.53456
Dcxr	1.14403	1.19783	0.175352	0.0508285
Galm	1.09515	1.43955	0.46473	0.338371
Slc16a7	0.815265	1.43955	3.91175	1.11016
Slc6a20b	1.45032	1.43955	2.14516	0.654309
Tmem25	0.982645	1.43901	1.9527	1.83211
Dhtkd1	1.29132	1.43901	0.69655	0.0844422
Mccc2	1.29132	1.44819	0.03925	0.258522
Cyp4a14	1.26744	1.44819	8.99416	0.781363
Cacnb4	0.900647	1.38373	0.43301	0.270616
Oxct1	0.700357	1.38373	0.05471	0.192756
AI661453	1.00679	1.46535	2.79214	2.73174
Hsd3b4	0.940388	1.46535	6.65433	0.103965
Fah	1.18816	1.39014	3.85241	1.10119
Ccbl2	0.916529	1.4783	3.47686	0.729729
Aass	0.916529	1.23083	2.97712	0.231114
Hgd	0.916529	1.48379	2.76049	0.0204203
Fam25c	0.804168	1.488	2.80971	0.0760545
Gcgr	0.804168	1.41231	3.41632	0.689164
Dgat2	0.804168	1.49	2.42298	0.301466
Hspa1a	1.32477	1.20054	3.34113	0.380478
Rap1gap	1.32477	1.20867	4.49797	1.77673
Kcne1	1.21605	1.44599	2.2835	0.433271
Atp5b	1.21605	1.2271	2.74743	0.969185
Gstz1	1.48118	1.2271	3.73782	3.02594
Gstk1	1.48118	1.44642	8.82654	0.885086
Ybx2	0.994357	1.44642	2.64053	0.0646024
Oxld1	0.953033	1.44642	4.91197	2.2121
Slc16a9	0.952972	1.44183	4.87387	2.17656
Acot3	0.973408	1.23053	3.86993	1.17558
Inpp5j	0.80037	1.23053	4.76437	2.07325
Veph1	1.09329	1.44628	3.75929	1.07245
Slc25a42	0.822831	1.44628	2.40303	2.7167
Entpd5	1.49983	1.45434	3.68553	1.01269
Gcsh	1.49983	1.45434	3.5982	0.929916
Tmem205	1.02646	1.25841	4.02293	1.35839
Slc25a13	1.02646	1.30136	1.99593	0.662608
Slc2a4	1.02646	1.2685	3.62921	0.976418
Nme2	1.02687	1.26778	2.08012	0.565905
Abat	0.936983	1.47413	2.15124	0.492802
Ehf	0.936983	1.47055	7.48465	0.156833
Abca13	0.936983	1.28276	2.68274	0.956197
Hibadh	0.880777	1.31541	2.2011	0.426262
Hlf	0.880777	1.49125	3.66143	1.03617
Gyk	1.00231	1.48797	2.64974	0.975498
Atp5k	0.884864	0.904326	2.44106	0.17768
Aspg	1.1297	1.33296	2.22817	2.38398
Osgin1	1.47672	1.20427	2.01252	0.598862
Mpc2	1.44421	1.33238	2.03133	0.66656
Cyc1	1.34821	1.33492	3.32584	0.7285
Fam13a	1.36523	1.33492	2.64533	0.947557
Mettl7b	1.30939	1.21186	4.20493	1.61219
Rnf186	1.08387	0.941125	2.69995	0.108263
Apela	1.05073	0.94861	4.38595	1.79635
Tmem37	0.930332	1.34778	1.99133	0.586429
Uqcrc1	0.718409	1.34778	3.00367	0.42928
Kl	0.858711	0.956418	3.45609	0.887394
Mdh2	1.24947	0.956418	4.28924	1.72435
Ociad2	1.44218	0.954173	7.11181	0.452738
Wnk4	1.41139	1.35067	3.73671	1.17379
Slc16a5	0.82501	0.956786	2.18607	0.697955
Ebp	0.868932	0.960913	3.76205	1.20729
Mpst	0.837538	0.960913	2.10513	0.445789
Tspan12	0.758879	0.960913	2.40395	0.143319
Coq9	0.758879	0.973717	3.01263	0.467615
Atp5c1	0.802103	1.26184	0.185303	0.541319
Hibch	0.802103	1.26099	3.48186	0.940362
Tfrc	1.12485	1.26099	3.2398	0.706307
Ivd	1.12485	1.26099	4.19197	1.65994
Col4a4	0.792948	0.98027	4.48865	1.95767
Nat8	1.06947	0.98027	7.34864	0.181071
Phyhipl	0.839252	0.979803	2.69398	0.834468
Frem2	0.821165	0.979803	3.78277	1.2571
Cox19	0.749587	0.976323	4.29358	1.7757
Cda	0.822831	0.979181	2.04574	0.470794
Cab39l	0.983286	0.979181	4.68959	2.17603
Ccdc107	0.900647	0.977057	2.76707	0.740522
Hsd11b2	0.900647	0.979996	4.0997	1.59289
Slc14a1	0.900647	0.983651	0.659103	0.159718
Slc6a18	1.43044	1.39439	3.58473	1.08916
Atp5g1	1.43044	0.986897	0.0408225	0.248138
Fa2h	0.845661	0.986897	2.72182	0.764409
Mut	0.845661	0.988036	2.36614	0.11832
Styk1	0.845661	0.987325	3.67117	1.18952
Muc1	0.886428	0.987325	7.78007	0.698195
Srgap3	0.860882	1.29566	3.32501	0.14906
Aldh9a1	0.860882	0.989269	2.4096	0.0613103
Abhd14b	1.0171	1.40272	2.07081	0.398213
Sgk2	1.0171	1.40272	2.30605	0.159112
Clpb	1.11343	1.40272	3.47455	1.01319
Atp5o	1.09235	0.991849	3.27897	0.822671
Sod2	0.875034	1.39863	7.86127	5.4115
Pgm2	1.15317	1.39863	2.31303	0.131288
Usp2	1.44333	1.39351	3.50158	1.05997
Gatb	1.44333	0.904941	2.82395	0.615215
Isoc2a	0.817398	0.999047	2.85164	0.586243
Arl3	1.38084	0.801931	2.55701	0.878004
Iscu	1.38084	0.806685	2.99426	0.432953
Bckdha	0.789802	0.805643	2.73488	0.691687
Prlr	1.08323	0.805643	4.23145	1.80759
Dbp	0.879512	0.805735	2.43822	0.0145001
Aldh6a1	0.879512	1.41461	3.23797	0.184579
Agfg2	0.879512	0.928789	2.53624	0.115869
Tef	0.943564	1.41315	2.81919	0.409988
Dlec1	0.943564	0.814585	4.8224	0.583162
Mal	0.996558	0.813481	2.17552	0.219865
Chchd10	0.900462	0.811772	2.80096	0.594287
Cox7a2	0.890741	0.932209	3.31108	0.91784
Tmem238	1.47206	0.81997	3.49509	1.10499
Insig1	1.05389	0.819987	3.28151	0.106449
Adora1	1.33322	0.819987	2.27846	0.109326
Aifm1	1.33322	0.941013	2.71895	0.33177
Impa2	0.951963	0.818472	2.39729	0.987996
Gabarapl2	0.804207	0.821046	0.41013	0.02513
Kcnj1	0.94845	0.821046	3.95016	1.56522
Fam20c	1.48697	0.821046	10.2153	0.163033
Klhdc8a	0.80547	0.818978	0.122375	0.250526
Glb1l2	1.15154	0.824341	3.3804	0.988504
Galnt18	1.09306	0.953085	0.0773225	0.0162425
Sorl1	0.936024	0.963043	2.12381	0.236862
Kng2	0.800534	0.844182	3.92509	1.56776
Osbpl1a	0.822447	0.847311	6.91331	4.55637
Fahd2a	0.822447	0.847311	2.6991	0.653733
Got2	1.35097	0.84638	0.48108	0.129007
Pcyt2	1.28747	0.84638	2.63435	0.28614
Cdo1	1.29132	0.851851	2.03444	0.312702
Tln2	1.29132	0.851851	4.05936	0.285608
Csrp2	1.29132	0.981897	2.71009	0.372018
Mthfd1	0.788438	0.981897	10.6228	0.285048
Pxmp2	0.842018	0.85988	4.74081	2.40343
Rgs11	0.920891	0.859178	6.15487	3.8203
Fam46b	0.756614	0.859178	4.61723	2.28367
Sult1d1	0.822831	0.857166	5.09574	0.235403
Psat1	0.734246	0.857166	3.0912	0.760346
Cox7b	0.734246	0.857166	2.0485	0.280797
Ndrg2	1.08323	0.857166	3.20241	0.873939
Wfs1	1.08323	0.857166	3.12998	0.802467
Cubn	1.16647	0.857166	2.59141	0.26884
Hsd17b10	1.16647	1.47716	6.06659	0.246614
Tnfaip8	1.41952	0.861934	4.38828	2.07942
Kcnc3	1.19607	1.47606	0.481797	0.42616
Mgst3	1.19607	0.866588	5.13159	2.82456
Nr1d1	0.939279	1.48371	2.89327	0.412588
Cox5b	1.20115	1.48371	13.3139	1.01377
Slc13a2	1.17014	1.47838	3.02269	0.72797
Cwh43	1.17014	0.880021	0.137293	0.143662
Rdh18-ps	1.17014	1.49108	10.9432	0.656973
Bdh2	1.17014	1.49108	4.33819	2.0561
Adi1	1.17014	0.887536	3.24683	0.965456
Oxgr1	1.16842	0.887536	2.1031	0.176368
Shisa7	1.05068	0.830529	2.22314	0.0534086
Edn3	1.22194	0.830529	3.53661	1.2607
Psmb7	1.37392	0.886291	5.10243	2.82806
Tnfa	1.43894	1.05164	5.04919	1.30293
Il1a	1.14201	1.05164	2.53706	2.79105
Il1b	1.2582	1.05164	20.7722	1.02648
Il6	1.2582	1.08443	11.1326	3.12745
Il1rn	1.11619	1.10328	2.60429	1.87169
Il10	1.2582	1.06455	0.121326	2.38891
Il12b	1.24529	1.06455	5.59622	3.67461
Il12a	1.43894	1.16783	4.88499	1.38703
Il23a	0.900826	1.07746	15.1901	7.46257
Il34	1.11619	1.27111	2.48461	2.76243
IL24	1.11619	1.09037	2.08087	2.35955
Papss2	0.917891	0.826039	5.88429	5.61322
Acad10	0.917891	0.889115	3.08219	0.188143
Aqp6	1.17263	0.889115	3.15687	0.10494
Hnmt	0.873418	0.889115	2.96794	0.708173
Hmx2	0.807157	0.888976	3.10364	0.150037
Abcc2	0.807157	0.888976	6.92805	1.67793
Cobll1	1.45826	1.4959	2.40348	0.154176
Efhd1	1.45826	0.835413	3.53569	1.28685
Slc22a4	1.30083	0.895088	4.1464	1.90057
Mrps24	0.914045	0.844173	3.02678	0.784
Cdh16	0.920518	1.21456	2.74175	0.49476
Tst	1.2497	0.84236	2.97052	0.261275
Sdpr	1.2497	0.81048	2.95966	0.268595
Prodh	1.2497	0.813543	1.96924	0.257397
Hint2	1.2497	0.813333	2.71074	0.488323
Tmem174	1.2497	0.816526	2.58058	0.641787
Tmem52	0.888705	0.815554	2.16914	0.0505262
Tesc	0.888705	0.813739	2.3265	0.890959
Ckmt1	1.31432	0.859839	6.15303	0.062418
Pfkfb3	1.31941	0.819606	3.79269	0.422213
Sv2a	0.988542	0.85714	2.04505	0.168432
Cyp2r1	1.46323	0.85714	5.00664	2.79565
Cyp2d26	0.796904	0.85714	2.47921	0.268771
Gm10768	0.934736	0.85714	2.85789	0.348923
Spp2	1.01955	0.824292	3.75885	1.55257
Echs1	0.86957	0.824292	2.58844	0.386535
Ctsf	1.34609	0.823094	2.97243	0.228455
Sort1	1.08323	0.821457	0.409385	0.21104
Mpzl2	0.916529	1.24329	0.488393	0.290587
Slc25a25	1.49988	0.823226	3.66477	0.532622
Slc35g1	1.14976	1.24028	3.93223	1.73748
Foxq1	1.06949	0.868621	5.58126	3.38748
Cml5	0.845904	1.25103	0.269402	0.378032
Lzts3	0.875485	1.24623	3.04277	0.148075
Lmo7	0.875485	0.879035	4.46299	2.27337
Tinagl1	0.875485	0.879035	3.18853	0.995392
Nudt4	0.845661	0.879035	2.63544	0.453733
Dclk3	0.845661	0.879035	3.43692	1.25677
Col27a1	0.930056	1.10204	3.00387	0.174565
Epn3	1.2191	1.10204	2.38935	0.786361
Ppara	1.19637	21.5102	2.37868	0.203714
Rab11fip1	1.0926	0.983673	6.27334	1.09942
Acp6	0.920841	1.10204	2.94015	0.233342
Pnpla2	1.45032	1.59184	4.68579	0.487323
Tmem151a	1.1199	21.9592	3.43232	1.26067
Pax2	0.816373	21.0408	2.46069	0.710557
Car12	0.913228	1.22449	5.24934	3.08186
P3h2	0.913228	21.4286	5.48719	0.677024
Evpl	0.913228	30.102	2.57662	0.586693
Ppl	0.913228	1.14286	3.82829	1.67041
Akr1c19	0.913228	1.12245	4.58167	2.42419
Atp8b1	0.913228	1.2449	0.601598	0.446105
Ptges	0.964036	1.55102	0.47018	0.315951
Atp6v1b1	0.804355	1.61224	0.517018	0.365887
Nnt	0.804355	1.06122	9.74227	0.408806
Lypd6b	0.804355	41.9184	3.28548	1.13462
Mal2	0.99556	1.12245	2.21047	0.940222
Eps8l2	1.18598	0.826531	3.5977	1.45094
Llgl2	1.46849	1.61224	2.67734	0.530649
Aif1l	1.46849	1.04082	2.84017	0.69479
Tacstd2	0.740834	1.12245	2.58337	0.560001
Slc12a3	0.790166	1.32276	3.38545	1.24298
Enpp2	0.492868	1.04082	0.58542	0.555346
Clcnkb	0.822906	0.920408	2.67003	0.470031
Fmo1	0.824648	1.05102	0.731395	0.591919
Slc4a9	0.531275	1.81633	4.82347	0.684489
Scnn1b	0.861104	1.30612	0.08026	0.146561
Cds1	0.866215	0.877551	2.10716	0.0246178
Zfyve21	0.278792	1.53061	3.21676	1.08521
Scd2	0.893636	1.08163	3.17028	1.03887
Hdac11	0.649219	1.57143	3.17076	1.04317
Defb1	0.931391	0.971429	6.42342	4.29864
Per2	0.939477	1.14898	2.50125	0.622574
Kcnk1	0.961473	1.08163	6.2414	0.881079
Paqr5	0.961473	1.04082	3.16987	1.04744
Hmgcs2	0.743321	1.04082	4.85525	0.733836
Grhl2	0.450199	1.65306	2.57618	0.456399
Fgf9	0.493236	1.04082	4.65518	0.464012
L1cam	0.986943	0.867347	2.71116	0.406199
Hint3	0.988685	1.55102	2.96996	0.146853
Fabp3	0.988962	1.2449	2.95007	0.166271
Kcnj16	0.993073	1.08163	6.80224	2.68666
Tmprss2	0.882513	1.06122	2.78445	0.330836
Plscr2	0.592507	1.53061	2.03314	0.0792028
Uba1	0.996406	1.14286	3.99865	0.111298
Adra2b	0.99657	0.867347	2.65631	0.552554
Sostdc1	0.615073	1.14286	3.77185	0.320804
Pigr	0.615073	0.867347	2.25682	0.166348
Me3	0.998437	1.14286	4.77745	2.68733
S100a1	0.99922	1.08163	3.35284	1.26423
Car15	0.945756	1.04898	5.12994	3.0431
Rnf6	0.999669	1.15102	2.29259	0.207055
Gldc	0.999699	1.61224	2.70918	0.630596
Gata2	0.99974	1.03061	3.34525	1.26734
Lss	0.999877	1.06122	4.66263	1.58625
Bnip3	0.98359	1.06122	2.90798	0.167452
Slc2a1	0.999979	1.10204	2.55513	0.514476
Spsb4	0.987997	1.04082	4.83107	2.76275
Myl12a	0.999991	1.03265	3.76242	1.696
Egfr	0.999991	1.04082	3.75056	0.685643
Ccnd1	0.855912	1.02041	3.26747	1.20362
Foxi1	0.991657	1.05102	3.89552	0.163937
Pdzk1ip1	0.999998	1.06122	2.72017	0.338526
Myh10	0.995379	0.969388	3.59608	1.54003
Gcat	0.999999	1.28571	3.02304	0.96736
Krt7	0.999999	1.03265	2.3818	0.329112
Per3	1	1.05102	2.07458	0.977828
Bcam	1	1.30612	2.7373	0.685429
Gsta4	1	1.06122	9.0706	0.0201441
Scnn1g	1	1.06122	3.93163	1.88665
Scin	0.998616	1.04082	2.36398	0.679601
Kifc3	0.998616	1.05102	9.99882	7.96303
Ppargc1a	1	1.08163	2.28436	0.249227
Nampt	1	1.09184	2.67471	0.640494
Sqle	1	1.12245	3.99953	11.9656
Alpl	1	1.12245	0.5022	0.530875
Ramp3	0.956376	0.816327	5.6975	18.069
Tie1	0.956376	1.12245	2.13212	3.50412
Egfl7	0.959202	1.07143	2.72735	4.10121
Epas1	0.999752	0.867347	2.4439	3.82303
Ltbp4	0.999752	1.03061	2.90444	4.28637
Gpt2	0.999752	0.971429	1.62557	23.0079
Igtp	0.99979	1.07143	3.60573	4.98933
Sfrp1	0.999803	1.22449	2.94046	2.32746
Npr3	0.911552	1.22449	0.155838	2.23127
Pdgfra	0.911552	1.01224	3.11344	4.50092
Zfand5	0.927216	1.03061	8.13464	1.52222
Acvrl1	1.42778	1.05102	1.84159	3.22976
Grap	0.757289	1.12245	1.67811	3.07097
Rasgrp2	1.43648	1.03061	3.3435	2.74372
Rnf144a	1.27609	1.03061	3.48663	2.88702
Impdh1	0.960718	1.14286	2.69172	3.09231
Etl4	0.960718	1.14286	3.91199	3.31406
Timp2	0.820695	1.06122	0.0643325	4.46746
Flt4	0.89837	1.02041	0.778791	2.18264
Bcl6b	1.6922	0.836735	1.29913	2.7039
Ptprs	1.08449	1.07143	2.33226	2.7371
Sesn1	0.851686	1.06122	2.87005	4.27703
Lpar1	1.46703	1.06122	5.89727	5.30666
Serpina1b	1.04588	1.14286	3.96251	5.37256
Emid1	0.870688	1.14286	4.08323	3.495
Rem1	1.41998	1.07143	1.96176	2.37632
Trp53inp1	1.62344	1.10204	1.79847	3.21456
Dchs1	0.896481	0.867347	0.142533	2.5595
Crip1	0.922113	0.920408	2.13491	2.55498
Fyn	1.22036	1.10204	4.37165	3.79259
Cbfb	0.949212	1.10204	1.59858	3.02044
Hip1	1.33485	1.03061	0.387111	2.80959
Pcdh12	1.24373	0.816327	0.722996	3.70629
Irgm2	0.891975	1.02041	1.78163	3.21374
Fxyd6	1.63036	1.02041	1.01979	2.45402
Nrp2	1.28709	1.03265	1.10958	2.54505
Man2a2	0.851726	0.795918	1.16036	2.59614
Igfbp3	1.25127	1.09184	1.59197	3.02934
Ets1	0.873043	1.03061	0.143895	2.58294
Lama2	1.2017	1.02041	2.41352	3.85279
Msrb3	1.18758	1.02041	4.81046	6.25164
Arap3	0.906692	0.816327	2.84524	4.28726
Limd2	0.887554	1.05102	0.583352	0.0258075
Col5a2	0.883359	1.03265	0.367594	0.075199
Notch3	0.896869	1.05102	1.37943	2.82275
Pear1	1.25955	1.06122	3.22481	4.66938
Hpgd	1.42716	1.02041	0.162566	3.60785
Col5a3	1.18304	1.02041	2.64761	4.09323
PGC‐1α	1.60918	1.05306	0.22286	2.67063
Pmp22	0.762863	1.04082	1.319	2.76723
Sema6d	1.18839	0.971429	2.2371	3.68598
Sipa1	1.08445	1.10204	0.392923	0.442947
Trp53i11	0.877026	1.04082	1.90179	3.3524
Cd93	0.877026	0.959184	2.32921	3.78088
Adrbk2	1.03514	1.03265	1.21929	2.67411
Bmf	1.26132	1.03061	2.7392	4.19411
Frmd6	0.89527	1.03061	3.5914	5.04975
Ptk7	0.828608	1.03061	0.120168	0.3385
Rhoj	0.892475	1.08163	2.75646	4.21525
Plxnd1	0.895238	1.02041	1.65308	3.11302
Irgm1	1.07037	1.02041	2.72732	4.18735
Col14a1	0.999838	1.07143	0.346704	0.20724
Afap1l2	0.824272	1.07746	2.97204	4.43273
Pde2a	1.16037	1.36148	1.39807	2.86219
Fign	0.983579	1.29693	0.0510104	2.51638
Tnc	0.817557	1.1291	0.752636	2.2183
Klf2	0.982305	1.1291	0.172093	2.6402
Gmip	0.866216	1.33566	3.71109	5.18124
Fam105a	1.34999	1.07746	3.52175	4.99221
Map4k4	1.4457	1.07746	1.16478	2.63537
Fbln5	1.22388	1.43894	2.76214	4.23482
Lrp1	1.36554	1.05164	0.130498	2.34275
Gimap4	1.45022	1.05164	0.699646	0.775477
Olfml3	1.45022	1.05164	2.40938	3.88496
Epb4.1l2	1.28703	1.05164	1.12126	2.5998
Myct1	0.809053	1.06455	0.200076	0.278608
Sparcl1	0.966607	1.06455	0.551486	0.031725
Igf1	0.813823	1.06455	4.66502	6.14531
Fam43a	1.03704	1.06455	0.7695	3.71124
Crlf1	1.06218	1.06455	0.362214	1.84431
Slco2b1	0.832432	1.06455	2.46966	3.9519
Eln	1.28814	1.28402	0.367785	0.0507975
Sema3d	0.858898	1.19365	2.61812	4.10234
Kirrel	1.46976	1.10328	0.687815	0.17391
Col4a2	0.933047	1.61967	1.15405	2.64104
Elk3	0.997055	1.1291	0.706318	2.78334
Rcn3	1.44265	1.09037	3.70567	5.19615
Mfng	1.26759	1.09037	1.98093	3.47214
Sox18	1.26759	1.11619	1.3382	2.83126
Nexn	1.44599	1.07746	0.477438	2.01661
Arhgap23	0.960718	1.07746	3.68493	5.18387
Fkbp7	0.844111	1.21947	1.83659	3.3366
Nrep	1.35094	1.46476	2.88729	4.38731
Ccnd2	0.753677	1.50349	0.39507	0.106619
Cped1	0.983335	1.33566	2.03835	3.54148
Tmem263	0.972886	1.06455	0.431841	1.93589
Lrrc32	0.734046	1.06455	1.12994	2.6343
Nckap5l	0.96064	1.06455	1.93139	3.4367
S100a4	0.835205	1.06455	0.568274	0.937188
Esm1	0.88714	1.68422	0.712394	2.21816
Atp1b2	1.01405	1.05164	2.05884	3.56568
Smoc2	0.87116	1.05164	3.15915	4.66723
Ttc28	0.822994	1.05164	1.3279	2.83668
Nr2f1	1.03619	1.05164	3.83522	5.35316
Des	1.03612	1.05164	0.432255	2.08642
Mef2c	1.01788	1.1291	0.629835	0.891364
Rcsd1	0.81358	1.61967	2.28718	3.80979
Arap1	1.6922	1.16783	2.67195	4.19784
Gas7	0.920483	1.07746	3.08683	4.61282
Postn	1.4325	1.19365	0.318913	1.8458
Cerk	1.4325	1.03873	0.244727	2.2822
P3h3	0.780878	1.1291	0.114585	0.642193
Adamts10	0.755254	1.06455	1.58933	3.11748
Spry1	0.916669	1.06455	0.0738448	0.458804
Myadm	1.42222	1.09037	0.349436	0.183921
Gdf10	1.36169	1.10328	2.23129	3.76591
Col6a1	0.862818	1.27111	0.522443	2.01634
Gnb4	0.88848	1.52931	5.01231	6.55158
Col6a2	0.88848	1.07746	3.62981	5.17244
Thbd	0.742716	1.03873	5.83084	7.37361
Sp100	0.74023	1.03873	1.81658	3.36342
Adgra3	0.820457	1.03873	1.44547	2.99525
Dact1	1.01237	1.43894	0.491277	3.05995
Pmepa1	0.80837	1.15492	2.16195	3.71426
Hic1	0.830351	1.05164	1.64186	3.19503
Zeb2	1.00312	1.05164	0.334511	2.2189
Slfn5	0.998528	1.05164	0.498109	2.05466
Emilin1	1.26132	1.10328	0.338226	2.21982
Ankrd50	0.826806	1.09037	4.0869	5.64537
Ccdc71l	0.818519	3.1371	0.748789	0.809859
Col12a1	1.04527	1.42603	2.59654	4.15668
Ifitm3	0.732057	1.06455	3.17529	4.73557
Lbh	1.3615	1.15492	0.245134	2.31615
Map1b	1.03694	1.29693	0.369817	2.19608
Sash1	0.835185	1.10328	2.00107	3.56713
Egflam	0.895944	1.10328	0.806416	2.37631
Slc43a3	0.895944	1.10328	0.503788	3.06841
Adamts5	0.884287	1.03873	3.18263	4.75791
Fli1	1.04671	1.09037	2.1358	3.71263
Inf2	0.895462	1.1291	3.86143	3.4391
Sepn1	1.00468	1.15492	0.80056	0.77851
Podxl2	0.854487	1.03873	2.6232	4.20247
Tbc1d2b	1.13889	1.11619	1.64061	3.22225
Pik3r6	0.783951	1.05164	2.63882	4.22495
Fhl2	0.883234	1.05164	0.498728	2.08512
Rab31	0.807906	1.05164	0.305109	1.89158
Stk17b	1.42846	1.05164	3.03111	4.61927
Cfh	0.840139	1.05164	0.0593962	2.52973
Kcnh2	1.28981	1.1291	2.8739	4.46592
Fbn1	1.18081	1.1291	4.47916	6.07247
Pxdn	0.841689	1.1291	4.16472	5.76269
Abca8a	1.38277	1.06455	1.36673	2.96696
Serpinh1	1.28277	1.06455	3.40996	5.01443
Tgfb3	1.08277	1.10328	0.758311	2.84677
St6galnac4	1.18277	1.09037	0.719221	3.88626
Stab1	1.03826	1.09037	2.93445	4.54112
Syk	1.36351	1.09037	2.16054	3.7673
Cfp	1.36351	1.09037	3.22306	4.83119
Arhgef25	1.19407	1.47767	3.70113	5.31014
Cx3cl1	0.952466	1.63258	0.715123	2.3259
Ldb2	1.23935	1.03873	0.193295	4.4183
Zcchc24	1.32972	1.03873	2.10068	3.71559
Ckap4	0.942422	1.03873	0.138906	1.47709
Nid1	1.01988	1.03873	2.84448	4.46052
Cald1	0.997134	1.03873	1.99351	3.61007
Bgn	1.13013	1.03873	3.32711	4.94603
Rinl	0.846114	1.03873	3.60056	5.22007
Ugcg	1.26723	1.11619	0.306597	2.92618
Celf2	0.884844	1.18074	1.73375	3.35819
Dapk2	0.994061	1.07746	1.91342	3.53932
Fam114a1	1.3576	1.07746	1.83459	3.46058
Nfatc4	0.777072	1.09037	1.46086	3.08797
Cpt1c	1.07255	1.06455	0.0598767	1.56865
Gng2	0.842835	1.1291	0.612314	2.01663
Colec12	0.884844	1.11619	0.70257	4.92671
Dpy19l1	0.742215	1.11619	2.71489	4.34559
Ifi203	0.742215	1.15492	2.76427	4.40033
Cd8a	0.916602	1.05164	0.195639	1.83258
Klhl6	0.932585	1.05164	1.94901	3.58724
Mcam	0.932585	1.05164	2.35524	3.99425
Mical1	1.40718	1.05164	3.41436	5.05398
Islr	0.916602	1.05164	2.52349	4.16666
Sema4c	0.903692	1.05164	2.94164	4.58731
Mmp11	1.09734	1.1291	1.19144	2.8416
Tcf21	0.920707	1.09037	4.76346	6.41391
Penk	0.956365	1.09037	2.7462	4.39835
Scarf2	1.05964	1.18074	1.17627	2.8291
Gucy1b3	1.40021	1.07746	0.0156573	3.63756
Sdc3	0.717428	1.15492	1.04358	2.69684
Irak3	0.819081	1.03873	3.12473	4.7781
Atp8b2	0.704518	1.21947	2.54377	4.19817
F2r	1.45185	1.06455	0.672992	0.982812
Csf2rb	0.769068	1.06455	3.10943	4.76617
Itga9	0.955332	1.06455	3.95593	5.61435
Slc9a5	1.03279	1.06455	2.89436	4.55327
Mndal	0.826233	1.23238	3.65117	5.3107
Synpo	0.932585	1.1291	1.65273	3.31234
Rasl11a	1.07152	1.19365	0.271027	1.93193
Unc5b	1.34857	1.02582	2.75709	4.41859
Ddr2	1.34857	1.02582	2.68637	4.34804
Snai2	0.835864	1.07746	0.107887	0.17194
Gpihbp1	0.984224	1.07746	3.22933	4.89651
Mxra8	0.768035	1.07746	0.0422182	1.71083
Fxyd5	1.33566	1.07746	1.86781	3.5369
Stk10	0.839143	1.07746	0.430522	2.23922
Dkk3	0.813323	1.1291	1.88515	3.55498
Loxl2	1.23238	1.05164	0.795524	2.46608
Gpm6b	0.793855	1.05164	0.116958	2.78752
Col5a1	0.835864	1.05164	0.155688	0.328352
Tgfb1i1	1.37439	1.05164	0.476237	1.19661
Col6a3	0.968242	1.03873	4.63187	6.3067
Ncam1	0.861683	1.03873	2.67111	4.34602
Lhfp	1.42706	1.03873	2.5881	4.26833
Tubb4a	0.998167	1.03873	0.906271	0.774492
Fstl1	0.887503	1.03873	1.32577	3.01192
Ppp1r18	0.916602	1.03873	0.221316	2.46557
Meis1	1.34857	1.03873	2.84573	4.53645
Satb1	1.28402	1.03873	4.70034	6.39257
Lum	1.23238	1.03873	2.15586	3.85375
Cep170	1.21947	1.03873	0.055003	0.645752
C1s1	0.861683	1.06455	2.89764	4.60368
Naaa	0.848774	1.02582	2.50419	4.21141
Tead2	1.41312	1.02582	1.84189	3.55212
Dtx4	0.916602	1.02582	2.29192	4.00294
Gpsm3	0.822954	1.02582	4.51828	6.23144
Rassf2	0.916602	1.02582	0.48793	3.22707
Axl	0.998167	1.02582	1.56161	3.28002
Pid1	1.40021	1.02582	0.7303	2.99333
Prex1	1.20656	1.02582	3.3914	5.11629
Dapp1	1.38833	1.02582	4.02557	5.75575
Itgb7	0.835864	1.02582	1.31251	3.04338
Rasa3	1.41312	1.02582	3.14013	2.87149
Alpk1	1.23238	1.02582	0.0380742	2.69677
Gpx7	1.27111	1.02582	0.558576	2.29399
Emp1	0.942422	1.02582	0.0558505	1.79204
Serpine2	0.997134	1.02582	2.82468	4.56188
Cxcl14	1.36251	1.11619	0.270198	0.108725
Gm13889	0.919675	1.09037	2.1381	3.88112
Tgfb1	1.34857	1.1291	4.08594	5.82917
Arrb2	1.20759	1.14201	0.815699	2.92828
Dact3	0.826233	1.11619	0.982233	2.73114
Mxra7	0.906765	1.21947	2.24635	3.99555
Pcdh18	0.919675	1.14201	2.35212	2.10387
Pdgfrb	0.968242	1.06455	1.31865	3.07154
Tbc1d10c	0.919675	1.11619	0.685276	2.07052
Numbl	0.919675	1.11619	1.86085	3.61787
Fn1	0.864963	1.05164	3.20829	2.96619
Dse	1.36148	1.05164	3.69104	3.44918
Plbd1	0.793855	1.05164	4.13345	3.89448
Heyl	0.813323	1.05164	1.74432	3.50548
Nrros	0.984224	1.05164	2.21108	3.97327
Apaf1	0.932585	1.03873	2.10117	3.86447
Hcls1	0.813323	1.03873	2.65811	4.42178
Adgra1	0.756158	1.2582	2.94991	4.71567
Pros1	1.41312	1.2582	0.748489	2.51748
Acap1	0.929512	1.11619	3.81921	5.58832
Cd1d1	0.813323	1.11619	0.158129	3.61471
Bmp1	1.49058	1.2582	2.97577	4.74937
Wipf1	1.21353	1.24529	0.090835	0.365635
Fscn1	1.28402	1.43894	3.45738	5.23566
Sparc	1.0457	0.900826	0.152525	0.5312
Cd38	0.884844	1.11619	1.02945	2.80843
Loxl1	0.884844	1.11619	0.412538	0.595097
Pip4k2a	1.15492	1.11619	2.82732	4.61045
Rftn1	1.41312	1.27111	0.123948	0.910937
Rnf150	1.37439	1.18074	0.418097	3.37263
Trpv2	1.49058	1.43894	0.546666	0.342225
Efemp2	1.33669	1.30984	0.0919253	0.287683
Lox	0.780945	1.15492	0.542099	3.25654
Pdlim1	0.919675	1.07746	3.56333	5.36229
Dcn	1.35554	1.09037	0.688087	0.488985
Col15a1	0.887503	0.995094	2.25655	2.05914
Slit3	1.36148	1.11619	2.34571	2.15062
Lat	1.23238	1.11619	4.01788	5.8238
Neurl3	0.919675	1.2582	2.38428	4.19344
Gbp2	1.09037	0.810044	3.42525	5.23447
Gm4841	1.45185	1.14201	2.65326	4.46418
Lax1	1.34857	1.16783	1.01254	2.82789
Slfn8	1.09037	1.45185	6.72696	8.54666
Sult5a1	1.14201	1.11619	3.22322	5.05039
Ccdc80	1.1291	1.07746	0.13869	0.690895
Ctsk	0.736277	1.07746	0.819881	0.649517
Cpxm1	1.16783	1.06455	0.898163	0.931829
Mrc2	1.21947	1.1291	0.301483	3.13628
Unc93b1	0.942422	1.14201	0.167245	0.80498
Prkcb	0.775006	1.14201	1.72939	3.5684
Mmp2	0.958404	1.36148	0.975785	2.81946
Ptger4	1.14201	1.09037	0.784579	2.62898
Dcdc2a	1.16783	1.10328	2.77841	4.62331
Cyp1b1	1.3873	1.16783	0.843337	1.00158
Pstpip1	1.46476	1.32275	2.0675	3.91678
Nlgn2	0.736277	1.06455	3.50852	5.35931
Lat2	0.755125	1.14201	0.748156	2.59906
Akna	0.836896	1.07746	3.56062	5.4132
Gabra3	1.41312	1.07746	0.405658	2.26016
Tgtp1	1.41312	1.34857	0.940827	2.79861
Inpp5d	1.14201	1.10328	0.823362	2.68178
Gucy1a3	0.755125	1.10328	2.33661	2.19559
Adamts2	0.942422	1.10328	0.181624	2.0423
Marcks	1.27111	1.10328	0.551048	0.319026
Gsdmd	1.03976	1.40021	4.82122	6.6953
Rnase4	0.793855	1.28402	0.62947	2.50402
Pou2f2	1.11619	1.19365	0.101476	1.97887
Padi2	1.43894	1.1291	2.07219	3.95103
Gbp5	1.18074	1.05164	0.368912	2.25247
Emp3	1.28402	1.05164	4.01325	5.90318
Slamf9	1.30984	1.05164	2.76211	2.65214
P2ry6	0.716396	1.05164	2.92176	2.8129
Sh3pxd2b	1.32275	1.05164	0.719103	3.17557
Meis3	0.897754	1.16783	1.82333	1.71813
Art4	1.16783	1.19365	0.949157	2.84879
Ccdc88b	1.27111	1.21947	0.447312	2.34893
Osmr	1.37439	1.09037	0.632848	5.27021
Mdk	1.24529	0.822954	0.784085	3.12175
Serpinf1	1.40021	1.06455	4.4101	6.31746
AI662270	1.43894	1.05164	1.84172	3.75038
Il2rg	1.09037	1.15492	0.632387	2.54203
Cdh11	1.06455	1.11619	1.83695	3.74701
Zap70	1.43894	1.40021	1.54196	3.45331
Wisp1	1.45185	1.09037	0.669897	4.24166
Serpine1	1.10328	1.10328	3.54913	5.46298
Rab7b	1.32275	1.15492	0.131839	0.782486
Ptpn22	1.20656	1.18074	0.918451	2.83498
Cyth4	1.1291	1.19365	0.135951	0.780935
Ctsc	1.1291	1.19365	0.753467	2.67213
Ptpre	0.703486	1.1291	0.403094	2.32192
Thbs2	1.0457	1.06455	2.77873	4.69961
Pik3cd	1.43894	1.06455	0.279062	3.64198
Dpysl3	1.23238	1.16783	0.258406	0.665747
Gpr153	1.27808	1.10328	0.275923	0.205038
Basp1	1.43894	1.09037	0.537302	3.39464
Lck	1.10328	1.09037	0.564629	2.3683
Scn7a	1.24529	1.15492	1.92441	3.85794
C1qtnf6	1.1291	0.945494	0.689855	2.24801
Col1a2	1.33566	1.14201	2.35563	4.30091
Fyb	1.20656	1.11619	2.6604	2.60581
Snx20	1.34857	0.942422	0.945841	1.00009
Map4k1	1.1291	1.07746	2.93123	2.88001
Aplnr	1.28402	1.07746	2.50356	2.45427
Lbp	1.33566	1.07746	2.64993	2.60503
Fblim1	1.28402	1.21947	3.35982	5.31869
Arhgap25	1.28402	1.34263	1.20765	3.17032
Il10ra	1.38136	1.15492	1.74099	3.70427
Ncf2	1.07746	1.47767	3.16621	3.13277
Dennd1c	1.30984	1.03873	3.03706	3.00426
Vstm4	1.1291	1.03873	0.312687	2.65623
Lsp1	1.1291	1.14201	4.20707	6.17786
Tgfbi	7.74593	1.10328	3.45571	5.43951
Cd83	1.2582	1.10328	0.11987	0.105015
Marcksl1	1.42009	1.06455	0.28241	1.70448
Coro1a	1.19365	1.05164	0.768319	2.75979
Il3ra	1.05861	1.05164	3.35354	5.3468
Inhbb	1.24529	1.18074	3.26101	5.25468
Tifab	0.965376	1.09037	1.55587	3.55472
Nkg7	1.33566	1.1291	2.29408	4.29651
Arhgap30	1.19365	1.06455	3.255	5.25805
Gimap3	0.729305	1.1291	2.52449	4.52891
Tmsb10	1.21947	1.07746	1.68429	5.68907
Itgax	0.994061	1.11619	0.214941	0.790413
Lilrb4a	1.15492	1.10328	0.465628	1.53985
Hpgds	1.15492	1.36148	2.84785	2.85512
P2rx7	1.11619	1.15492	1.81235	1.81987
C3ar1	1.06455	1.09037	1.11145	3.11966
C1qb	1.30984	1.43894	1.3464	6.35772
Pdlim4	0.793855	1.09037	3.81186	5.83432
Arhgap9	0.793855	1.18074	0.381745	2.40506
Col3a1	1.29693	1.06455	4.34492	6.37248
Cmtm3	1.06455	1.06455	0.873481	2.15673
Vav1	1.40021	1.06455	2.45045	4.48313
Ptprc	1.18074	1.10328	1.25923	3.29192
Adcy7	1.3873	1.10328	2.47564	4.51319
Lpcat2	1.14201	1.2582	3.8082	5.85221
Cx3cr1	1.11619	1.07746	3.35055	5.40081
Myo1f	1.23238	0.861683	4.10015	6.15252
Lyz2	1.18074	1.46476	1.14854	3.2042
Cybb	1.14201	1.14201	0.384743	1.67301
Cd48	1.15492	1.16783	0.0662372	0.091951
Fgl2	1.16783	1.09037	0.387612	0.280508
Ncf1	1.11619	1.05164	0.704168	1.36438
Selplg	1.20656	1.32275	3.71593	3.18677
C1qa	1.10328	1.07746	0.787877	2.85966
Il33	1.21947	1.07746	3.85431	3.2336
Itgb2	1.33566	1.15492	0.935454	3.14447
Col1a1	1.24529	1.33566	3.22574	5.30847
Ms4a7	1.29693	0.793855	0.286082	2.36898
Fcgr3	1.18074	1.19365	2.2653	4.35011
Rbp1	1.14201	0.813323	0.352614	0.13343
Runx1	1.06455	0.793855	0.465326	0.121703
Clca3a1	1.40021	1.09037	0.047629	0.135128
Nkd2	1.10328	1.09037	0.341907	0.131562
Fcer1g	1.14201	1.10328	0.724751	3.3669
Laptm5	1.15492	1.10328	3.41018	5.50186
Myo1g	1.07746	1.03873	0.498827	0.596285
Ltb	0.716396	1.05164	5.19165	12.2908
Adam19	1.28402	1.05164	0.208596	0.189199
Aif1	1.10328	1.05164	3.86239	5.96876
Adgre1	0.958404	1.06455	3.47068	5.57713
Mmp14	1.16783	1.06455	0.0983312	2.2239
Clec12a	1.16783	1.14201	0.773594	0.352863
Cygb	1.07746	1.14201	1.98412	4.11544
AF251705	1.07746	1.10328	0.0668143	5.06912
Sox11	1.2582	1.43894	0.858544	2.27841
Sash3	1.09037	1.09037	1.08313	3.22076
Nckap1l	1.10328	0.958404	3.15704	5.29845
Rac2	1.15492	1.07746	0.22726	4.91451
C1qc	1.1291	1.07746	2.77603	2.91835
Gpr132	0.932585	1.07746	4.0602	4.21252
Sprr2g	1.20656	1.07746	2.17558	24.3283
Mgl2	1.16783	1.14201	3.46134	3.61624
Lcp2	1.16783	1.10328	3.97623	4.13172
Mpeg1	1.29693	1.16783	5.90147	4.25556
Tnfrsf1b	1.06455	1.09037	0.549557	0.609315
Cd53	1.06455	1.16783	2.66054	2.8266
Itgam	1.43894	1.1291	1.03192	12.1442
Alox5ap	1.15492	1.16783	1.93786	4.12294
Acsbg1	1.16783	1.07746	3.38891	3.0768
Mfap2	1.09037	1.19365	0.546411	1.6445
Dock10	1.48464	1.10328	2.23003	4.42284
Serpina3g	1.16783	1.05164	0.156615	1.0362
Mgp	1.16783	1.11619	2.3915	4.58493
Il21r	1.16783	1.11619	0.355245	0.838495
Egr1	1.45882	1.28402	0.150651	2.34789
Cd3g	1.19365	1.14201	2.18649	3.38971
Pirb	1.10328	1.09037	0.017261	2.18981
Ctss	1.40021	1.03873	2.3915	4.60245
Ms4a6c	1.11619	1.03873	0.222502	0.191485
Mfap4	1.09037	1.06455	0.149037	0.165125
Adgrg2	1.15492	1.06455	4.70121	6.92602
Clec10a	1.15492	1.06455	0.105635	0.131775
Thy1	1.2582	1.06455	1.84442	6.07492
Col	1.11619	1.30984	0.474637	2.7579
Ly86	1.29693	1.19365	0.546818	2.77936
Ms4a4b	1.05164	1.14201	0.491991	0.125142
Ccr2	1.11619	1.30984	3.46583	5.70299
Egr2	1.1291	1.03873	2.44097	2.67861
Ltbp2	1.18074	1.03873	0.0468848	3.1912
Clec4a2	1.19365	1.15492	1.24027	3.48152
Cxcl5	1.14201	1.30984	2.25981	2.50201
Sox9	0.839143	1.23238	0.804254	1.44249
Ccl9	0.839143	1.05164	2.62499	2.87692
Fcrls	1.11619	1.05164	0.534056	0.287542
Adh1c	1.14201	1.28402	3.2149	2.56601
Pgk1	1.07746	1.19365	4.33324	1.01804
Pgm1	1.07746	1.1291	3.40277	0.75471
Pklr	1.34857	1.05164	6.89947	2.2519
Hk2	0.996644	1.57143	2.86229	0.59891
Ldha	1.09459	0.896748	2.09866	1.54535
Pgam1	0.936983	1.28223	2.6828	0.0465519
Pgam2	1.10552	1.06305	1.11911	1.5012
Pkm	0.804355	1.04082	3.06347	0.312776
Aldh1a1	0.821165	0.979803	2.73424	0.208173
Aldh1a3	0.874771	1.00263	1.1001	7.90731
Aldh1l1	1.14419	1.23053	1.26006	1.56369
Aldh1a2	0.862	1.04082	1.01928	0.960289
Aldh2	1.30083	0.84027	2.29926	2.05581
Acss2	0.934736	1.24421	2.56941	2.01198
Aldh5a1	1.48446	1.23053	5.6245	5.9357
Glut1	0.94479	0.816327	3.88899	0.854869
Adh5	1.11619	1.07746	3.47968	2.75952
Adh6	1.27111	1.07746	1.07803	1.35922
Adh4	1.18074	1.07746	0.962612	1.32105
Adh7	1.43894	1.14201	1.63256	1.91825
Adpgk	1.30984	1.06455	1.4819	1.4768
Akr1a1	1.15492	1.1291	4.24588	0.0446775
Aldh8a1	1.07746	1.46476	5.23688	2.05594
Aldoa	1.09037	1.05164	1.89106	2.18729
Bpgm	0.995094	1.05164	2.11931	1.41568
Dlat	1.11619	1.05164	1.36977	1.92787
Dld	1.11619	1.09037	1.94847	1.24732
Fbp1	1.2582	1.06455	1.6322	1.93127
Fbp2	0.810044	1.10328	3.80001	1.10245
G6pc2	1.14201	1.10328	2.55444	0.375224
G6pc	1.16783	1.10328	1.0011	0.031322
Gapdh	1.45185	1.10328	4.27573	4.5901
Gck	1.11619	1.40021	3.2499	3.57123
Ldhal6b	1.07746	1.19365	4.36853	0.958302
Ldhc	1.07746	1.21947	2.78411	0.547261
Pck1	1.06455	1.09037	3.40533	1.73793
Pdha1	1.1291	0.822954	3.16437	0.499022
Pdhb	1.14201	1.06455	5.37105	5.96645
Pfkm	1.14201	1.05164	3.65671	0.681853
Hif1a	0.917891	0.889115	2.89067	0.0371302
Mvk	1.09037	1.19365	2.40548	1.94
Pmvk	1.10328	1.21947	2.55519	2.9007
Acat1	1.16783	1.09037	1.87222	2.21881
Acat2	1.32275	0.822954	3.70665	6.055
Hmgcr	1.06455	1.06455	2.34254	2.69235
Hmgcs1	1.14201	1.05164	3.2149	5.566
Hmgcs2	1.07746	1.15492	2.33324	1.01804
Hadha	1.07746	1.11619	3.40277	5.75471
Hadhb	1.34857	1.40021	1.89947	2.2519
Mvd	1.10328	1.09037	0.862289	1.21476
Idi1	1.10328	1.10328	2.82988	1.52723
Idi2	1.10328	1.15492	3.26188	2.62203
Fdps	1.10328	1.18074	1.46943	3.83173
Fdft1	1.40021	1.19365	2.70238	1.6611
Sqle	1.28402	1.19365	2.65744	5.02294
Tm7sf2	1.1291	1.06455	4.03673	3.4065
Msmo1	1.05164	1.06455	0.427322	2.79793
Nsdhl	1.05164	1.16783	2.39216	2.76587
Hsd17b4	1.05164	1.10328	3.33794	3.71211
Dhcr7	1.05164	1.09037	2.0651	2.3138
Ebp	1.05164	1.09037	2.15091	2.53261
Akt1s1	1.05164	0.945494	2.48509	1.87048
Akt2	1.05164	1.14201	2.42822	1.95944
Braf	1.18074	1.11619	1.67677	2.06895
Cab39l	1.09037	0.942422	1.10517	1.50167
Cab39	1.1291	1.07746	2.03176	2.43414
Eif4b	1.06455	1.07746	1.99148	2.39412
Eif4e3	1.1291	1.07746	2.84033	3.24328
Eif4e	1.07746	1.21947	2.38559	4.78909
Eif4e1b	1.11619	1.34263	1.31671	3.72077
Eif4e2	1.10328	1.15492	1.27882	1.685
Eif4ebp1	1.36148	1.47767	1.86604	2.27262
Igf1	1.09037	1.03873	1.73225	1.68344
Ikbkb	1.43894	1.14201	2.73102	2.14728
Ins	1.09037	1.10328	2.65763	3.07846
Irs1	1.18074	1.10328	3.36886	2.79773
Mapk1	1.06455	1.06455	1.42753	1.85747
Mapk3	1.06455	1.06455	2.01598	1.44779
Mlst8	1.06455	1.14201	1.72866	1.7079
Mtor	1.10328	1.14201	5.85152	4.59439
Pdk1	1.10328	1.10328	2.43213	2.03531
Pik3a	1.2582	1.43894	2.58941	1.88514
Pik3cb	0.861683	0.958404	2.30185	2.17656
Pik3cg	1.46476	1.07746	2.42148	1.06147
Pik3r3	1.14201	1.07746	1.45004	1.03587
Pik3r2	1.16783	1.07746	1.66942	1.82454
Pik3r1	1.09037	1.07746	2.17715	2.67732
Pik3r5	1.32275	1.10328	2.97174	1.53765
Prkaa1	1.07746	1.16783	4.13507	3.64455
Prkaa2	1.07746	1.09037	1.0664	1.44479
Prkca	1.15492	1.16783	1.29218	3.80849
Prkcb	1.33566	1.1291	2.78678	1.7353
Prkcg	0.793855	1.16783	0.359147	2.88264
Pten	1.19365	1.07746	1.19474	3.71845
Rheb	0.813323	1.19365	1.49924	2.0361
Rps6	0.793855	1.10328	2.77163	2.31137
Rps6ka1	1.09037	1.11619	1.90254	1.64383
Rps6ka3	1.10328	1.28402	1.62097	1.92643
Rps6ka4	1.03873	1.14201	3.14418	2.69251
Rps6kb2	1.05164	1.09037	4.76154	4.31357
Rraga	1.05164	1.03873	1.24868	2.80907
Rragb	1.06455	1.06455	2.18004	2.38117
cSHMT	1.30984	1.06455	8.87834	0.444132
TYMS	1.19365	1.06455	3.85771	0.708778
DHFR	1.14201	1.06455	5.66435	0.23177
Alt2	0.882222	1.03061	3.54803	2.00497
Alt1	1.31246	1.05684	2.83574	3.63456
Ast2	1.02655	1.21458	1.52459	1.32469
Ast1	0.836455	1.05675	2.37524	2.08697
Ndufc1	1.04168	1.28953	0.702865	5.61788
Ndufb2	0.906228	1.3137	0.483041	3.39318
Ndufa10	1.3241	1.23585	1.17559	1.80107
Ndufb9	1.45386	0.94861	6.8503	2.43915
Ndufs6	0.934736	1.24421	1.12359	2.67943
Ndufs8	0.749587	0.978738	1.0827	2.43972
Ndufa9	0.902084	0.813853	2.49432	3.31739
Ndufb5	0.749587	0.976323	0.783817	1.7377
Cyp51	1.39665	1.08801	0.375617	2.16063
Uqcrc1	0.718409	1.34778	0.42928	3.00367
Atp5b	1.21605	1.2271	0.369185	1.74743
Atp6v1b1	0.804355	1.61224	0.365887	1.01702
Atp5o	1.09235	0.991849	0.822671	3.27897
Atp5k	0.884864	0.904326	0.47768	1.44106
Atp5e	1.12581	1.28122	0.170178	0.750333
Atp6v1g3	1.46369	1.30784	0.694234	2.15505
Cyc1	1.34821	1.33492	0.7285	1.32584
PGC‐1α	1.60918	1.05306	0.22286	2.67063
Idh3g	1.23474	1.12105	0.30561	0.231281
Idh2	1.17014	1.07896	0.691608	0.597461
Idh3a	1.07549	1.32903	0.265025	2.71941
Ogdh	1.30984	1.03873	0.689435	1.15786
Fh1	1.21877	1.28912	0.259433	0.70074
Sdhb	1.10194	1.43901	0.4955	0.509212
cs	1.29132	1.05009	0.856622	1.21193

## Sheet: Sheet2
##Databases: BioCyc, Gene Ontology, KEGG PATHWAY, PANTHER, Gene Ontology Slim, Reactome
##Statistical test method: hypergeometric test / Fisher's exact test
##FDR correction method: Benjamini and Hochberg
#Term	Database	ID	Input number	Background number	P-Value	Corrected P-Value	Input	Hyperlink
Metabolism	Reactome	R-MMU-1430728	84	1609	3.69136e-30	4.61289e-28	66046|104816|11947|114886|320207|66383|14859|18708|11484|104709|17022|13806|11958|18707|12583|13361|67800|270084|67680|72269|74129|11814|14696|67273|14433|102570|30955|30956|192166|66218|14194|11668|18750|68198|432720|235339|56357|66447|13121|69772|76654|67126|66377|64918|18709|13123|18655|109652|244209|18718|108079|66681|72157|76459|19211|18710|319655|15484|15357|20970|14085|15277|64291|12182|11…	http://www.reactome.org/cgi-bin/eventbrowser_st_id?ST_ID=R-MMU-1430728
Metabolic pathways	KEGG PATHWAY	mmu01100	79	1494	1.14432e-28	1.22416e-26	214579|11958|66046|18707|67273|109652|72077|11947|14859|338375|225887|68396|12583|13361|67800|270084|67680|235674|74129|11484|66681|14433|18746|80733|30956|192166|66218|14194|11668|56847|68198|235339|66445|56357|66447|13121|69772|76654|67126|66377|64918|11647|110935|18655|30955|244209|18718|72269|14860|18563|72157|76459|19211|13086|19378|15484|15357|16591|170768|14085|19683|15277|13806|12182|1101…	http://www.genome.jp/kegg-bin/show_pathway?mmu01100/mmu:13361%09red/mmu:207728%09red/mmu:13086%09red/mmu:18563%09red/mmu:270084%09red/mmu:235339%09red/mmu:19683%09red/mmu:269378%09red/mmu:11647%09red/mmu:72269%09red/mmu:13087%09red/mmu:19378%09red/mmu:407785%09red/mmu:235674%09red/mmu:18707%09red/mmu:66108%09red/mmu:14859%09red/mmu:338375%09red/mmu:56847%09red/mmu:66046%09red/mmu:18746%09red/mmu:…
PI3K-Akt signaling pathway	KEGG PATHWAY	mmu04151	42	358	1.74686e-27	1.65553e-25	18707|320207|18709|18708|104709|26413|74769|26417|20393|18596|18595|14696|19116|58988|18750|16000|20963|75705|19744|105787|108079|19211|18710|14257|12828|14702|12842|12843|20104|104099|16421|13649|13684|218268|16188|12827|30955|11652|16367|27219|18534|12829	http://www.genome.jp/kegg-bin/show_pathway?mmu04151/mmu:13684%09red/mmu:16421%09red/mmu:105787%09red/mmu:104099%09red/mmu:18708%09red/mmu:18709%09red/mmu:18707%09red/mmu:26417%09red/mmu:12842%09red/mmu:26413%09red/mmu:320207%09red/mmu:30955%09red/mmu:74769%09red/mmu:12827%09red/mmu:12829%09red/mmu:12828%09red/mmu:75705%09red/mmu:12843%09red/mmu:14702%09red/mmu:20393%09red/mmu:14696%09red/mmu:1600…
mTOR signaling pathway	KEGG PATHWAY	mmu04150	31	155	9.97121e-27	8.80022e-25	18707|18709|18708|338375|26413|74769|26417|20393|22422|20111|75705|58988|18752|18750|18751|16000|110935|245670|68441|19744|105787|69008|108079|110651|19211|18710|16367|20104|13684|218268|11652	http://www.genome.jp/kegg-bin/show_pathway?mmu04150/mmu:13684%09red/mmu:110935%09red/mmu:105787%09red/mmu:69008%09red/mmu:18708%09red/mmu:18709%09red/mmu:18707%09red/mmu:26417%09red/mmu:110651%09red/mmu:26413%09red/mmu:20111%09red/mmu:22422%09red/mmu:245670%09red/mmu:75705%09red/mmu:20393%09red/mmu:16000%09red/mmu:16367%09red/mmu:58988%09red/mmu:11652%09red/mmu:218268%09red/mmu:18710%09red/mmu:10…
HIF-1 signaling pathway	KEGG PATHWAY	mmu04066	25	114	1.21433e-22	6.94233e-21	18707|18709|15277|26413|74769|26417|14433|58988|18752|18750|18751|16000|18655|18708|18710|22042|20104|13806|13649|13684|170768|218268|15251|13058|11652	http://www.genome.jp/kegg-bin/show_pathway?mmu04066/mmu:13684%09red/mmu:218268%09red/mmu:18708%09red/mmu:18709%09red/mmu:18707%09red/mmu:26417%09red/mmu:26413%09red/mmu:13806%09red/mmu:74769%09red/mmu:14433%09red/mmu:22042%09red/mmu:16000%09red/mmu:15277%09red/mmu:18655%09red/mmu:18752%09red/mmu:58988%09red/mmu:15251%09red/mmu:170768%09red/mmu:18710%09red/mmu:18751%09red/mmu:18750%09red/mmu:13649…
Signal Transduction	Reactome	R-MMU-162582	87	2305	6.05191e-22	3.21275e-20	75705|80837|12400|11668|20963|69710|69008|110651|19378|12828|12829|26362|12827|52666|13684|19744|20682|19414|104709|22153|26413|26417|20111|14696|106952|18619|105787|19219|108079|19354|19211|12842|12843|20104|16818|207521|19049|56696|17970|12000|207728|17967|77125|338375|22422|18596|18595|23796|11814|17969|58988|16000|18750|18751|18752|245670|215280|56847|16797|14257|14702|13649|11539|15251|13058…	http://www.reactome.org/cgi-bin/eventbrowser_st_id?ST_ID=R-MMU-162582
Immune System	Reactome	R-MMU-168256	70	1618	1.12678e-20	5.28614e-19	18703|216197|19260|18707|20868|108995|19200|18709|18708|66141|17970|22153|16414|110651|16411|26417|18733|17064|17534|20111|77125|12525|20193|19116|26413|54445|16421|18751|20963|16160|21938|12843|18595|215280|17967|110935|72269|66681|16797|72157|19211|18710|18596|64291|18636|16181|16367|12842|106572|12628|338375|12182|13649|13684|19128|16818|207521|16591|22324|17969|16803|76527|18746|13058|16176|1…	http://www.reactome.org/cgi-bin/eventbrowser_st_id?ST_ID=R-MMU-168256
EGFR tyrosine kinase inhibitor resistance	KEGG PATHWAY	mmu01521	21	80	1.29438e-20	6.05231e-19	74769|18708|18707|218268|26413|58988|18709|19211|18710|18752|18750|18751|16000|26417|11652|20104|18595|18596|26362|13649|13684	http://www.genome.jp/kegg-bin/show_pathway?mmu01521/mmu:18751%09red/mmu:26417%09red/mmu:13684%09red/mmu:18750%09red/mmu:26413%09red/mmu:18595%09red/mmu:20104%09red/mmu:16000%09red/mmu:218268%09red/mmu:26362%09red/mmu:74769%09red/mmu:18708%09red/mmu:18752%09red/mmu:58988%09red/mmu:11652%09red/mmu:19211%09red/mmu:18709%09red/mmu:18707%09red/mmu:13649%09red/mmu:18710%09red/mmu:18596%09red
Focal adhesion	KEGG PATHWAY	mmu04510	27	199	1.5927e-19	6.96299e-18	18707|18709|18708|26413|74769|26417|18596|18595|12827|18752|18750|18751|16000|22324|70549|19354|19211|18710|14257|12828|12829|12842|12843|104099|16421|13649|11652	http://www.genome.jp/kegg-bin/show_pathway?mmu04510/mmu:16421%09red/mmu:104099%09red/mmu:18708%09red/mmu:18709%09red/mmu:18707%09red/mmu:12843%09red/mmu:12842%09red/mmu:26413%09red/mmu:74769%09red/mmu:12827%09red/mmu:12829%09red/mmu:12828%09red/mmu:22324%09red/mmu:16000%09red/mmu:18752%09red/mmu:11652%09red/mmu:18595%09red/mmu:18710%09red/mmu:18751%09red/mmu:18750%09red/mmu:14257%09red/mmu:19354%…
Aldosterone-regulated sodium reabsorption	KEGG PATHWAY	mmu04960	16	38	1.01116e-18	4.10306e-17	18707|56379|26413|18709|18708|18710|18752|15484|18750|18751|16000|16367|26417|20393|108017|74769	http://www.genome.jp/kegg-bin/show_pathway?mmu04960/mmu:18751%09red/mmu:26417%09red/mmu:18752%09red/mmu:26413%09red/mmu:18708%09red/mmu:108017%09red/mmu:18750%09red/mmu:20393%09red/mmu:16000%09red/mmu:56379%09red/mmu:16367%09red/mmu:15484%09red/mmu:18709%09red/mmu:18707%09red/mmu:74769%09red/mmu:18710%09red
Non-alcoholic fatty liver disease (NAFLD)	KEGG PATHWAY	mmu04932	23	151	8.20879e-18	3.0747e-16	66046|18707|67273|18709|18708|225887|67680|66218|68198|66445|66377|105787|108079|18770|18710|11652|16367|407785|74769|22273|16176|16175|66108	http://www.genome.jp/kegg-bin/show_pathway?mmu04932/mmu:407785%09red/mmu:105787%09red/mmu:18708%09red/mmu:18709%09red/mmu:18707%09red/mmu:66046%09red/mmu:66218%09red/mmu:66108%09red/mmu:16176%09red/mmu:68198%09red/mmu:67680%09red/mmu:16367%09red/mmu:11652%09red/mmu:18710%09red/mmu:108079%09red/mmu:22273%09red/mmu:74769%09red/mmu:18770%09red/mmu:66377%09red/mmu:225887%09red/mmu:66445%09red/mmu:161…
Amoebiasis	KEGG PATHWAY	mmu05146	20	103	1.81163e-17	6.69686e-16	16153|226421|18707|18751|18710|18709|16159|16414|74769|18750|16160|18752|12828|12829|12843|12842|16176|12827|18708|16409	http://www.genome.jp/kegg-bin/show_pathway?mmu05146/mmu:18751%09red/mmu:12842%09red/mmu:18752%09red/mmu:16414%09red/mmu:18708%09red/mmu:16409%09red/mmu:18750%09red/mmu:226421%09red/mmu:16159%09red/mmu:18707%09red/mmu:12843%09red/mmu:16160%09red/mmu:16176%09red/mmu:12827%09red/mmu:18709%09red/mmu:12829%09red/mmu:12828%09red/mmu:74769%09red/mmu:18710%09red/mmu:16153%09red
Intracellular signaling by second messengers	Reactome	R-MMU-9006925	25	202	2.57423e-17	9.29687e-16	18707|77125|18709|18708|26413|74769|26417|18596|18595|58988|18750|18752|245670|68441|22324|18718|19354|19211|18710|16591|16367|13649|16818|19744|11652	http://www.reactome.org/cgi-bin/eventbrowser_st_id?ST_ID=R-MMU-9006925
Signaling by Receptor Tyrosine Kinases	Reactome	R-MMU-9006934	32	385	3.90377e-17	1.37813e-15	18709|18708|71520|338375|26413|74769|26417|20111|18595|17969|18596|18750|18751|16000|110935|22324|110651|18710|16591|14257|12828|12829|12842|12843|26362|12827|13649|16818|17970|13058|11652|16367	http://www.reactome.org/cgi-bin/eventbrowser_st_id?ST_ID=R-MMU-9006934
Proteoglycans in cancer	KEGG PATHWAY	mmu05205	25	206	3.91541e-17	1.37879e-15	18707|17022|18709|15163|26413|74769|26417|22422|75705|18751|58988|18752|18750|16160|16000|22324|18708|18710|12842|12843|20104|13649|15251|13179|11652	http://www.genome.jp/kegg-bin/show_pathway?mmu05205/mmu:18708%09red/mmu:18709%09red/mmu:18707%09red/mmu:12843%09red/mmu:12842%09red/mmu:26413%09red/mmu:22422%09red/mmu:74769%09red/mmu:16160%09red/mmu:75705%09red/mmu:22324%09red/mmu:16000%09red/mmu:15251%09red/mmu:58988%09red/mmu:11652%09red/mmu:18710%09red/mmu:18751%09red/mmu:18750%09red/mmu:18752%09red/mmu:20104%09red/mmu:15163%09red/mmu:13649%0…
AGE-RAGE signaling pathway in diabetic complications	KEGG PATHWAY	mmu04933	19	101	1.9468e-16	6.16383e-15	18707|11652|26413|18709|18708|18710|74769|21824|18750|18751|13058|12828|26417|16175|12842|16176|12843|12827|12829	http://www.genome.jp/kegg-bin/show_pathway?mmu04933/mmu:18751%09red/mmu:12842%09red/mmu:13058%09red/mmu:26413%09red/mmu:12827%09red/mmu:18750%09red/mmu:18707%09red/mmu:16176%09red/mmu:74769%09red/mmu:18708%09red/mmu:12843%09red/mmu:11652%09red/mmu:16175%09red/mmu:18709%09red/mmu:12829%09red/mmu:12828%09red/mmu:21824%09red/mmu:18710%09red/mmu:26417%09red
GPVI-mediated activation cascade	Reactome	R-MMU-114604	14	34	1.95222e-16	6.16718e-15	16818|18708|19354|320207|30955|18709|16797|18710|104709|74769|20963|12842|12843|22324	http://www.reactome.org/cgi-bin/eventbrowser_st_id?ST_ID=R-MMU-114604
Pathways in cancer	KEGG PATHWAY	mmu05200	36	535	2.05618e-16	6.4523e-15	18707|14859|18708|26413|74769|26417|22422|18596|18595|14696|16160|58988|18752|14194|18750|18751|16000|66447|18709|19219|14860|19354|19211|18710|385643|14257|13143|12828|14702|16188|13649|15251|12827|16159|11652|12829	http://www.genome.jp/kegg-bin/show_pathway?mmu05200/mmu:18708%09red/mmu:18709%09red/mmu:18707%09red/mmu:14859%09red/mmu:26417%09red/mmu:26413%09red/mmu:22422%09red/mmu:74769%09red/mmu:16160%09red/mmu:12827%09red/mmu:12829%09red/mmu:12828%09red/mmu:13143%09red/mmu:385643%09red/mmu:14702%09red/mmu:14696%09red/mmu:16000%09red/mmu:15251%09red/mmu:16188%09red/mmu:18752%09red/mmu:58988%09red/mmu:11652%…
PIP3 activates AKT signaling	Reactome	R-MMU-1257604	23	178	2.11014e-16	6.60695e-15	18707|77125|18709|18708|26413|74769|26417|18596|18595|58988|245670|68441|22324|18718|19354|19211|18710|16591|16367|13649|16818|19744|11652	http://www.reactome.org/cgi-bin/eventbrowser_st_id?ST_ID=R-MMU-1257604
Negative regulation of the PI3K/AKT network	Reactome	R-MMU-199418	19	103	2.67859e-16	8.18708e-15	16818|18708|18707|77125|19354|26413|22324|18709|19211|18710|16591|74769|16367|26417|11652|18718|18596|13649|18595	http://www.reactome.org/cgi-bin/eventbrowser_st_id?ST_ID=R-MMU-199418
Fc gamma R-mediated phagocytosis	KEGG PATHWAY	mmu04666	18	92	6.63702e-16	1.96481e-14	16797|18708|18707|17969|26413|58988|18709|19354|18710|74769|17118|18750|18751|18752|20963|26417|11652|22324	http://www.genome.jp/kegg-bin/show_pathway?mmu04666/mmu:18751%09red/mmu:26417%09red/mmu:18752%09red/mmu:26413%09red/mmu:18708%09red/mmu:18750%09red/mmu:19354%09red/mmu:16797%09red/mmu:22324%09red/mmu:17118%09red/mmu:58988%09red/mmu:11652%09red/mmu:17969%09red/mmu:18709%09red/mmu:18707%09red/mmu:20963%09red/mmu:74769%09red/mmu:18710%09red
Autophagy - animal	KEGG PATHWAY	mmu04140	20	130	9.82642e-16	2.85512e-14	105787|226421|19211|108079|26413|58988|18709|15251|18710|18708|11652|74769|13143|16367|26417|93739|245670|18707|68441|19744	http://www.genome.jp/kegg-bin/show_pathway?mmu04140/mmu:26417%09red/mmu:93739%09red/mmu:26413%09red/mmu:18708%09red/mmu:226421%09red/mmu:105787%09red/mmu:15251%09red/mmu:245670%09red/mmu:16367%09red/mmu:18710%09red/mmu:13143%09red/mmu:58988%09red/mmu:11652%09red/mmu:19211%09red/mmu:18709%09red/mmu:18707%09red/mmu:74769%09red/mmu:19744%09red/mmu:108079%09red/mmu:68441%09red
Choline metabolism in cancer	KEGG PATHWAY	mmu05231	18	99	2.05443e-15	5.81375e-14	18708|18707|18596|19354|26413|58988|18709|15251|18710|74769|18750|18751|18752|26417|11652|19744|13649|18595	http://www.genome.jp/kegg-bin/show_pathway?mmu05231/mmu:18751%09red/mmu:26417%09red/mmu:18752%09red/mmu:26413%09red/mmu:18708%09red/mmu:18750%09red/mmu:19354%09red/mmu:15251%09red/mmu:18710%09red/mmu:74769%09red/mmu:58988%09red/mmu:11652%09red/mmu:18595%09red/mmu:18709%09red/mmu:18707%09red/mmu:13649%09red/mmu:19744%09red/mmu:18596%09red
Insulin signaling pathway	KEGG PATHWAY	mmu04910	20	140	3.50684e-15	9.74804e-14	218268|105787|18707|108079|18534|58988|18770|18708|18710|14104|26413|74769|16367|26417|15277|11652|20104|19744|18709|13684	http://www.genome.jp/kegg-bin/show_pathway?mmu04910/mmu:26417%09red/mmu:13684%09red/mmu:26413%09red/mmu:18708%09red/mmu:20104%09red/mmu:18770%09red/mmu:105787%09red/mmu:15277%09red/mmu:18710%09red/mmu:16367%09red/mmu:58988%09red/mmu:11652%09red/mmu:218268%09red/mmu:18709%09red/mmu:14104%09red/mmu:18707%09red/mmu:74769%09red/mmu:19744%09red/mmu:108079%09red/mmu:18534%09red
Rap1 signaling pathway	KEGG PATHWAY	mmu04015	23	214	7.85246e-15	2.10407e-13	18707|18709|18708|16414|74769|26417|18596|18595|16000|18750|18751|18752|22324|106952|70549|19354|18710|14257|13649|16409|16797|26413|11652	http://www.genome.jp/kegg-bin/show_pathway?mmu04015/mmu:16409%09red/mmu:16797%09red/mmu:18708%09red/mmu:18709%09red/mmu:18707%09red/mmu:26417%09red/mmu:106952%09red/mmu:74769%09red/mmu:22324%09red/mmu:16414%09red/mmu:16000%09red/mmu:18752%09red/mmu:11652%09red/mmu:18595%09red/mmu:26413%09red/mmu:18710%09red/mmu:18751%09red/mmu:18750%09red/mmu:14257%09red/mmu:19354%09red/mmu:70549%09red/mmu:13649%…
Glioma	KEGG PATHWAY	mmu05214	16	75	8.47332e-15	2.2432e-13	18708|18707|26413|18709|19211|18710|18752|18750|18751|16000|26417|11652|74769|18596|13649|18595	http://www.genome.jp/kegg-bin/show_pathway?mmu05214/mmu:18751%09red/mmu:26417%09red/mmu:18752%09red/mmu:26413%09red/mmu:18595%09red/mmu:18750%09red/mmu:16000%09red/mmu:74769%09red/mmu:18708%09red/mmu:11652%09red/mmu:19211%09red/mmu:18709%09red/mmu:18707%09red/mmu:13649%09red/mmu:18710%09red/mmu:18596%09red
VEGF signaling pathway	PANTHER	P00056	15	61	9.6445e-15	2.53613e-13	12955|18708|18707|19354|26413|30955|18709|15251|18710|74769|18750|18751|18752|21804|26417	http://www.pantherdb.org/pathway/pathwayDiagram.jsp?catAccession=P00056
@@VEGF signaling pathway	KEGG PATHWAY	mmu04370	12	58	2.69579e-11	4.53722e-10	18707|19354|26413|18709|18708|18710|74769|18750|18751|18752|26417|11652	http://www.genome.jp/kegg-bin/show_pathway?mmu04370/mmu:18751%09red/mmu:26417%09red/mmu:18752%09red/mmu:26413%09red/mmu:18750%09red/mmu:19354%09red/mmu:11652%09red/mmu:18708%09red/mmu:18709%09red/mmu:18707%09red/mmu:74769%09red/mmu:18710%09red
FoxO signaling pathway	KEGG PATHWAY	mmu04068	19	132	1.52825e-14	4.01124e-13	20393|105787|18708|18707|108079|18709|19211|18710|74769|26413|16000|16367|26417|93739|11652|27219|16153|18534|13649	http://www.genome.jp/kegg-bin/show_pathway?mmu04068/mmu:26417%09red/mmu:27219%09red/mmu:26413%09red/mmu:18708%09red/mmu:18534%09red/mmu:20393%09red/mmu:16000%09red/mmu:105787%09red/mmu:74769%09red/mmu:16367%09red/mmu:93739%09red/mmu:11652%09red/mmu:19211%09red/mmu:18709%09red/mmu:18707%09red/mmu:13649%09red/mmu:16153%09red/mmu:18710%09red/mmu:108079%09red
PDGF signaling pathway	PANTHER	P00047	18	114	1.814e-14	4.68292e-13	18707|18596|58988|18709|18708|18710|74769|71520|18750|26413|110651|56613|26417|30955|11652|22324|20111|18595	http://www.pantherdb.org/pathway/pathwayDiagram.jsp?catAccession=P00047
PI5P, PP2A and IER3 Regulate PI3K/AKT Signaling	Reactome	R-MMU-6811558	17	96	1.82768e-14	4.70961e-13	16818|18707|77125|19354|26413|22324|18709|18708|18710|16591|74769|16367|26417|18718|18596|13649|18595	http://www.reactome.org/cgi-bin/eventbrowser_st_id?ST_ID=R-MMU-6811558
Central carbon metabolism in cancer	KEGG PATHWAY	mmu05230	15	67	3.17828e-14	7.97166e-13	19211|18707|26413|18709|15251|18710|18708|18746|74769|26417|15277|11652|18596|13649|18595	http://www.genome.jp/kegg-bin/show_pathway?mmu05230/mmu:26417%09red/mmu:74769%09red/mmu:18746%09red/mmu:18595%09red/mmu:26413%09red/mmu:15277%09red/mmu:18708%09red/mmu:15251%09red/mmu:19211%09red/mmu:18709%09red/mmu:18707%09red/mmu:18596%09red/mmu:13649%09red/mmu:18710%09red/mmu:11652%09red
Thermogenesis	KEGG PATHWAY	mmu04714	23	232	3.79274e-14	9.42911e-13	66046|67273|11947|225887|67680|108079|58988|66218|68198|20111|66445|67126|19744|105787|11958|110651|20104|407785|66377|22273|78070|28080|66108	http://www.genome.jp/kegg-bin/show_pathway?mmu04714/mmu:11947%09red/mmu:105787%09red/mmu:78070%09red/mmu:407785%09red/mmu:66046%09red/mmu:110651%09red/mmu:20111%09red/mmu:66218%09red/mmu:66108%09red/mmu:66445%09red/mmu:68198%09red/mmu:67680%09red/mmu:58988%09red/mmu:108079%09red/mmu:22273%09red/mmu:20104%09red/mmu:28080%09red/mmu:11958%09red/mmu:225887%09red/mmu:66377%09red/mmu:67126%09red/mmu:67…
Platelet activation, signaling and aggregation	Reactome	R-MMU-76002	23	237	5.73988e-14	1.39988e-12	320207|18709|18708|104709|26413|74769|26417|14696|30955|16000|18750|18751|18752|20963|22324|19354|18710|14702|12842|12843|19128|16818|16797	http://www.reactome.org/cgi-bin/eventbrowser_st_id?ST_ID=R-MMU-76002
AMPK signaling pathway	KEGG PATHWAY	mmu04152	18	126	8.51179e-14	2.04413e-12	105787|170768|69008|108079|58988|18709|18708|18710|74769|15357|16000|78070|16367|11652|18707|19744|18534|14104	http://www.genome.jp/kegg-bin/show_pathway?mmu04152/mmu:18708%09red/mmu:18534%09red/mmu:16000%09red/mmu:15357%09red/mmu:78070%09red/mmu:105787%09red/mmu:16367%09red/mmu:18710%09red/mmu:58988%09red/mmu:11652%09red/mmu:170768%09red/mmu:18709%09red/mmu:14104%09red/mmu:18707%09red/mmu:74769%09red/mmu:19744%09red/mmu:108079%09red/mmu:69008%09red
Angiogenesis	PANTHER	P00005	19	147	8.8211e-14	2.10138e-12	12955|18708|18707|26413|30955|18709|15251|18710|74769|71520|18750|18751|18752|21804|26417|11652|22422|18596|18595	http://www.pantherdb.org/pathway/pathwayDiagram.jsp?catAccession=P00005
Hemostasis	Reactome	R-MMU-109582	31	497	1.79481e-13	4.19611e-12	320207|18709|18708|21824|104709|22153|16414|74769|16411|26417|210293|14696|30955|18752|18750|18751|16000|20963|22324|19354|18710|14702|12842|12843|19128|16818|16797|26413|14461|207728|20970	http://www.reactome.org/cgi-bin/eventbrowser_st_id?ST_ID=R-MMU-109582
Cholinergic synapse	KEGG PATHWAY	mmu04725	17	113	1.97008e-13	4.54974e-12	14696|18707|26413|320207|30955|18709|18708|18710|18752|104709|18750|18751|11438|26417|11652|74769|14702	http://www.genome.jp/kegg-bin/show_pathway?mmu04725/mmu:18751%09red/mmu:26417%09red/mmu:11438%09red/mmu:26413%09red/mmu:18750%09red/mmu:14702%09red/mmu:14696%09red/mmu:320207%09red/mmu:30955%09red/mmu:104709%09red/mmu:18752%09red/mmu:11652%09red/mmu:18708%09red/mmu:18709%09red/mmu:18707%09red/mmu:74769%09red/mmu:18710%09red
Cytokine Signaling in Immune system	Reactome	R-MMU-1280215	30	477	3.65236e-13	8.08385e-12	18707|77125|18709|18708|26413|74769|26417|18596|18595|19116|17967|16160|20111|20963|21938|22324|16797|110651|18710|16591|16181|16367|13649|13684|16818|76527|16176|16175|11652|19414	http://www.reactome.org/cgi-bin/eventbrowser_st_id?ST_ID=R-MMU-1280215
Signaling by Interleukins	Reactome	R-MMU-449147	27	379	3.71647e-13	8.21288e-12	18707|77125|18709|18708|26413|74769|26417|18596|18595|17967|16160|20111|20963|22324|16797|110651|18710|16591|16181|16367|13649|16818|76527|16176|16175|11652|19414	http://www.reactome.org/cgi-bin/eventbrowser_st_id?ST_ID=R-MMU-449147
T cell activation	PANTHER	P00053	14	66	4.37154e-13	9.55581e-12	16818|18708|18707|19354|30955|18709|16797|18710|26413|74769|26417|73181|11652|22324	http://www.pantherdb.org/pathway/pathwayDiagram.jsp?catAccession=P00053
Yersinia infection	KEGG PATHWAY	mmu05135	17	123	6.78372e-13	1.4405e-11	16818|18708|18707|19354|20111|18709|16797|18710|110651|26413|74769|16176|26417|16153|11652|22324|215280	http://www.genome.jp/kegg-bin/show_pathway?mmu05135/mmu:26417%09red/mmu:22324%09red/mmu:110651%09red/mmu:26413%09red/mmu:20111%09red/mmu:16797%09red/mmu:19354%09red/mmu:16818%09red/mmu:74769%09red/mmu:11652%09red/mmu:18708%09red/mmu:18709%09red/mmu:18707%09red/mmu:215280%09red/mmu:18710%09red/mmu:16153%09red/mmu:16176%09red
Innate Immune System	Reactome	R-MMU-168249	40	876	7.74761e-13	1.63779e-11	18703|216197|20868|108995|19200|18709|18708|338375|16414|74769|16411|26417|17064|20111|18733|20193|54445|16803|18636|20963|110935|21938|215280|72269|66681|16797|72157|110651|106572|12628|12182|19128|16818|207521|26413|22324|268379|18746|13058|16176	http://www.reactome.org/cgi-bin/eventbrowser_st_id?ST_ID=R-MMU-168249
Human papillomavirus infection	KEGG PATHWAY	mmu05165	26	361	8.11617e-13	1.71313e-11	18707|18709|18708|338375|26413|74769|26417|22422|18596|12827|58988|217325|110935|19744|19219|19211|18710|12828|12829|12842|12843|104099|16421|13649|18746|11652	http://www.genome.jp/kegg-bin/show_pathway?mmu05165/mmu:16421%09red/mmu:104099%09red/mmu:18708%09red/mmu:18709%09red/mmu:18707%09red/mmu:26417%09red/mmu:12842%09red/mmu:18746%09red/mmu:22422%09red/mmu:12827%09red/mmu:12829%09red/mmu:12828%09red/mmu:12843%09red/mmu:58988%09red/mmu:11652%09red/mmu:110935%09red/mmu:26413%09red/mmu:18710%09red/mmu:74769%09red/mmu:338375%09red/mmu:19211%09red/mmu:2173…
Phospholipase D signaling pathway	KEGG PATHWAY	mmu04072	18	149	1.12818e-12	2.35666e-11	18707|320207|18596|18709|18708|18710|12000|104709|18750|26413|74769|20963|26417|30955|11652|19744|13649|18595	http://www.genome.jp/kegg-bin/show_pathway?mmu04072/mmu:26417%09red/mmu:18750%09red/mmu:74769%09red/mmu:26413%09red/mmu:18708%09red/mmu:320207%09red/mmu:30955%09red/mmu:18710%09red/mmu:104709%09red/mmu:18596%09red/mmu:11652%09red/mmu:18595%09red/mmu:18709%09red/mmu:18707%09red/mmu:20963%09red/mmu:13649%09red/mmu:19744%09red/mmu:12000%09red
Integrin signalling pathway	PANTHER	P00034	18	150	1.25037e-12	2.59273e-11	104099|18707|26413|30955|18709|18708|18710|71520|16414|74769|16411|26417|12843|12842|12828|12827|16421|12829	http://www.pantherdb.org/pathway/pathwayDiagram.jsp?catAccession=P00034
Longevity regulating pathway	KEGG PATHWAY	mmu04211	15	90	1.39558e-12	2.88113e-11	105787|18707|108079|58988|18709|18708|18710|74769|16591|16000|16367|218268|11652|19744|13684	http://www.genome.jp/kegg-bin/show_pathway?mmu04211/mmu:13684%09red/mmu:18708%09red/mmu:16000%09red/mmu:16591%09red/mmu:105787%09red/mmu:18710%09red/mmu:16367%09red/mmu:58988%09red/mmu:11652%09red/mmu:218268%09red/mmu:18709%09red/mmu:18707%09red/mmu:74769%09red/mmu:19744%09red/mmu:108079%09red
Chemokine signaling pathway	KEGG PATHWAY	mmu04062	20	200	1.54389e-12	3.1642e-11	20312|20311|14696|18707|17969|320207|30955|18709|19354|18710|18708|104709|18751|74769|26417|26413|11652|13051|22324|14702	http://www.genome.jp/kegg-bin/show_pathway?mmu04062/mmu:18751%09red/mmu:26417%09red/mmu:26413%09red/mmu:18708%09red/mmu:22324%09red/mmu:14702%09red/mmu:14696%09red/mmu:320207%09red/mmu:30955%09red/mmu:20312%09red/mmu:13051%09red/mmu:20311%09red/mmu:19354%09red/mmu:11652%09red/mmu:17969%09red/mmu:18709%09red/mmu:18707%09red/mmu:74769%09red/mmu:104709%09red/mmu:18710%09red
Relaxin signaling pathway	KEGG PATHWAY	mmu04926	17	131	1.69839e-12	3.46574e-11	14696|18707|26413|12829|18709|18708|18710|18750|11652|74769|12828|26417|12842|12843|12827|13649|14702	http://www.genome.jp/kegg-bin/show_pathway?mmu04926/mmu:26417%09red/mmu:12842%09red/mmu:74769%09red/mmu:26413%09red/mmu:18708%09red/mmu:18750%09red/mmu:14702%09red/mmu:14696%09red/mmu:18707%09red/mmu:12843%09red/mmu:11652%09red/mmu:12827%09red/mmu:18709%09red/mmu:12829%09red/mmu:12828%09red/mmu:13649%09red/mmu:18710%09red
Endothelin signaling pathway	PANTHER	P00019	14	74	1.71515e-12	3.49489e-11	18707|26413|320207|30955|18709|18708|18710|74769|104709|18750|18751|18752|26417|11652	http://www.pantherdb.org/pathway/pathwayDiagram.jsp?catAccession=P00019
Human cytomegalovirus infection	KEGG PATHWAY	mmu05163	22	256	1.92638e-12	3.8972e-11	18707|18709|18708|26413|74769|26417|18595|20312|14696|58988|18750|18751|18752|19744|19219|19354|18710|14702|73181|13649|16176|11652	http://www.genome.jp/kegg-bin/show_pathway?mmu05163/mmu:18708%09red/mmu:18709%09red/mmu:18707%09red/mmu:26417%09red/mmu:26413%09red/mmu:20312%09red/mmu:73181%09red/mmu:14702%09red/mmu:14696%09red/mmu:58988%09red/mmu:11652%09red/mmu:18595%09red/mmu:13649%09red/mmu:18710%09red/mmu:18751%09red/mmu:18750%09red/mmu:18752%09red/mmu:19354%09red/mmu:16176%09red/mmu:74769%09red/mmu:19744%09red/mmu:19219%0…
Oxidative phosphorylation	KEGG PATHWAY	mmu00190	17	134	2.36105e-12	4.64999e-11	66046|11947|407785|67273|22273|66377|66218|338375|68198|225887|66445|110935|28080|66108|67126|67680|11958	http://www.genome.jp/kegg-bin/show_pathway?mmu00190/mmu:68198%09red/mmu:22273%09red/mmu:66046%09red/mmu:11947%09red/mmu:110935%09red/mmu:67680%09red/mmu:66218%09red/mmu:28080%09red/mmu:11958%09red/mmu:225887%09red/mmu:66377%09red/mmu:407785%09red/mmu:66108%09red/mmu:67126%09red/mmu:67273%09red/mmu:338375%09red/mmu:66445%09red
Ras signaling pathway	KEGG PATHWAY	mmu04014	21	233	2.67097e-12	5.22394e-11	16797|14696|18707|19354|26413|19414|18709|18708|18710|14257|18752|18750|18751|16000|26417|14702|11652|74769|18596|13649|18595	http://www.genome.jp/kegg-bin/show_pathway?mmu04014/mmu:18751%09red/mmu:26417%09red/mmu:14257%09red/mmu:26413%09red/mmu:18708%09red/mmu:18750%09red/mmu:14702%09red/mmu:14696%09red/mmu:16000%09red/mmu:16797%09red/mmu:74769%09red/mmu:18752%09red/mmu:19354%09red/mmu:11652%09red/mmu:18595%09red/mmu:18709%09red/mmu:18707%09red/mmu:13649%09red/mmu:19414%09red/mmu:18710%09red/mmu:18596%09red
Transport of small molecules	Reactome	R-MMU-382551	32	592	2.70233e-12	5.27796e-11	11829|11828|114886|11827|11826|67547|338375|20393|101488|20500|11740|14696|114644|11814|20495|20497|110935|18400|22368|59095|76257|14702|108115|22042|108017|277973|23985|140475|68453|12000|12780|27219	http://www.reactome.org/cgi-bin/eventbrowser_st_id?ST_ID=R-MMU-382551
Insulin/IGF pathway-protein kinase B signaling cascade	PANTHER	P00033	11	34	2.94613e-12	5.73035e-11	18708|18707|23920|30955|18709|19211|18710|74769|16000|16367|11652	http://www.pantherdb.org/pathway/pathwayDiagram.jsp?catAccession=P00033
Extracellular matrix organization	Reactome	R-MMU-1474244	22	263	3.16038e-12	6.12177e-11	17022|18214|94352|16414|16411|14118|16949|12827|23876|18750|69675|58859|16997|108075|12828|12829|12842|12843|104099|16421|13179|20970	http://www.reactome.org/cgi-bin/eventbrowser_st_id?ST_ID=R-MMU-1474244
Natural killer cell mediated cytotoxicity	KEGG PATHWAY	mmu04650	16	118	4.21694e-12	8.00369e-11	16818|18708|18707|19354|26413|18709|16797|18710|74769|18750|18751|18752|20963|26417|16414|22324	http://www.genome.jp/kegg-bin/show_pathway?mmu04650/mmu:18751%09red/mmu:26417%09red/mmu:16797%09red/mmu:18752%09red/mmu:16414%09red/mmu:18750%09red/mmu:26413%09red/mmu:19354%09red/mmu:16818%09red/mmu:22324%09red/mmu:18708%09red/mmu:18709%09red/mmu:18707%09red/mmu:20963%09red/mmu:74769%09red/mmu:18710%09red
Fluid shear stress and atherosclerosis	KEGG PATHWAY	mmu05418	17	143	6.07114e-12	1.12499e-10	105787|18708|18707|108079|14860|17969|14859|19354|18710|17970|21824|74769|16176|66447|16175|11652|18709	http://www.genome.jp/kegg-bin/show_pathway?mmu05418/mmu:17970%09red/mmu:14859%09red/mmu:17969%09red/mmu:19354%09red/mmu:14860%09red/mmu:105787%09red/mmu:74769%09red/mmu:18709%09red/mmu:18708%09red/mmu:11652%09red/mmu:16175%09red/mmu:66447%09red/mmu:18707%09red/mmu:21824%09red/mmu:18710%09red/mmu:108079%09red/mmu:16176%09red
Regulation of actin cytoskeleton	KEGG PATHWAY	mmu04810	20	217	6.11117e-12	1.12658e-10	18595|18707|23920|19354|26413|22324|18709|18708|18710|385643|16414|74769|16411|26417|18718|104099|18596|16421|13649|16409	http://www.genome.jp/kegg-bin/show_pathway?mmu04810/mmu:26417%09red/mmu:16411%09red/mmu:74769%09red/mmu:16414%09red/mmu:18595%09red/mmu:16409%09red/mmu:22324%09red/mmu:16421%09red/mmu:26413%09red/mmu:19354%09red/mmu:18708%09red/mmu:104099%09red/mmu:18596%09red/mmu:385643%09red/mmu:18709%09red/mmu:18707%09red/mmu:13649%09red/mmu:23920%09red/mmu:18710%09red/mmu:18718%09red
Leishmaniasis	KEGG PATHWAY	mmu05140	13	67	8.11662e-12	1.49044e-10	17969|26413|16159|18751|17970|16160|13058|16176|26417|16175|16414|16153|16409	http://www.genome.jp/kegg-bin/show_pathway?mmu05140/mmu:18751%09red/mmu:26417%09red/mmu:16414%09red/mmu:16175%09red/mmu:16409%09red/mmu:17970%09red/mmu:16160%09red/mmu:16176%09red/mmu:17969%09red/mmu:26413%09red/mmu:16159%09red/mmu:13058%09red/mmu:16153%09red
Hepatocellular carcinoma	KEGG PATHWAY	mmu05225	18	171	9.31468e-12	1.70379e-10	18708|18707|14860|26413|58988|14859|19211|18710|74769|18750|18751|18752|26417|66447|11652|22422|18709|13649	http://www.genome.jp/kegg-bin/show_pathway?mmu05225/mmu:18751%09red/mmu:26417%09red/mmu:13649%09red/mmu:26413%09red/mmu:18708%09red/mmu:18750%09red/mmu:66447%09red/mmu:22422%09red/mmu:74769%09red/mmu:18709%09red/mmu:18752%09red/mmu:58988%09red/mmu:11652%09red/mmu:19211%09red/mmu:14860%09red/mmu:18707%09red/mmu:14859%09red/mmu:18710%09red
Fc epsilon RI signaling pathway	KEGG PATHWAY	mmu04664	13	68	9.56833e-12	1.74792e-10	16797|18707|19354|18709|18708|18710|18750|26413|74769|20963|26417|11652|22324	http://www.genome.jp/kegg-bin/show_pathway?mmu04664/mmu:26417%09red/mmu:18750%09red/mmu:26413%09red/mmu:22324%09red/mmu:19354%09red/mmu:16797%09red/mmu:11652%09red/mmu:18708%09red/mmu:18709%09red/mmu:18707%09red/mmu:20963%09red/mmu:74769%09red/mmu:18710%09red
Osteoclast differentiation	KEGG PATHWAY	mmu04380	16	128	1.28491e-11	2.30257e-10	16818|18707|18733|17969|18709|18708|18710|17970|26413|74769|20963|16176|26417|16175|11652|14200	http://www.genome.jp/kegg-bin/show_pathway?mmu04380/mmu:26417%09red/mmu:18733%09red/mmu:26413%09red/mmu:16175%09red/mmu:18709%09red/mmu:16818%09red/mmu:17970%09red/mmu:18708%09red/mmu:11652%09red/mmu:17969%09red/mmu:14200%09red/mmu:18707%09red/mmu:20963%09red/mmu:74769%09red/mmu:18710%09red/mmu:16176%09red
Alzheimer disease	KEGG PATHWAY	mmu05010	18	175	1.32565e-11	2.37257e-10	66046|11947|407785|67273|22273|26413|66377|66218|68198|225887|14433|16176|26417|28080|66108|66445|67126|67680	http://www.genome.jp/kegg-bin/show_pathway?mmu05010/mmu:68198%09red/mmu:22273%09red/mmu:66046%09red/mmu:66445%09red/mmu:26413%09red/mmu:67680%09red/mmu:66218%09red/mmu:14433%09red/mmu:28080%09red/mmu:16176%09red/mmu:11947%09red/mmu:225887%09red/mmu:66377%09red/mmu:407785%09red/mmu:66108%09red/mmu:67126%09red/mmu:67273%09red/mmu:26417%09red
PD-L1 expression and PD-1 checkpoint pathway in cancer	KEGG PATHWAY	mmu05235	14	88	1.37019e-11	2.44918e-10	16818|19211|18707|16797|58988|18709|15251|18710|26413|74769|26417|11652|18708|13649	http://www.genome.jp/kegg-bin/show_pathway?mmu05235/mmu:26417%09red/mmu:74769%09red/mmu:26413%09red/mmu:18708%09red/mmu:16797%09red/mmu:16818%09red/mmu:15251%09red/mmu:58988%09red/mmu:11652%09red/mmu:19211%09red/mmu:18709%09red/mmu:18707%09red/mmu:13649%09red/mmu:18710%09red
Melanoma	KEGG PATHWAY	mmu05218	13	72	1.80647e-11	3.12996e-10	18708|18707|18709|19211|18710|74769|26413|16000|26417|11652|18596|13649|18595	http://www.genome.jp/kegg-bin/show_pathway?mmu05218/mmu:26417%09red/mmu:74769%09red/mmu:26413%09red/mmu:18595%09red/mmu:16000%09red/mmu:18708%09red/mmu:11652%09red/mmu:19211%09red/mmu:18709%09red/mmu:18707%09red/mmu:13649%09red/mmu:18710%09red/mmu:18596%09red
Insulin resistance	KEGG PATHWAY	mmu04931	15	110	1.84422e-11	3.19144e-10	105787|18708|18707|108079|58988|18709|19211|18710|110651|18751|74769|16367|11652|20111|18534	http://www.genome.jp/kegg-bin/show_pathway?mmu04931/mmu:18751%09red/mmu:110651%09red/mmu:20111%09red/mmu:18534%09red/mmu:105787%09red/mmu:16367%09red/mmu:18708%09red/mmu:58988%09red/mmu:11652%09red/mmu:19211%09red/mmu:18709%09red/mmu:18707%09red/mmu:74769%09red/mmu:18710%09red/mmu:108079%09red
Leukocyte transendothelial migration	KEGG PATHWAY	mmu04670	15	115	3.26457e-11	5.44905e-10	18708|18707|18751|18709|17969|18710|17970|18752|18750|16414|13058|74769|22324|19354|16409	http://www.genome.jp/kegg-bin/show_pathway?mmu04670/mmu:18751%09red/mmu:18750%09red/mmu:18752%09red/mmu:16414%09red/mmu:18708%09red/mmu:16409%09red/mmu:22324%09red/mmu:19354%09red/mmu:74769%09red/mmu:17970%09red/mmu:17969%09red/mmu:18709%09red/mmu:18707%09red/mmu:13058%09red/mmu:18710%09red
Influenza A	KEGG PATHWAY	mmu05164	17	164	4.40582e-11	7.25937e-10	11740|110196|18708|18707|77125|18751|26413|18709|16159|18710|18750|16160|74769|16176|26417|16175|11652	http://www.genome.jp/kegg-bin/show_pathway?mmu05164/mmu:18751%09red/mmu:26417%09red/mmu:77125%09red/mmu:18708%09red/mmu:18750%09red/mmu:26413%09red/mmu:18707%09red/mmu:110196%09red/mmu:11740%09red/mmu:16160%09red/mmu:11652%09red/mmu:16175%09red/mmu:18709%09red/mmu:16159%09red/mmu:74769%09red/mmu:18710%09red/mmu:16176%09red
Prostate cancer	KEGG PATHWAY	mmu05215	14	97	4.41083e-11	7.25937e-10	18708|18707|23920|18709|19211|18710|74769|26413|16000|26417|11652|18596|13649|18595	http://www.genome.jp/kegg-bin/show_pathway?mmu05215/mmu:26417%09red/mmu:74769%09red/mmu:26413%09red/mmu:18595%09red/mmu:16000%09red/mmu:18708%09red/mmu:11652%09red/mmu:19211%09red/mmu:18709%09red/mmu:18707%09red/mmu:13649%09red/mmu:23920%09red/mmu:18710%09red/mmu:18596%09red
Hypoxia response via HIF activation	PANTHER	P00030	9	22	5.2453e-11	8.62268e-10	19211|18707|30955|18709|15251|18710|74769|11652|18708	http://www.pantherdb.org/pathway/pathwayDiagram.jsp?catAccession=P00030
Longevity regulating pathway - multiple species	KEGG PATHWAY	mmu04213	12	62	5.33479e-11	8.71904e-10	12955|105787|18707|108079|58988|18709|18708|18710|74769|16000|16367|11652	http://www.genome.jp/kegg-bin/show_pathway?mmu04213/mmu:16000%09red/mmu:18707%09red/mmu:105787%09red/mmu:16367%09red/mmu:58988%09red/mmu:11652%09red/mmu:18708%09red/mmu:18709%09red/mmu:12955%09red/mmu:74769%09red/mmu:18710%09red/mmu:108079%09red
Type II diabetes mellitus	KEGG PATHWAY	mmu04930	11	48	7.0311e-11	1.14517e-09	18707|26413|18770|18708|18710|18746|74769|16367|26417|15277|18709	http://www.genome.jp/kegg-bin/show_pathway?mmu04930/mmu:26417%09red/mmu:18746%09red/mmu:18770%09red/mmu:26413%09red/mmu:15277%09red/mmu:16367%09red/mmu:18708%09red/mmu:18709%09red/mmu:18707%09red/mmu:74769%09red/mmu:18710%09red
Sphingolipid signaling pathway	KEGG PATHWAY	mmu04071	15	124	8.58159e-11	1.37705e-09	11539|18708|18707|19354|26413|18709|19211|18710|385643|18750|18751|18752|26417|11652|74769	http://www.genome.jp/kegg-bin/show_pathway?mmu04071/mmu:18751%09red/mmu:26417%09red/mmu:18752%09red/mmu:26413%09red/mmu:385643%09red/mmu:18750%09red/mmu:19354%09red/mmu:18708%09red/mmu:11539%09red/mmu:11652%09red/mmu:19211%09red/mmu:18709%09red/mmu:18707%09red/mmu:74769%09red/mmu:18710%09red
B cell receptor signaling pathway	KEGG PATHWAY	mmu04662	13	83	8.80327e-11	1.40783e-09	18707|18733|19354|26413|18709|18708|18710|18751|74769|20963|26417|11652|22324	http://www.genome.jp/kegg-bin/show_pathway?mmu04662/mmu:18751%09red/mmu:26417%09red/mmu:26413%09red/mmu:22324%09red/mmu:19354%09red/mmu:18733%09red/mmu:11652%09red/mmu:18708%09red/mmu:18709%09red/mmu:18707%09red/mmu:20963%09red/mmu:74769%09red/mmu:18710%09red
Platelet activation	KEGG PATHWAY	mmu04611	15	125	9.51153e-11	1.51937e-09	70549|18707|26413|320207|30955|18709|18708|18710|104709|11652|74769|20963|26417|12842|12843	http://www.genome.jp/kegg-bin/show_pathway?mmu04611/mmu:26417%09red/mmu:12842%09red/mmu:26413%09red/mmu:320207%09red/mmu:30955%09red/mmu:104709%09red/mmu:12843%09red/mmu:11652%09red/mmu:18708%09red/mmu:70549%09red/mmu:18707%09red/mmu:20963%09red/mmu:74769%09red/mmu:18709%09red/mmu:18710%09red
ErbB signaling pathway	KEGG PATHWAY	mmu04012	13	84	1.00606e-10	1.60164e-09	18707|26413|58988|18709|18708|18710|74769|18750|18751|18752|26417|11652|13649	http://www.genome.jp/kegg-bin/show_pathway?mmu04012/mmu:18751%09red/mmu:26417%09red/mmu:18752%09red/mmu:26413%09red/mmu:18750%09red/mmu:74769%09red/mmu:58988%09red/mmu:11652%09red/mmu:18708%09red/mmu:18709%09red/mmu:18707%09red/mmu:13649%09red/mmu:18710%09red
Non-small cell lung cancer	KEGG PATHWAY	mmu05223	12	66	1.01301e-10	1.60777e-09	18707|26413|18709|18708|18710|74769|18750|18751|18752|26417|11652|13649	http://www.genome.jp/kegg-bin/show_pathway?mmu05223/mmu:18751%09red/mmu:26417%09red/mmu:18752%09red/mmu:26413%09red/mmu:18750%09red/mmu:74769%09red/mmu:11652%09red/mmu:18708%09red/mmu:18709%09red/mmu:18707%09red/mmu:13649%09red/mmu:18710%09red
Retrograde endocannabinoid signaling	KEGG PATHWAY	mmu04723	16	150	1.11759e-10	1.76329e-09	66046|407785|67273|18751|26413|18752|66218|14396|18750|68198|225887|14696|26417|66108|66377|14702	http://www.genome.jp/kegg-bin/show_pathway?mmu04723/mmu:68198%09red/mmu:18751%09red/mmu:66046%09red/mmu:18750%09red/mmu:26413%09red/mmu:66218%09red/mmu:14702%09red/mmu:14696%09red/mmu:225887%09red/mmu:14396%09red/mmu:18752%09red/mmu:66377%09red/mmu:407785%09red/mmu:66108%09red/mmu:67273%09red/mmu:26417%09red
Crosslinking of collagen fibrils	Reactome	R-MMU-2243919	8	15	1.21481e-10	1.9037e-09	94352|12828|12829|69675|12842|12843|12827|16949	http://www.reactome.org/cgi-bin/eventbrowser_st_id?ST_ID=R-MMU-2243919
mTOR signalling	Reactome	R-MMU-165159	10	38	1.62451e-10	2.4693e-09	105787|69008|108079|11652|245670|68441|75705|19744|20104|13684	http://www.reactome.org/cgi-bin/eventbrowser_st_id?ST_ID=R-MMU-165159
Progesterone-mediated oocyte maturation	KEGG PATHWAY	mmu04914	13	90	2.17081e-10	3.21996e-09	208922|18707|20868|110651|18709|18708|18710|74769|26413|16000|26417|11652|20111	http://www.genome.jp/kegg-bin/show_pathway?mmu04914/mmu:26417%09red/mmu:110651%09red/mmu:26413%09red/mmu:20111%09red/mmu:16000%09red/mmu:208922%09red/mmu:11652%09red/mmu:18708%09red/mmu:18709%09red/mmu:18707%09red/mmu:74769%09red/mmu:20868%09red/mmu:18710%09red
C-type lectin receptor signaling pathway	KEGG PATHWAY	mmu04625	14	112	2.47308e-10	3.6407e-09	18707|16159|26413|18709|18708|18710|16160|74769|20963|16176|26417|73181|11652|16153	http://www.genome.jp/kegg-bin/show_pathway?mmu04625/mmu:26417%09red/mmu:26413%09red/mmu:18707%09red/mmu:73181%09red/mmu:16160%09red/mmu:11652%09red/mmu:18708%09red/mmu:18709%09red/mmu:16159%09red/mmu:20963%09red/mmu:74769%09red/mmu:18710%09red/mmu:16153%09red/mmu:16176%09red
B cell activation	PANTHER	P00010	11	56	2.97292e-10	4.31899e-09	18707|19354|26413|30955|71520|18751|74769|20963|26417|73181|22324	http://www.pantherdb.org/pathway/pathwayDiagram.jsp?catAccession=P00010
Insulin/IGF pathway-mitogen activated protein kinase kinase/MAP kinase cascade	PANTHER	P00032	9	28	3.04512e-10	4.41027e-09	23920|58988|110651|26413|16000|56613|26417|16367|20111	http://www.pantherdb.org/pathway/pathwayDiagram.jsp?catAccession=P00032
Platinum drug resistance	KEGG PATHWAY	mmu01524	12	77	4.9409e-10	7.00506e-09	18707|14860|14859|18708|18710|26413|74769|26417|66447|11652|12780|18709	http://www.genome.jp/kegg-bin/show_pathway?mmu01524/mmu:26417%09red/mmu:74769%09red/mmu:26413%09red/mmu:12780%09red/mmu:14860%09red/mmu:18709%09red/mmu:11652%09red/mmu:18708%09red/mmu:66447%09red/mmu:18707%09red/mmu:14859%09red/mmu:18710%09red
Parkinson disease	KEGG PATHWAY	mmu05012	15	144	5.79148e-10	8.13746e-09	11740|66046|11947|407785|67273|22273|66377|66218|68198|225887|66445|28080|66108|67126|67680	http://www.genome.jp/kegg-bin/show_pathway?mmu05012/mmu:68198%09red/mmu:22273%09red/mmu:66046%09red/mmu:67680%09red/mmu:225887%09red/mmu:66218%09red/mmu:28080%09red/mmu:11947%09red/mmu:11740%09red/mmu:66377%09red/mmu:407785%09red/mmu:66108%09red/mmu:67126%09red/mmu:67273%09red/mmu:66445%09red
@@Parkinson disease	PANTHER	P00049	3	84	0.0792426	0.131491	16818|26417|26413	http://www.pantherdb.org/pathway/pathwayDiagram.jsp?catAccession=P00049
PIP metabolism	BioCyc	PWY3DJ-219	10	45	6.76177e-10	9.4444e-09	18708|18707|320207|30955|18709|19211|18710|104709|74769|18718	http://biocyc.org/MOUSE/NEW-IMAGE?type=NIL&object=PWY3DJ-219
Synthesis of PIPs at the plasma membrane	Reactome	R-MMU-1660499	10	45	6.76177e-10	9.4444e-09	18708|18707|320207|30955|18709|19211|18710|104709|74769|18718	http://www.reactome.org/cgi-bin/eventbrowser_st_id?ST_ID=R-MMU-1660499
EGF receptor signaling pathway	PANTHER	P00018	13	101	7.83967e-10	1.08961e-08	18707|19354|320207|30955|74769|104709|18750|18751|18752|26417|26413|11652|13649	http://www.pantherdb.org/pathway/pathwayDiagram.jsp?catAccession=P00018
aerobic respiration -- electron donor II	BioCyc	PWY-3781	11	63	8.99702e-10	1.23466e-08	66046|407785|67273|22273|66377|66218|68198|225887|66445|66108|67680	http://biocyc.org/MOUSE/NEW-IMAGE?type=NIL&object=PWY-3781
Chagas disease (American trypanosomiasis)	KEGG PATHWAY	mmu05142	13	103	9.74984e-10	1.33538e-08	18707|16159|26413|18709|18708|18710|385643|16160|74769|16176|26417|11652|16153	http://www.genome.jp/kegg-bin/show_pathway?mmu05142/mmu:26417%09red/mmu:26413%09red/mmu:18708%09red/mmu:18707%09red/mmu:16160%09red/mmu:11652%09red/mmu:385643%09red/mmu:18709%09red/mmu:16159%09red/mmu:74769%09red/mmu:18710%09red/mmu:16153%09red/mmu:16176%09red
T cell receptor signaling pathway	KEGG PATHWAY	mmu04660	13	103	9.74984e-10	1.33538e-08	12525|16818|18707|16797|18709|18708|18710|26413|74769|26417|11652|16153|22324	http://www.genome.jp/kegg-bin/show_pathway?mmu04660/mmu:26417%09red/mmu:22324%09red/mmu:26413%09red/mmu:16797%09red/mmu:16818%09red/mmu:12525%09red/mmu:11652%09red/mmu:18708%09red/mmu:18709%09red/mmu:18707%09red/mmu:74769%09red/mmu:18710%09red/mmu:16153%09red
The citric acid (TCA) cycle and respiratory electron transport	Reactome	R-MMU-1428517	14	128	1.21799e-09	1.6401e-08	66046|407785|67273|66377|66218|14194|68198|11947|235339|28080|66108|67126|67680|11958	http://www.reactome.org/cgi-bin/eventbrowser_st_id?ST_ID=R-MMU-1428517
Inflammation mediated by chemokine and cytokine signaling pathway	PANTHER	P00031	17	208	1.31222e-09	1.75638e-08	104099|18707|16414|26413|30955|19211|18751|74769|16176|26417|73181|11652|13051|22324|16421|19354|14702	http://www.pantherdb.org/pathway/pathwayDiagram.jsp?catAccession=P00031
3-phosphoinositide biosynthesis	BioCyc	PWY-6352	8	22	1.35142e-09	1.80714e-08	18707|320207|30955|18709|18708|18710|104709|74769	http://biocyc.org/MOUSE/NEW-IMAGE?type=NIL&object=PWY-6352
Glycolysis / Gluconeogenesis	KEGG PATHWAY	mmu00010	11	67	1.60678e-09	2.14658e-08	18655|56847|66681|72157|18770|18746|235339|15277|13806|18534|14433	http://www.genome.jp/kegg-bin/show_pathway?mmu00010/mmu:18746%09red/mmu:13806%09red/mmu:18770%09red/mmu:72157%09red/mmu:235339%09red/mmu:15277%09red/mmu:18534%09red/mmu:18655%09red/mmu:66681%09red/mmu:14433%09red/mmu:56847%09red
Acute myeloid leukemia	KEGG PATHWAY	mmu05221	11	69	2.12018e-09	2.77213e-08	18707|58988|18709|18708|18710|26413|74769|26417|18627|11652|16409	http://www.genome.jp/kegg-bin/show_pathway?mmu05221/mmu:26417%09red/mmu:26413%09red/mmu:18627%09red/mmu:16409%09red/mmu:58988%09red/mmu:11652%09red/mmu:18708%09red/mmu:18709%09red/mmu:18707%09red/mmu:74769%09red/mmu:18710%09red
Kaposi sarcoma-associated herpesvirus infection	KEGG PATHWAY	mmu05167	17	217	2.38375e-09	3.07406e-08	14696|18707|320207|30955|18709|15251|18710|104709|26413|74769|20963|26417|93739|73181|11652|18708|14702	http://www.genome.jp/kegg-bin/show_pathway?mmu05167/mmu:26417%09red/mmu:30955%09red/mmu:93739%09red/mmu:26413%09red/mmu:14702%09red/mmu:14696%09red/mmu:320207%09red/mmu:15251%09red/mmu:104709%09red/mmu:73181%09red/mmu:11652%09red/mmu:18708%09red/mmu:18709%09red/mmu:18707%09red/mmu:20963%09red/mmu:74769%09red/mmu:18710%09red
Integrin cell surface interactions	Reactome	R-MMU-216083	11	70	2.42822e-09	3.12284e-08	104099|17022|14118|16414|16411|12829|12843|12842|12828|12827|16421	http://www.reactome.org/cgi-bin/eventbrowser_st_id?ST_ID=R-MMU-216083
TNF signaling pathway	KEGG PATHWAY	mmu04668	13	113	2.72702e-09	3.47861e-08	20312|20311|18707|18709|18708|18710|21938|26413|74769|16176|26417|11652|56613	http://www.genome.jp/kegg-bin/show_pathway?mmu04668/mmu:26417%09red/mmu:26413%09red/mmu:21938%09red/mmu:20312%09red/mmu:56613%09red/mmu:20311%09red/mmu:16176%09red/mmu:18708%09red/mmu:18709%09red/mmu:18707%09red/mmu:74769%09red/mmu:18710%09red/mmu:11652%09red
Apelin signaling pathway	KEGG PATHWAY	mmu04371	14	139	3.24249e-09	4.08079e-08	23796|105787|14696|108079|320207|58988|104709|26413|26417|93739|30955|11652|20104|14702	http://www.genome.jp/kegg-bin/show_pathway?mmu04371/mmu:26417%09red/mmu:30955%09red/mmu:93739%09red/mmu:26413%09red/mmu:20104%09red/mmu:14702%09red/mmu:23796%09red/mmu:14696%09red/mmu:320207%09red/mmu:105787%09red/mmu:104709%09red/mmu:58988%09red/mmu:11652%09red/mmu:108079%09red
Jak-STAT signaling pathway	KEGG PATHWAY	mmu04630	15	165	3.24533e-09	4.08079e-08	18708|18707|19116|18709|16159|18710|93672|16160|74769|16153|11652|16188|18596|13649|18595	http://www.genome.jp/kegg-bin/show_pathway?mmu04630/mmu:19116%09red/mmu:74769%09red/mmu:18708%09red/mmu:18707%09red/mmu:93672%09red/mmu:16188%09red/mmu:16160%09red/mmu:11652%09red/mmu:18595%09red/mmu:18709%09red/mmu:16159%09red/mmu:13649%09red/mmu:18710%09red/mmu:16153%09red/mmu:18596%09red
Huntington disease	KEGG PATHWAY	mmu05016	16	194	3.5641e-09	4.45386e-08	11740|66046|11947|407785|67273|22273|66377|66218|68198|225887|215114|28080|66108|66445|67126|67680	http://www.genome.jp/kegg-bin/show_pathway?mmu05016/mmu:68198%09red/mmu:22273%09red/mmu:66046%09red/mmu:67680%09red/mmu:225887%09red/mmu:66218%09red/mmu:28080%09red/mmu:11947%09red/mmu:11740%09red/mmu:66377%09red/mmu:407785%09red/mmu:215114%09red/mmu:66108%09red/mmu:67126%09red/mmu:67273%09red/mmu:66445%09red
@@Huntington disease	PANTHER	P00029	6	113	0.00261139	0.00870731	14433|19354|22153|106869|11652|80837	http://www.pantherdb.org/pathway/pathwayDiagram.jsp?catAccession=P00029
PI Metabolism	Reactome	R-MMU-1483255	11	73	3.60688e-09	4.48747e-08	18708|18707|320207|30955|18709|19211|18710|104709|74769|106869|18718	http://www.reactome.org/cgi-bin/eventbrowser_st_id?ST_ID=R-MMU-1483255
Metabolism of lipids	Reactome	R-MMU-556833	27	585	3.74634e-09	4.65687e-08	18707|320207|18709|18708|104709|74769|67800|270084|14104|30955|432720|13123|13121|69772|244209|18718|108079|19211|18710|64291|110196|15484|15357|338521|66183|106869|66659	http://www.reactome.org/cgi-bin/eventbrowser_st_id?ST_ID=R-MMU-556833
Thyroid hormone signaling pathway	KEGG PATHWAY	mmu04919	13	118	4.40395e-09	5.42181e-08	18708|18707|26413|18709|15251|18710|74769|18750|18751|18752|26417|11652|19744	http://www.genome.jp/kegg-bin/show_pathway?mmu04919/mmu:18751%09red/mmu:26417%09red/mmu:18752%09red/mmu:26413%09red/mmu:18750%09red/mmu:15251%09red/mmu:19744%09red/mmu:11652%09red/mmu:18708%09red/mmu:18709%09red/mmu:18707%09red/mmu:74769%09red/mmu:18710%09red
Pancreatic cancer	KEGG PATHWAY	mmu05212	11	75	4.65389e-09	5.72452e-08	18707|19354|58988|18709|18708|18710|26413|74769|26417|11652|13649	http://www.genome.jp/kegg-bin/show_pathway?mmu05212/mmu:26417%09red/mmu:74769%09red/mmu:26413%09red/mmu:19354%09red/mmu:58988%09red/mmu:11652%09red/mmu:18708%09red/mmu:18709%09red/mmu:18707%09red/mmu:13649%09red/mmu:18710%09red
Endometrial cancer	KEGG PATHWAY	mmu05213	10	58	5.88408e-09	7.1567e-08	18708|18707|18709|19211|18710|26413|74769|26417|11652|13649	http://www.genome.jp/kegg-bin/show_pathway?mmu05213/mmu:26417%09red/mmu:74769%09red/mmu:26413%09red/mmu:18708%09red/mmu:11652%09red/mmu:19211%09red/mmu:18709%09red/mmu:18707%09red/mmu:13649%09red/mmu:18710%09red
Signaling by VEGF	Reactome	R-MMU-194138	12	98	5.89176e-09	7.15986e-08	13058|17969|18709|18708|17970|18750|18751|14257|11652|26362|22324|74769	http://www.reactome.org/cgi-bin/eventbrowser_st_id?ST_ID=R-MMU-194138
Breast cancer	KEGG PATHWAY	mmu05224	14	147	6.28384e-09	7.60361e-08	18708|18707|58988|18709|19211|18710|14257|74769|26413|16000|26417|11652|22422|13649	http://www.genome.jp/kegg-bin/show_pathway?mmu05224/mmu:26417%09red/mmu:14257%09red/mmu:26413%09red/mmu:18708%09red/mmu:16000%09red/mmu:22422%09red/mmu:74769%09red/mmu:58988%09red/mmu:11652%09red/mmu:19211%09red/mmu:18709%09red/mmu:18707%09red/mmu:13649%09red/mmu:18710%09red
Toll-like receptor signaling pathway	KEGG PATHWAY	mmu04620	12	99	6.53798e-09	7.90435e-08	18707|16159|26413|16803|18709|18708|18710|16160|74769|16176|26417|11652	http://www.genome.jp/kegg-bin/show_pathway?mmu04620/mmu:26417%09red/mmu:16803%09red/mmu:26413%09red/mmu:18707%09red/mmu:16160%09red/mmu:11652%09red/mmu:18708%09red/mmu:18709%09red/mmu:16159%09red/mmu:74769%09red/mmu:18710%09red/mmu:16176%09red
Axon guidance mediated by netrin	PANTHER	P00009	8	28	6.57759e-09	7.93186e-08	18707|19354|30955|18709|18708|18710|74769|73181	http://www.pantherdb.org/pathway/pathwayDiagram.jsp?catAccession=P00009
Tuberculosis	KEGG PATHWAY	mmu05152	15	178	8.4071e-09	9.90957e-08	16176|16414|26413|16803|16159|16160|20963|16411|26417|16175|11652|17534|16153|12721|16409	http://www.genome.jp/kegg-bin/show_pathway?mmu05152/mmu:26417%09red/mmu:16411%09red/mmu:16414%09red/mmu:16409%09red/mmu:16803%09red/mmu:12721%09red/mmu:17534%09red/mmu:11652%09red/mmu:16175%09red/mmu:26413%09red/mmu:16160%09red/mmu:20963%09red/mmu:16159%09red/mmu:16153%09red/mmu:16176%09red
Respiratory electron transport, ATP synthesis by chemiosmotic coupling, and heat production by uncoupling proteins.	Reactome	R-MMU-163200	11	80	8.55123e-09	1.0071e-07	66046|407785|67273|11947|66218|68198|28080|66108|67126|66377|11958	http://www.reactome.org/cgi-bin/eventbrowser_st_id?ST_ID=R-MMU-163200
Human immunodeficiency virus 1 infection	KEGG PATHWAY	mmu05170	17	239	9.19158e-09	1.0781e-07	14696|18707|19354|26413|58988|18709|18708|18710|74769|21938|18750|18751|18752|26417|73181|11652|14702	http://www.genome.jp/kegg-bin/show_pathway?mmu05170/mmu:18751%09red/mmu:26417%09red/mmu:18752%09red/mmu:26413%09red/mmu:19354%09red/mmu:18750%09red/mmu:14702%09red/mmu:14696%09red/mmu:21938%09red/mmu:73181%09red/mmu:58988%09red/mmu:11652%09red/mmu:18708%09red/mmu:18709%09red/mmu:18707%09red/mmu:74769%09red/mmu:18710%09red
Inflammatory mediator regulation of TRP channels	KEGG PATHWAY	mmu04750	13	127	9.91175e-09	1.15577e-07	19219|18707|18709|18708|18710|385643|18752|18750|18751|16000|16176|22368|74769	http://www.genome.jp/kegg-bin/show_pathway?mmu04750/mmu:18751%09red/mmu:22368%09red/mmu:18752%09red/mmu:18708%09red/mmu:18750%09red/mmu:16000%09red/mmu:16176%09red/mmu:385643%09red/mmu:18709%09red/mmu:18707%09red/mmu:74769%09red/mmu:18710%09red/mmu:19219%09red
Colorectal cancer	KEGG PATHWAY	mmu05210	11	88	2.09767e-08	2.36214e-07	18707|19354|58988|18709|18708|18710|26413|74769|26417|11652|13649	http://www.genome.jp/kegg-bin/show_pathway?mmu05210/mmu:26417%09red/mmu:74769%09red/mmu:26413%09red/mmu:19354%09red/mmu:58988%09red/mmu:11652%09red/mmu:18708%09red/mmu:18709%09red/mmu:18707%09red/mmu:13649%09red/mmu:18710%09red
Renal cell carcinoma	KEGG PATHWAY	mmu05211	10	68	2.2989e-08	2.58668e-07	18708|18707|18709|15251|18710|14194|26413|74769|26417|11652	http://www.genome.jp/kegg-bin/show_pathway?mmu05211/mmu:26417%09red/mmu:26413%09red/mmu:14194%09red/mmu:15251%09red/mmu:11652%09red/mmu:18708%09red/mmu:18709%09red/mmu:18707%09red/mmu:74769%09red/mmu:18710%09red
Regulation of signaling by CBL	Reactome	R-MMU-912631	7	21	2.44638e-08	2.73734e-07	18707|18709|18708|18710|74769|20963|22324	http://www.reactome.org/cgi-bin/eventbrowser_st_id?ST_ID=R-MMU-912631
VEGFA-VEGFR2 Pathway	Reactome	R-MMU-4420097	11	90	2.59115e-08	2.88335e-07	17969|18709|18708|17970|18750|18751|13058|11652|26362|22324|74769	http://www.reactome.org/cgi-bin/eventbrowser_st_id?ST_ID=R-MMU-4420097
MAPK signaling pathway	KEGG PATHWAY	mmu04010	18	294	2.97564e-08	3.29303e-07	12298|19354|26413|18596|18752|110651|14257|18750|18751|16000|56613|26417|16175|11652|16176|20111|13649|18595	http://www.genome.jp/kegg-bin/show_pathway?mmu04010/mmu:18751%09red/mmu:26417%09red/mmu:14257%09red/mmu:26413%09red/mmu:20111%09red/mmu:18750%09red/mmu:19354%09red/mmu:16000%09red/mmu:12298%09red/mmu:56613%09red/mmu:110651%09red/mmu:18752%09red/mmu:11652%09red/mmu:16175%09red/mmu:18595%09red/mmu:18596%09red/mmu:13649%09red/mmu:16176%09red
Endocrine resistance	KEGG PATHWAY	mmu01522	11	93	3.52577e-08	3.8565e-07	18707|58988|18709|18708|18710|74769|26413|16000|26417|11652|13649	http://www.genome.jp/kegg-bin/show_pathway?mmu01522/mmu:26417%09red/mmu:74769%09red/mmu:26413%09red/mmu:16000%09red/mmu:58988%09red/mmu:11652%09red/mmu:18708%09red/mmu:18709%09red/mmu:18707%09red/mmu:13649%09red/mmu:18710%09red
Signaling by Insulin receptor	Reactome	R-MMU-74752	10	72	3.75178e-08	4.06904e-07	26413|18709|18708|338375|16591|74769|16367|26417|11652|110935	http://www.reactome.org/cgi-bin/eventbrowser_st_id?ST_ID=R-MMU-74752
Interleukin signaling pathway	PANTHER	P00036	10	74	4.74418e-08	5.03325e-07	13713|110651|26413|74769|16367|26417|16175|11652|16188|20111	http://www.pantherdb.org/pathway/pathwayDiagram.jsp?catAccession=P00036
Neurotrophin signaling pathway	KEGG PATHWAY	mmu04722	12	121	5.06637e-08	5.33897e-07	18707|110651|18709|18708|18710|26413|74769|16367|26417|11652|20661|20111	http://www.genome.jp/kegg-bin/show_pathway?mmu04722/mmu:26417%09red/mmu:110651%09red/mmu:26413%09red/mmu:20111%09red/mmu:74769%09red/mmu:16367%09red/mmu:11652%09red/mmu:18708%09red/mmu:18709%09red/mmu:18707%09red/mmu:20661%09red/mmu:18710%09red
Non-integrin membrane-ECM interactions	Reactome	R-MMU-3000171	8	38	5.12923e-08	5.39314e-07	18214|18750|12828|12829|20970|12842|12843|12827	http://www.reactome.org/cgi-bin/eventbrowser_st_id?ST_ID=R-MMU-3000171
Pertussis	KEGG PATHWAY	mmu05133	10	76	5.9611e-08	6.18946e-07	20311|16160|26413|16159|16414|16176|26417|16175|16153|16409	http://www.genome.jp/kegg-bin/show_pathway?mmu05133/mmu:26417%09red/mmu:16414%09red/mmu:16409%09red/mmu:20311%09red/mmu:16160%09red/mmu:16176%09red/mmu:16175%09red/mmu:26413%09red/mmu:16159%09red/mmu:16153%09red
African trypanosomiasis	KEGG PATHWAY	mmu05143	8	39	6.11957e-08	6.34002e-07	16159|385643|18750|16160|18752|16176|18751|16153	http://www.genome.jp/kegg-bin/show_pathway?mmu05143/mmu:18751%09red/mmu:18750%09red/mmu:18752%09red/mmu:16159%09red/mmu:16176%09red/mmu:385643%09red/mmu:16160%09red/mmu:16153%09red
FGF signaling pathway	PANTHER	P00021	11	99	6.33626e-08	6.55009e-07	18707|19354|26413|30955|74769|71520|18750|18751|18752|26417|11652	http://www.pantherdb.org/pathway/pathwayDiagram.jsp?catAccession=P00021
Adaptive Immune System	Reactome	R-MMU-1280218	25	588	6.53867e-08	6.74453e-07	19260|18707|18709|18708|66141|22153|16414|74769|17534|12525|17969|18751|20963|22324|16797|19211|18710|64291|12842|12843|16421|16818|17970|13058|11652	http://www.reactome.org/cgi-bin/eventbrowser_st_id?ST_ID=R-MMU-1280218
Gonadotropin-releasing hormone receptor pathway	PANTHER	P06664	15	213	7.76073e-08	7.85023e-07	105787|19219|19116|26413|14461|18750|18751|16000|14696|16367|26417|73181|18708|13649|14702	http://www.pantherdb.org/pathway/pathwayDiagram.jsp?catAccession=P06664
Oxytocin signaling pathway	KEGG PATHWAY	mmu04921	13	154	8.15886e-08	8.18968e-07	105787|12298|108079|26413|320207|30955|104709|18750|18751|18752|26417|73181|13649	http://www.genome.jp/kegg-bin/show_pathway?mmu04921/mmu:18751%09red/mmu:26417%09red/mmu:18752%09red/mmu:26413%09red/mmu:18750%09red/mmu:30955%09red/mmu:320207%09red/mmu:105787%09red/mmu:12298%09red/mmu:104709%09red/mmu:73181%09red/mmu:13649%09red/mmu:108079%09red
Other interleukin signaling	Reactome	R-MMU-449836	15	214	8.21863e-08	8.24256e-07	16797|26413|19414|17967|18709|18708|76527|16591|74769|16367|26417|11652|18596|13649|18595	http://www.reactome.org/cgi-bin/eventbrowser_st_id?ST_ID=R-MMU-449836
Phospholipid metabolism	Reactome	R-MMU-1483257	14	184	8.65381e-08	8.6483e-07	18708|18707|320207|30955|18709|19211|18710|104709|74769|106869|18718|67800|270084|66659	http://www.reactome.org/cgi-bin/eventbrowser_st_id?ST_ID=R-MMU-1483257
Apoptosis signaling pathway	PANTHER	P00006	11	103	9.17794e-08	9.10124e-07	18707|11652|26413|30955|74769|21938|18750|18751|18752|26417|26926	http://www.pantherdb.org/pathway/pathwayDiagram.jsp?catAccession=P00006
Cellular senescence	KEGG PATHWAY	mmu04218	14	186	9.80345e-08	9.66553e-07	11740|73181|18708|18707|18709|19211|18710|26413|74769|26417|16175|11652|16009|19744	http://www.genome.jp/kegg-bin/show_pathway?mmu04218/mmu:26417%09red/mmu:16009%09red/mmu:26413%09red/mmu:19211%09red/mmu:18708%09red/mmu:18710%09red/mmu:11740%09red/mmu:73181%09red/mmu:11652%09red/mmu:16175%09red/mmu:18709%09red/mmu:18707%09red/mmu:74769%09red/mmu:19744%09red
@@Cellular Senescence	Reactome	R-MMU-2559583	4	168	0.137701	0.192269	110651|26413|20111|26417	http://www.reactome.org/cgi-bin/eventbrowser_st_id?ST_ID=R-MMU-2559583
Axon guidance	Reactome	R-MMU-422475	16	250	9.8897e-08	9.7251e-07	18750|104099|18707|26413|17967|18709|18708|18710|22153|67784|74769|12828|26417|12827|13649|12829	http://www.reactome.org/cgi-bin/eventbrowser_st_id?ST_ID=R-MMU-422475
@@Axon guidance	KEGG PATHWAY	mmu04360	11	180	1.49357e-05	9.20994e-05	18707|19354|18709|18708|18710|18750|26413|74769|16728|26417|73181	http://www.genome.jp/kegg-bin/show_pathway?mmu04360/mmu:26417%09red/mmu:18750%09red/mmu:26413%09red/mmu:18708%09red/mmu:19354%09red/mmu:73181%09red/mmu:16728%09red/mmu:18709%09red/mmu:18707%09red/mmu:74769%09red/mmu:18710%09red
Carbohydrate digestion and absorption	KEGG PATHWAY	mmu04973	8	43	1.19038e-07	1.15211e-06	18707|18709|18708|18710|18751|74769|15277|11652	http://www.genome.jp/kegg-bin/show_pathway?mmu04973/mmu:18751%09red/mmu:15277%09red/mmu:11652%09red/mmu:18708%09red/mmu:18709%09red/mmu:18707%09red/mmu:74769%09red/mmu:18710%09red
PI3 kinase pathway	PANTHER	P00048	8	43	1.19038e-07	1.15211e-06	14696|58988|18709|19211|74769|16367|11652|18708	http://www.pantherdb.org/pathway/pathwayDiagram.jsp?catAccession=P00048
p53 pathway feedback loops 2	PANTHER	P04398	8	43	1.19038e-07	1.15211e-06	18708|18707|30955|18709|19211|18710|74769|11652	http://www.pantherdb.org/pathway/pathwayDiagram.jsp?catAccession=P04398
Vasopressin regulates renal water homeostasis via Aquaporins	Reactome	R-MMU-432040	7	28	1.29615e-07	1.24849e-06	14696|11829|11828|11827|11826|12000|14702	http://www.reactome.org/cgi-bin/eventbrowser_st_id?ST_ID=R-MMU-432040
Cell surface interactions at the vascular wall	Reactome	R-MMU-202733	11	108	1.42846e-07	1.36017e-06	19128|16818|18709|18708|21824|16414|74769|16411|20970|12842|12843	http://www.reactome.org/cgi-bin/eventbrowser_st_id?ST_ID=R-MMU-202733
Signaling by Erythropoietin	Reactome	R-MMU-9006335	6	16	1.43185e-07	1.36248e-06	18707|320207|30955|18708|74769|22324	http://www.reactome.org/cgi-bin/eventbrowser_st_id?ST_ID=R-MMU-9006335
Cytokine-cytokine receptor interaction	KEGG PATHWAY	mmu04060	17	296	1.70761e-07	1.60008e-06	20312|20311|16188|77125|14560|19116|16159|76527|93672|16160|16181|16176|16153|16175|21938|13051|29820	http://www.genome.jp/kegg-bin/show_pathway?mmu04060/mmu:19116%09red/mmu:77125%09red/mmu:29820%09red/mmu:16153%09red/mmu:93672%09red/mmu:20312%09red/mmu:21938%09red/mmu:13051%09red/mmu:20311%09red/mmu:16160%09red/mmu:16176%09red/mmu:16175%09red/mmu:16188%09red/mmu:16159%09red/mmu:16181%09red/mmu:14560%09red/mmu:76527%09red
NADH to cytochrome bo oxidase electron transfer I	BioCyc	PWY0-1335	8	46	1.88734e-07	1.75452e-06	66046|407785|67273|66218|68198|225887|66108|66377	http://biocyc.org/MOUSE/NEW-IMAGE?type=NIL&object=PWY0-1335
NADH to cytochrome bd oxidase electron transfer I	BioCyc	PWY0-1334	8	46	1.88734e-07	1.75452e-06	66046|407785|67273|66218|68198|225887|66108|66377	http://biocyc.org/MOUSE/NEW-IMAGE?type=NIL&object=PWY0-1334
FLT3 Signaling	Reactome	R-MMU-9607240	14	197	1.89694e-07	1.76228e-06	16797|26413|19414|17967|18709|18708|16591|74769|16367|26417|11652|18596|13649|18595	http://www.reactome.org/cgi-bin/eventbrowser_st_id?ST_ID=R-MMU-9607240
Insulin receptor signalling cascade	Reactome	R-MMU-74751	8	48	2.52547e-07	2.29968e-06	26413|18709|18708|16591|74769|16367|26417|11652	http://www.reactome.org/cgi-bin/eventbrowser_st_id?ST_ID=R-MMU-74751
Gastrin-CREB signalling pathway via PKC and MAPK	Reactome	R-MMU-881907	6	18	2.5331e-07	2.30476e-06	110651|18750|26413|26417|20111|13649	http://www.reactome.org/cgi-bin/eventbrowser_st_id?ST_ID=R-MMU-881907
Interleukin-2 family signaling	Reactome	R-MMU-451927	7	32	2.84939e-07	2.55468e-06	16818|18707|18709|18708|18710|74769|20963	http://www.reactome.org/cgi-bin/eventbrowser_st_id?ST_ID=R-MMU-451927
cGMP-PKG signaling pathway	KEGG PATHWAY	mmu04022	13	173	2.85937e-07	2.55876e-06	11740|11539|320207|30955|385643|104709|207728|26413|11552|16367|26417|73181|11652	http://www.genome.jp/kegg-bin/show_pathway?mmu04022/mmu:26417%09red/mmu:30955%09red/mmu:207728%09red/mmu:26413%09red/mmu:11740%09red/mmu:320207%09red/mmu:11552%09red/mmu:104709%09red/mmu:16367%09red/mmu:73181%09red/mmu:11539%09red/mmu:11652%09red/mmu:385643%09red
Small cell lung cancer	KEGG PATHWAY	mmu05222	10	92	3.04536e-07	2.70974e-06	18708|18707|18709|19211|18710|74769|12828|12829|11652|12827	http://www.genome.jp/kegg-bin/show_pathway?mmu05222/mmu:12827%09red/mmu:18707%09red/mmu:18708%09red/mmu:11652%09red/mmu:19211%09red/mmu:18709%09red/mmu:12829%09red/mmu:12828%09red/mmu:74769%09red/mmu:18710%09red
p53 pathway	PANTHER	P00059	9	70	3.28911e-07	2.91378e-06	18708|18707|30955|18709|19211|18710|74769|11652|16009	http://www.pantherdb.org/pathway/pathwayDiagram.jsp?catAccession=P00059
Signaling by NTRK1 (TRKA)	Reactome	R-MMU-187037	8	51	3.82547e-07	3.35316e-06	18709|18708|110651|26413|74769|16367|26417|20111	http://www.reactome.org/cgi-bin/eventbrowser_st_id?ST_ID=R-MMU-187037
Prolactin signaling pathway	KEGG PATHWAY	mmu04917	9	72	4.08567e-07	3.56575e-06	18707|19116|18709|18708|18710|26413|74769|26417|11652	http://www.genome.jp/kegg-bin/show_pathway?mmu04917/mmu:26417%09red/mmu:19116%09red/mmu:26413%09red/mmu:11652%09red/mmu:18708%09red/mmu:18709%09red/mmu:18707%09red/mmu:74769%09red/mmu:18710%09red
Signaling by PDGF	Reactome	R-MMU-186797	8	52	4.36993e-07	3.79207e-06	18709|18708|74769|12828|12829|12827|18596|18595	http://www.reactome.org/cgi-bin/eventbrowser_st_id?ST_ID=R-MMU-186797
Human T-cell leukemia virus 1 infection	KEGG PATHWAY	mmu05166	15	246	4.442e-07	3.84348e-06	11740|16818|70549|18708|18707|26413|18709|19211|18710|110196|16414|74769|26417|73181|11652	http://www.genome.jp/kegg-bin/show_pathway?mmu05166/mmu:26417%09red/mmu:16414%09red/mmu:18708%09red/mmu:26413%09red/mmu:18709%09red/mmu:16818%09red/mmu:110196%09red/mmu:11740%09red/mmu:73181%09red/mmu:11652%09red/mmu:19211%09red/mmu:70549%09red/mmu:18707%09red/mmu:74769%09red/mmu:18710%09red
cAMP signaling pathway	KEGG PATHWAY	mmu04024	14	213	4.61391e-07	3.98978e-06	11539|18708|18707|19049|19354|18709|20682|18710|26413|74769|26417|11652|22324|106952	http://www.genome.jp/kegg-bin/show_pathway?mmu04024/mmu:26417%09red/mmu:22324%09red/mmu:106952%09red/mmu:18708%09red/mmu:26413%09red/mmu:19354%09red/mmu:11539%09red/mmu:11652%09red/mmu:20682%09red/mmu:18709%09red/mmu:18707%09red/mmu:74769%09red/mmu:18710%09red/mmu:19049%09red
Aquaporin-mediated transport	Reactome	R-MMU-445717	7	35	4.85147e-07	4.19264e-06	14696|11829|11828|11827|11826|12000|14702	http://www.reactome.org/cgi-bin/eventbrowser_st_id?ST_ID=R-MMU-445717
Phosphatidylinositol signaling system	KEGG PATHWAY	mmu04070	10	98	5.20733e-07	4.47008e-06	18708|18707|18709|19211|18710|74769|18750|18751|18752|18718	http://www.genome.jp/kegg-bin/show_pathway?mmu04070/mmu:18751%09red/mmu:18750%09red/mmu:18752%09red/mmu:18708%09red/mmu:18718%09red/mmu:19211%09red/mmu:18709%09red/mmu:18707%09red/mmu:74769%09red/mmu:18710%09red
Assembly of collagen fibrils and other multimeric structures	Reactome	R-MMU-2022090	8	54	5.65994e-07	4.82051e-06	94352|12828|12829|69675|12842|12843|12827|16949	http://www.reactome.org/cgi-bin/eventbrowser_st_id?ST_ID=R-MMU-2022090
mTORC1-mediated signalling	Reactome	R-MMU-166208	6	22	6.81936e-07	5.72169e-06	245670|68441|13684|19744|20104|75705	http://www.reactome.org/cgi-bin/eventbrowser_st_id?ST_ID=R-MMU-166208
GPCR downstream signalling	Reactome	R-MMU-388396	31	965	7.08428e-07	5.94045e-06	320207|18709|18708|104709|26413|26417|20111|23796|20312|20311|14696|30955|18752|11814|432720|18750|18619|19219|110651|18710|14702|52666|13649|11539|19049|56696|12000|207728|20970|11652|13051	http://www.reactome.org/cgi-bin/eventbrowser_st_id?ST_ID=R-MMU-388396
Regulation of lipolysis in adipocytes	KEGG PATHWAY	mmu04923	8	56	7.26223e-07	6.07883e-06	11539|18707|18709|18708|18710|74769|16367|11652	http://www.genome.jp/kegg-bin/show_pathway?mmu04923/mmu:16367%09red/mmu:11539%09red/mmu:11652%09red/mmu:18708%09red/mmu:18709%09red/mmu:18707%09red/mmu:74769%09red/mmu:18710%09red
Signaling by SCF-KIT	Reactome	R-MMU-1433557	7	38	7.92163e-07	6.56463e-06	16818|18709|18708|18710|71520|18750|22324	http://www.reactome.org/cgi-bin/eventbrowser_st_id?ST_ID=R-MMU-1433557
Interleukin-3, Interleukin-5 and GM-CSF signaling	Reactome	R-MMU-512988	7	39	9.2514e-07	7.5645e-06	18707|18709|18708|18710|74769|20963|22324	http://www.reactome.org/cgi-bin/eventbrowser_st_id?ST_ID=R-MMU-512988
Signaling by Nuclear Receptors	Reactome	R-MMU-9006931	14	227	9.4484e-07	7.72112e-06	14696|56847|12400|18708|18710|19378|11668|26413|235339|14702|11652|18709|13649|237320	http://www.reactome.org/cgi-bin/eventbrowser_st_id?ST_ID=R-MMU-9006931
Hepatitis B	KEGG PATHWAY	mmu05161	12	163	1.00294e-06	8.17224e-06	18707|26413|18709|18708|18710|74769|18750|18751|18752|26417|73181|11652	http://www.genome.jp/kegg-bin/show_pathway?mmu05161/mmu:18751%09red/mmu:26417%09red/mmu:18752%09red/mmu:26413%09red/mmu:18750%09red/mmu:73181%09red/mmu:11652%09red/mmu:18708%09red/mmu:18709%09red/mmu:18707%09red/mmu:74769%09red/mmu:18710%09red
Signaling by GPCR	Reactome	R-MMU-372790	31	984	1.0515e-06	8.49445e-06	320207|18709|18708|104709|26413|26417|20111|23796|20312|20311|14696|30955|18752|11814|432720|18750|18619|19219|110651|18710|14702|52666|13649|11539|19049|56696|12000|207728|20970|11652|13051	http://www.reactome.org/cgi-bin/eventbrowser_st_id?ST_ID=R-MMU-372790
G beta:gamma signalling through PI3Kgamma	Reactome	R-MMU-392451	6	24	1.05407e-06	8.5103e-06	14696|320207|30955|104709|14702|11652	http://www.reactome.org/cgi-bin/eventbrowser_st_id?ST_ID=R-MMU-392451
Erythropoietin activates Phosphoinositide-3-kinase (PI3K)	Reactome	R-MMU-9027276	5	12	1.08881e-06	8.76576e-06	320207|30955|74769|18708|18707	http://www.reactome.org/cgi-bin/eventbrowser_st_id?ST_ID=R-MMU-9027276
Ras Pathway	PANTHER	P04393	8	61	1.30483e-06	1.0334e-05	18707|19354|30955|110651|26413|74769|26417|20111	http://www.pantherdb.org/pathway/pathwayDiagram.jsp?catAccession=P04393
G alpha (q) signalling events	Reactome	R-MMU-416476	13	200	1.33138e-06	1.04913e-05	14696|56696|18709|18708|18710|110651|18750|26413|20111|26417|52666|13649|14702	http://www.reactome.org/cgi-bin/eventbrowser_st_id?ST_ID=R-MMU-416476
Signaling pathways regulating pluripotency of stem cells	KEGG PATHWAY	mmu04550	11	138	1.37364e-06	1.07942e-05	18707|18709|18708|18710|74769|26413|16000|26417|22422|11652|17268	http://www.genome.jp/kegg-bin/show_pathway?mmu04550/mmu:26417%09red/mmu:26413%09red/mmu:17268%09red/mmu:16000%09red/mmu:22422%09red/mmu:11652%09red/mmu:18708%09red/mmu:18709%09red/mmu:18707%09red/mmu:74769%09red/mmu:18710%09red
Signaling by NTRKs	Reactome	R-MMU-166520	8	62	1.4585e-06	1.14166e-05	18709|18708|110651|26413|74769|16367|26417|20111	http://www.reactome.org/cgi-bin/eventbrowser_st_id?ST_ID=R-MMU-166520
Energy dependent regulation of mTOR by LKB1-AMPK	Reactome	R-MMU-380972	6	26	1.57767e-06	1.22207e-05	105787|69008|108079|245670|68441|19744	http://www.reactome.org/cgi-bin/eventbrowser_st_id?ST_ID=R-MMU-380972
Gap junction	KEGG PATHWAY	mmu04540	9	86	1.59695e-06	1.23497e-05	18750|26413|22153|18751|18752|26417|18596|13649|18595	http://www.genome.jp/kegg-bin/show_pathway?mmu04540/mmu:18751%09red/mmu:26417%09red/mmu:18752%09red/mmu:26413%09red/mmu:22153%09red/mmu:18750%09red/mmu:18596%09red/mmu:18595%09red/mmu:13649%09red
Anchoring fibril formation	Reactome	R-MMU-2214320	5	14	2.00753e-06	1.52986e-05	12842|12843|12827|12828|12829	http://www.reactome.org/cgi-bin/eventbrowser_st_id?ST_ID=R-MMU-2214320
Long-term potentiation	KEGG PATHWAY	mmu04720	8	67	2.47916e-06	1.86016e-05	26413|110651|18750|18751|18752|26417|58200|20111	http://www.genome.jp/kegg-bin/show_pathway?mmu04720/mmu:18751%09red/mmu:26417%09red/mmu:110651%09red/mmu:26413%09red/mmu:20111%09red/mmu:18750%09red/mmu:18752%09red/mmu:58200%09red
IRS-related events triggered by IGF1R	Reactome	R-MMU-2428928	7	46	2.48595e-06	1.8613e-05	18709|18708|74769|16591|16000|16367|11652	http://www.reactome.org/cgi-bin/eventbrowser_st_id?ST_ID=R-MMU-2428928
IGF1R signaling cascade	Reactome	R-MMU-2428924	7	46	2.48595e-06	1.8613e-05	18709|18708|74769|16591|16000|16367|11652	http://www.reactome.org/cgi-bin/eventbrowser_st_id?ST_ID=R-MMU-2428924
Extra-nuclear estrogen signaling	Reactome	R-MMU-9009391	8	68	2.74321e-06	2.03771e-05	14696|18709|18708|18710|26413|14702|11652|13649	http://www.reactome.org/cgi-bin/eventbrowser_st_id?ST_ID=R-MMU-9009391
CD28 co-stimulation	Reactome	R-MMU-389356	6	29	2.74465e-06	2.03771e-05	16818|18709|18708|18710|11652|22324	http://www.reactome.org/cgi-bin/eventbrowser_st_id?ST_ID=R-MMU-389356
Phagosome	KEGG PATHWAY	mmu04145	12	181	2.79857e-06	2.07664e-05	226421|17969|17970|338375|22153|16414|13058|110935|22042|17534|12721|16409	http://www.genome.jp/kegg-bin/show_pathway?mmu04145/mmu:338375%09red/mmu:16414%09red/mmu:22153%09red/mmu:16409%09red/mmu:226421%09red/mmu:12721%09red/mmu:110935%09red/mmu:17970%09red/mmu:17534%09red/mmu:17969%09red/mmu:13058%09red/mmu:22042%09red
Signaling by Type 1 Insulin-like Growth Factor 1 Receptor (IGF1R)	Reactome	R-MMU-2404192	7	47	2.82809e-06	2.09745e-05	18709|18708|74769|16591|16000|16367|11652	http://www.reactome.org/cgi-bin/eventbrowser_st_id?ST_ID=R-MMU-2404192
Gastric cancer	KEGG PATHWAY	mmu05226	11	150	2.93097e-06	2.15452e-05	18707|58988|18709|18708|18710|26413|74769|26417|11652|22422|13649	http://www.genome.jp/kegg-bin/show_pathway?mmu05226/mmu:26417%09red/mmu:74769%09red/mmu:26413%09red/mmu:22422%09red/mmu:58988%09red/mmu:11652%09red/mmu:18708%09red/mmu:18709%09red/mmu:18707%09red/mmu:13649%09red/mmu:18710%09red
Carbon metabolism	KEGG PATHWAY	mmu01200	10	121	3.06794e-06	2.24934e-05	18655|14433|18563|18770|14194|18746|235339|15277|13806|67680	http://www.genome.jp/kegg-bin/show_pathway?mmu01200/mmu:67680%09red/mmu:18746%09red/mmu:13806%09red/mmu:18770%09red/mmu:14194%09red/mmu:235339%09red/mmu:15277%09red/mmu:18655%09red/mmu:18563%09red/mmu:14433%09red
G-protein beta:gamma signalling	Reactome	R-MMU-397795	6	30	3.26172e-06	2.37538e-05	14696|320207|30955|104709|14702|11652	http://www.reactome.org/cgi-bin/eventbrowser_st_id?ST_ID=R-MMU-397795
Circadian entrainment	KEGG PATHWAY	mmu04713	9	99	4.66129e-06	3.26823e-05	14696|26413|18750|18751|18752|26417|18627|18628|14702	http://www.genome.jp/kegg-bin/show_pathway?mmu04713/mmu:18751%09red/mmu:18750%09red/mmu:18752%09red/mmu:26413%09red/mmu:18627%09red/mmu:14702%09red/mmu:18628%09red/mmu:14696%09red/mmu:26417%09red
Signal transduction by L1	Reactome	R-MMU-445144	5	18	5.59306e-06	3.81729e-05	17967|104099|26417|13649|26413	http://www.reactome.org/cgi-bin/eventbrowser_st_id?ST_ID=R-MMU-445144
Complex I biogenesis	Reactome	R-MMU-6799198	7	53	5.81212e-06	3.94961e-05	66046|407785|67273|66218|68198|66108|66377	http://www.reactome.org/cgi-bin/eventbrowser_st_id?ST_ID=R-MMU-6799198
Chronic myeloid leukemia	KEGG PATHWAY	mmu05220	8	76	5.85426e-06	3.96035e-05	18707|18709|18708|18710|26413|74769|26417|11652	http://www.genome.jp/kegg-bin/show_pathway?mmu05220/mmu:26417%09red/mmu:26413%09red/mmu:11652%09red/mmu:18708%09red/mmu:18709%09red/mmu:18707%09red/mmu:74769%09red/mmu:18710%09red
NCAM signaling for neurite out-growth	Reactome	R-MMU-375165	6	34	6.18262e-06	4.14946e-05	17967|26413|12828|26417|12827|12829	http://www.reactome.org/cgi-bin/eventbrowser_st_id?ST_ID=R-MMU-375165
TCR signaling	Reactome	R-MMU-202403	7	54	6.501e-06	4.34456e-05	16818|19260|16797|18709|19211|74769|18708	http://www.reactome.org/cgi-bin/eventbrowser_st_id?ST_ID=R-MMU-202403
Collagen formation	Reactome	R-MMU-1474290	8	78	6.98417e-06	4.63082e-05	94352|12828|12829|69675|12842|12843|12827|16949	http://www.reactome.org/cgi-bin/eventbrowser_st_id?ST_ID=R-MMU-1474290
Fcgamma receptor (FCGR) dependent phagocytosis	Reactome	R-MMU-2029480	8	78	6.98417e-06	4.63082e-05	22324|18709|18708|26413|74769|20963|26417|215280	http://www.reactome.org/cgi-bin/eventbrowser_st_id?ST_ID=R-MMU-2029480
Glycolysis	PANTHER	P00024	5	19	6.99826e-06	4.63303e-05	18655|18746|13806|14433|15277	http://www.pantherdb.org/pathway/pathwayDiagram.jsp?catAccession=P00024
@@Glycolysis	Reactome	R-MMU-70171	3	21	0.00255961	0.00855283	18746|14433|15277	http://www.reactome.org/cgi-bin/eventbrowser_st_id?ST_ID=R-MMU-70171
Interleukin receptor SHC signaling	Reactome	R-MMU-912526	5	19	6.99826e-06	4.63303e-05	18707|18709|18708|18710|74769	http://www.reactome.org/cgi-bin/eventbrowser_st_id?ST_ID=R-MMU-912526
RET signaling	Reactome	R-MMU-8853659	6	35	7.1725e-06	4.73284e-05	18707|18709|18708|18710|18750|74769	http://www.reactome.org/cgi-bin/eventbrowser_st_id?ST_ID=R-MMU-8853659
Metabolism of amino acids and derivatives	Reactome	R-MMU-71291	12	202	8.06363e-06	5.26429e-05	74129|269378|104816|30956|192166|15233|235339|14085|12583|11484|64918|56357	http://www.reactome.org/cgi-bin/eventbrowser_st_id?ST_ID=R-MMU-71291
Apoptosis	KEGG PATHWAY	mmu04210	10	136	8.08023e-06	5.26974e-05	18707|26413|18709|18708|18710|11652|74769|26417|26926|16188	http://www.genome.jp/kegg-bin/show_pathway?mmu04210/mmu:26417%09red/mmu:26413%09red/mmu:26926%09red/mmu:16188%09red/mmu:11652%09red/mmu:18708%09red/mmu:18709%09red/mmu:18707%09red/mmu:74769%09red/mmu:18710%09red
@@Apoptosis	Reactome	R-MMU-109581	1	104	0.703922	0.715371	20230	http://www.reactome.org/cgi-bin/eventbrowser_st_id?ST_ID=R-MMU-109581
p53 pathway by glucose deprivation	PANTHER	P04397	5	20	8.66531e-06	5.5899e-05	11652|58988|105787|19744|108079	http://www.pantherdb.org/pathway/pathwayDiagram.jsp?catAccession=P04397
Toxoplasmosis	KEGG PATHWAY	mmu05145	9	108	8.98712e-06	5.78956e-05	16159|320207|30955|104709|16160|26417|26413|11652|16153	http://www.genome.jp/kegg-bin/show_pathway?mmu05145/mmu:26417%09red/mmu:30955%09red/mmu:26413%09red/mmu:320207%09red/mmu:104709%09red/mmu:16160%09red/mmu:11652%09red/mmu:16159%09red/mmu:16153%09red
Respiratory electron transport	Reactome	R-MMU-611105	7	58	9.97231e-06	6.36902e-05	66046|407785|67273|66218|68198|66108|66377	http://www.reactome.org/cgi-bin/eventbrowser_st_id?ST_ID=R-MMU-611105
Pyruvate metabolism	KEGG PATHWAY	mmu00620	6	38	1.09372e-05	6.96948e-05	18563|18770|14194|18746|235339|18534	http://www.genome.jp/kegg-bin/show_pathway?mmu00620/mmu:18746%09red/mmu:18770%09red/mmu:14194%09red/mmu:235339%09red/mmu:18534%09red/mmu:18563%09red
@@Pyruvate metabolism	PANTHER	P02772	2	9	0.00678491	0.0187311	18746|18534	http://www.pantherdb.org/pathway/pathwayDiagram.jsp?catAccession=P02772
@@Pyruvate metabolism	Reactome	R-MMU-70268	1	28	0.285243	0.326967	235339	http://www.reactome.org/cgi-bin/eventbrowser_st_id?ST_ID=R-MMU-70268
PI3K/AKT activation	Reactome	R-MMU-198203	4	9	1.13907e-05	7.2097e-05	18709|18708|16367|74769	http://www.reactome.org/cgi-bin/eventbrowser_st_id?ST_ID=R-MMU-198203
Cellular responses to external stimuli	Reactome	R-MMU-8953897	17	411	1.18466e-05	7.45479e-05	12955|105787|108079|17969|19744|15251|110651|17970|22153|26413|13058|26417|93739|245670|68441|20111|15505	http://www.reactome.org/cgi-bin/eventbrowser_st_id?ST_ID=R-MMU-8953897
Measles	KEGG PATHWAY	mmu05162	10	144	1.29132e-05	8.0792e-05	18707|16159|18709|18708|18710|16160|74769|16176|16175|11652	http://www.genome.jp/kegg-bin/show_pathway?mmu05162/mmu:18708%09red/mmu:18707%09red/mmu:16160%09red/mmu:11652%09red/mmu:16175%09red/mmu:18709%09red/mmu:16159%09red/mmu:74769%09red/mmu:18710%09red/mmu:16176%09red
CD28 dependent PI3K/Akt signaling	Reactome	R-MMU-389357	5	22	1.29196e-05	8.07963e-05	11652|16818|18709|18708|18710	http://www.reactome.org/cgi-bin/eventbrowser_st_id?ST_ID=R-MMU-389357
Regulation of Insulin-like Growth Factor (IGF) transport and uptake by Insulin-like Growth Factor Binding Proteins (IGFBPs)	Reactome	R-MMU-381426	9	114	1.34785e-05	8.40351e-05	18619|13602|216197|14118|16008|16000|22393|16009|74761	http://www.reactome.org/cgi-bin/eventbrowser_st_id?ST_ID=R-MMU-381426
SLC-mediated transmembrane transport	Reactome	R-MMU-425407	12	216	1.5234e-05	9.38977e-05	11740|20500|67547|76257|20495|20497|114644|108115|18400|101488|277973|23985	http://www.reactome.org/cgi-bin/eventbrowser_st_id?ST_ID=R-MMU-425407
Neutrophil degranulation	Reactome	R-MMU-6798695	19	511	1.5519e-05	9.55603e-05	18703|216197|66681|20868|108995|18746|26413|72157|268379|21938|18636|13058|16411|18733|17064|16414|106572|12182|72269	http://www.reactome.org/cgi-bin/eventbrowser_st_id?ST_ID=R-MMU-6798695
PI3K Cascade	Reactome	R-MMU-109704	6	41	1.61593e-05	9.93409e-05	18709|18708|16591|74769|16367|11652	http://www.reactome.org/cgi-bin/eventbrowser_st_id?ST_ID=R-MMU-109704
IRS-mediated signalling	Reactome	R-MMU-112399	6	42	1.82896e-05	0.000111322	18709|18708|16591|74769|16367|11652	http://www.reactome.org/cgi-bin/eventbrowser_st_id?ST_ID=R-MMU-112399
GABAergic synapse	KEGG PATHWAY	mmu04727	8	90	1.83724e-05	0.000111544	14696|18752|76257|18750|18751|14396|14702|93739	http://www.genome.jp/kegg-bin/show_pathway?mmu04727/mmu:18751%09red/mmu:18750%09red/mmu:93739%09red/mmu:14702%09red/mmu:14696%09red/mmu:14396%09red/mmu:76257%09red/mmu:18752%09red
DAP12 signaling	Reactome	R-MMU-2424491	6	43	2.06405e-05	0.00012338	16818|16797|18709|18708|74769|20963	http://www.reactome.org/cgi-bin/eventbrowser_st_id?ST_ID=R-MMU-2424491
Morphine addiction	KEGG PATHWAY	mmu05032	8	92	2.1296e-05	0.000127047	18750|11539|14696|18752|207728|18751|14396|14702	http://www.genome.jp/kegg-bin/show_pathway?mmu05032/mmu:18751%09red/mmu:18750%09red/mmu:207728%09red/mmu:14702%09red/mmu:14696%09red/mmu:14396%09red/mmu:11539%09red/mmu:18752%09red
Passive transport by Aquaporins	Reactome	R-MMU-432047	4	11	2.13524e-05	0.000127115	11827|11826|11829|11828	http://www.reactome.org/cgi-bin/eventbrowser_st_id?ST_ID=R-MMU-432047
G alpha (i) signalling events	Reactome	R-MMU-418594	15	353	2.85328e-05	0.00016479	23796|20312|11539|14696|19049|18752|18619|20311|18750|26413|432720|14702|20970|13051|11814	http://www.reactome.org/cgi-bin/eventbrowser_st_id?ST_ID=R-MMU-418594
Glucose metabolism	Reactome	R-MMU-70326	6	46	2.91886e-05	0.000168508	18655|14433|18746|15277|13806|18534	http://www.reactome.org/cgi-bin/eventbrowser_st_id?ST_ID=R-MMU-70326
Downstream signal transduction	Reactome	R-MMU-186763	5	27	3.07376e-05	0.000176369	18709|18708|18596|74769|18595	http://www.reactome.org/cgi-bin/eventbrowser_st_id?ST_ID=R-MMU-186763
Adipocytokine signaling pathway	KEGG PATHWAY	mmu04920	7	71	3.32889e-05	0.000190159	105787|108079|21938|78070|16367|11652|18534	http://www.genome.jp/kegg-bin/show_pathway?mmu04920/mmu:21938%09red/mmu:105787%09red/mmu:78070%09red/mmu:18534%09red/mmu:16367%09red/mmu:11652%09red/mmu:108079%09red
Estrogen signaling pathway	KEGG PATHWAY	mmu04915	9	134	4.46226e-05	0.000247395	18707|18709|18708|18710|26413|74769|26417|11652|13649	http://www.genome.jp/kegg-bin/show_pathway?mmu04915/mmu:26417%09red/mmu:74769%09red/mmu:26413%09red/mmu:11652%09red/mmu:18708%09red/mmu:18709%09red/mmu:18707%09red/mmu:13649%09red/mmu:18710%09red
Circadian rhythm	KEGG PATHWAY	mmu04710	5	30	4.81653e-05	0.000264236	18628|217166|105787|108079|18627	http://www.genome.jp/kegg-bin/show_pathway?mmu04710/mmu:18628%09red/mmu:217166%09red/mmu:18627%09red/mmu:105787%09red/mmu:108079%09red
DAP12 interactions	Reactome	R-MMU-2172127	6	51	4.95681e-05	0.000270565	16818|16797|18709|18708|74769|20963	http://www.reactome.org/cgi-bin/eventbrowser_st_id?ST_ID=R-MMU-2172127
Biosynthesis of amino acids	KEGG PATHWAY	mmu01230	7	78	5.80508e-05	0.000312637	18655|109652|14433|18563|18770|18746|13806	http://www.genome.jp/kegg-bin/show_pathway?mmu01230/mmu:18746%09red/mmu:13806%09red/mmu:18770%09red/mmu:109652%09red/mmu:18655%09red/mmu:18563%09red/mmu:14433%09red
Oxytocin receptor mediated signaling pathway	PANTHER	P04391	6	53	6.03667e-05	0.000323998	12298|18750|18751|18752|14696|14702	http://www.pantherdb.org/pathway/pathwayDiagram.jsp?catAccession=P04391
Citrate cycle (TCA cycle)	KEGG PATHWAY	mmu00020	5	32	6.34629e-05	0.000339712	18563|18534|235339|67680|14194	http://www.genome.jp/kegg-bin/show_pathway?mmu00020/mmu:67680%09red/mmu:18563%09red/mmu:235339%09red/mmu:18534%09red/mmu:14194%09red
Metabolism of carbohydrates	Reactome	R-MMU-71387	11	216	7.24491e-05	0.000383247	18655|17022|66681|72157|20970|13179|18746|14433|15277|13806|18534	http://www.reactome.org/cgi-bin/eventbrowser_st_id?ST_ID=R-MMU-71387
Thyrotropin-releasing hormone receptor signaling pathway	PANTHER	P04394	6	56	8.00062e-05	0.000418898	12298|18750|18751|18752|14696|14702	http://www.pantherdb.org/pathway/pathwayDiagram.jsp?catAccession=P04394
Costimulation by the CD28 family	Reactome	R-MMU-388841	6	56	8.00062e-05	0.000418898	16818|18709|18708|18710|11652|22324	http://www.reactome.org/cgi-bin/eventbrowser_st_id?ST_ID=R-MMU-388841
Disinhibition of SNARE formation	Reactome	R-MMU-114516	3	5	8.11978e-05	0.000422163	18750|18751|18752	http://www.reactome.org/cgi-bin/eventbrowser_st_id?ST_ID=R-MMU-114516
Prion diseases	KEGG PATHWAY	mmu05020	5	34	8.2257e-05	0.00042657	26413|17967|16176|26417|16175	http://www.genome.jp/kegg-bin/show_pathway?mmu05020/mmu:17967%09red/mmu:26417%09red/mmu:26413%09red/mmu:16176%09red/mmu:16175%09red
RAF/MAP kinase cascade	Reactome	R-MMU-5673001	10	183	8.83381e-05	0.000454544	16797|26413|19414|17967|16591|16367|26417|18596|13649|18595	http://www.reactome.org/cgi-bin/eventbrowser_st_id?ST_ID=R-MMU-5673001
Glutamatergic synapse	KEGG PATHWAY	mmu04724	8	114	8.84881e-05	0.000454544	14696|26413|76257|18750|18751|18752|26417|14702	http://www.genome.jp/kegg-bin/show_pathway?mmu04724/mmu:18751%09red/mmu:26417%09red/mmu:18752%09red/mmu:26413%09red/mmu:18750%09red/mmu:14702%09red/mmu:14696%09red/mmu:76257%09red
Developmental Biology	Reactome	R-MMU-1266738	17	487	9.07816e-05	0.000464803	22153|104099|18707|26413|17967|18709|18708|18710|18750|110310|67784|74769|12828|26417|12827|13649|12829	http://www.reactome.org/cgi-bin/eventbrowser_st_id?ST_ID=R-MMU-1266738
Molecules associated with elastic fibres	Reactome	R-MMU-2129379	5	35	9.31247e-05	0.000475249	108075|14118|16997|58859|23876	http://www.reactome.org/cgi-bin/eventbrowser_st_id?ST_ID=R-MMU-2129379
ECM-receptor interaction	KEGG PATHWAY	mmu04512	7	86	0.000102989	0.000521631	104099|12828|12829|12842|12843|12827|16421	http://www.genome.jp/kegg-bin/show_pathway?mmu04512/mmu:12843%09red/mmu:12842%09red/mmu:16421%09red/mmu:104099%09red/mmu:12827%09red/mmu:12829%09red/mmu:12828%09red
L1CAM interactions	Reactome	R-MMU-373760	6	59	0.000104426	0.000527962	17967|22153|26413|26417|104099|13649	http://www.reactome.org/cgi-bin/eventbrowser_st_id?ST_ID=R-MMU-373760
Formation of ATP by chemiosmotic coupling	Reactome	R-MMU-163210	4	18	0.000107353	0.000538521	11947|67126|11958|28080	http://www.reactome.org/cgi-bin/eventbrowser_st_id?ST_ID=R-MMU-163210
RHO GTPases Activate NADPH Oxidases	Reactome	R-MMU-5668599	4	18	0.000107353	0.000538521	13058|19354|17970|17969	http://www.reactome.org/cgi-bin/eventbrowser_st_id?ST_ID=R-MMU-5668599
ERK/MAPK targets	Reactome	R-MMU-198753	4	18	0.000107353	0.000538521	110651|26413|20111|26417	http://www.reactome.org/cgi-bin/eventbrowser_st_id?ST_ID=R-MMU-198753
Cristae formation	Reactome	R-MMU-8949613	4	18	0.000107353	0.000538521	11947|67126|11958|28080	http://www.reactome.org/cgi-bin/eventbrowser_st_id?ST_ID=R-MMU-8949613
Adrenergic signaling in cardiomyocytes	KEGG PATHWAY	mmu04261	9	152	0.000111439	0.000554484	12298|320207|30955|104709|18750|26413|26417|11652|58200	http://www.genome.jp/kegg-bin/show_pathway?mmu04261/mmu:26417%09red/mmu:18750%09red/mmu:26413%09red/mmu:320207%09red/mmu:30955%09red/mmu:12298%09red/mmu:104709%09red/mmu:11652%09red/mmu:58200%09red
MAPK1/MAPK3 signaling	Reactome	R-MMU-5684996	10	189	0.000113729	0.000564264	16797|26413|19414|17967|16591|16367|26417|18596|13649|18595	http://www.reactome.org/cgi-bin/eventbrowser_st_id?ST_ID=R-MMU-5684996
Complement and coagulation cascades	KEGG PATHWAY	mmu04610	7	88	0.000117789	0.000581572	19128|385643|21824|16414|16411|12628|16409	http://www.genome.jp/kegg-bin/show_pathway?mmu04610/mmu:16411%09red/mmu:16414%09red/mmu:19128%09red/mmu:16409%09red/mmu:12628%09red/mmu:385643%09red/mmu:21824%09red
Elastic fibre formation	Reactome	R-MMU-1566948	5	37	0.00011814	0.000581883	108075|14118|16997|58859|23876	http://www.reactome.org/cgi-bin/eventbrowser_st_id?ST_ID=R-MMU-1566948
Long-term depression	KEGG PATHWAY	mmu04730	6	61	0.000123752	0.000604047	26413|18752|18750|18751|16000|26417	http://www.genome.jp/kegg-bin/show_pathway?mmu04730/mmu:18751%09red/mmu:26417%09red/mmu:18752%09red/mmu:26413%09red/mmu:18750%09red/mmu:16000%09red
5HT2 type receptor mediated signaling pathway	PANTHER	P04374	6	61	0.000123752	0.000604047	12298|18750|18751|18752|14696|14702	http://www.pantherdb.org/pathway/pathwayDiagram.jsp?catAccession=P04374
Viral carcinogenesis	KEGG PATHWAY	mmu05203	11	231	0.00012766	0.000621614	232232|18707|26413|18709|18708|18710|20684|18746|74769|20963|26417	http://www.genome.jp/kegg-bin/show_pathway?mmu05203/mmu:26417%09red/mmu:74769%09red/mmu:18746%09red/mmu:26413%09red/mmu:20684%09red/mmu:18708%09red/mmu:18709%09red/mmu:18707%09red/mmu:20963%09red/mmu:232232%09red/mmu:18710%09red
RA biosynthesis pathway	Reactome	R-MMU-5365859	4	19	0.000128777	0.000625727	11668|237320|19378|56847	http://www.reactome.org/cgi-bin/eventbrowser_st_id?ST_ID=R-MMU-5365859
Metabolism of steroids	Reactome	R-MMU-8957322	8	121	0.000130648	0.000634415	110196|244209|64291|15357|432720|13123|13121|15484	http://www.reactome.org/cgi-bin/eventbrowser_st_id?ST_ID=R-MMU-8957322
Collagen chain trimerization	Reactome	R-MMU-8948216	5	38	0.00013243	0.000640646	12842|12843|12827|12828|12829	http://www.reactome.org/cgi-bin/eventbrowser_st_id?ST_ID=R-MMU-8948216
Biological oxidations	Reactome	R-MMU-211859	10	193	0.000133879	0.000647434	109652|269378|14859|13086|319655|11668|13123|66447|13121|244209	http://www.reactome.org/cgi-bin/eventbrowser_st_id?ST_ID=R-MMU-211859
Hypertrophic cardiomyopathy (HCM)	KEGG PATHWAY	mmu05410	7	91	0.000143186	0.000686098	105787|12298|108079|16000|13346|104099|16421	http://www.genome.jp/kegg-bin/show_pathway?mmu05410/mmu:13346%09red/mmu:16421%09red/mmu:16000%09red/mmu:105787%09red/mmu:12298%09red/mmu:104099%09red/mmu:108079%09red
NCAM1 interactions	Reactome	R-MMU-419037	4	20	0.000153132	0.000724958	17967|12827|12828|12829	http://www.reactome.org/cgi-bin/eventbrowser_st_id?ST_ID=R-MMU-419037
Opioid Signalling	Reactome	R-MMU-111885	6	64	0.000157949	0.000745203	14696|19049|18750|26413|18752|14702	http://www.reactome.org/cgi-bin/eventbrowser_st_id?ST_ID=R-MMU-111885
Hepatitis C	KEGG PATHWAY	mmu05160	9	160	0.00016086	0.00075818	18707|18709|18708|18710|26413|74769|26417|11652|13649	http://www.genome.jp/kegg-bin/show_pathway?mmu05160/mmu:26417%09red/mmu:74769%09red/mmu:26413%09red/mmu:11652%09red/mmu:18708%09red/mmu:18709%09red/mmu:18707%09red/mmu:13649%09red/mmu:18710%09red
Histamine H1 receptor mediated signaling pathway	PANTHER	P04385	5	40	0.000164945	0.000775361	18750|18751|18752|14696|14702	http://www.pantherdb.org/pathway/pathwayDiagram.jsp?catAccession=P04385
Signaling by Retinoic Acid	Reactome	R-MMU-5362517	5	40	0.000164945	0.000775361	11668|237320|235339|19378|56847	http://www.reactome.org/cgi-bin/eventbrowser_st_id?ST_ID=R-MMU-5362517
5-Hydroxytryptamine degredation	PANTHER	P04372	4	21	0.00018065	0.000839406	11668|237320|19378|56847	http://www.pantherdb.org/pathway/pathwayDiagram.jsp?catAccession=P04372
Nuclear Events (kinase and transcription factor activation)	Reactome	R-MMU-198725	4	21	0.00018065	0.000839406	110651|26413|20111|26417	http://www.reactome.org/cgi-bin/eventbrowser_st_id?ST_ID=R-MMU-198725
Role of phospholipids in phagocytosis	Reactome	R-MMU-2029485	4	21	0.00018065	0.000839406	18709|20963|18708|74769	http://www.reactome.org/cgi-bin/eventbrowser_st_id?ST_ID=R-MMU-2029485
Fc epsilon receptor (FCERI) signaling	Reactome	R-MMU-2454202	6	66	0.000184615	0.000853616	16797|18709|18708|74769|20963|22324	http://www.reactome.org/cgi-bin/eventbrowser_st_id?ST_ID=R-MMU-2454202
Wnt signaling pathway	PANTHER	P00057	11	242	0.000188015	0.000868557	14696|53601|18752|233651|18750|18751|12552|14702|73181|22422|73173	http://www.pantherdb.org/pathway/pathwayDiagram.jsp?catAccession=P00057
@@Wnt signaling pathway	KEGG PATHWAY	mmu04310	6	162	0.0134856	0.0327877	19354|18750|18751|18752|73181|22422	http://www.genome.jp/kegg-bin/show_pathway?mmu04310/mmu:18751%09red/mmu:18750%09red/mmu:18752%09red/mmu:19354%09red/mmu:22422%09red/mmu:73181%09red
TP53 Regulates Metabolic Genes	Reactome	R-MMU-5628897	5	42	0.000203225	0.00092992	245670|68441|105787|19744|108079	http://www.reactome.org/cgi-bin/eventbrowser_st_id?ST_ID=R-MMU-5628897
ECM proteoglycans	Reactome	R-MMU-3000178	5	43	0.000224729	0.00102137	12842|13179|104099|16411|12843	http://www.reactome.org/cgi-bin/eventbrowser_st_id?ST_ID=R-MMU-3000178
Serotonergic synapse	KEGG PATHWAY	mmu04726	8	132	0.000229412	0.00104131	14696|26413|18750|18751|18752|26417|13105|14702	http://www.genome.jp/kegg-bin/show_pathway?mmu04726/mmu:18751%09red/mmu:26417%09red/mmu:18752%09red/mmu:13105%09red/mmu:18750%09red/mmu:14702%09red/mmu:14696%09red/mmu:26413%09red
Toll-like Receptor Cascades	Reactome	R-MMU-168898	8	132	0.000229412	0.00104131	20193|16414|26413|16803|110651|54445|26417|20111	http://www.reactome.org/cgi-bin/eventbrowser_st_id?ST_ID=R-MMU-168898
Cross-presentation of particulate exogenous antigens (phagosomes)	Reactome	R-MMU-1236973	3	8	0.000233165	0.00105369	13058|17970|17969	http://www.reactome.org/cgi-bin/eventbrowser_st_id?ST_ID=R-MMU-1236973
Role of LAT2/NTAL/LAB on calcium mobilization	Reactome	R-MMU-2730905	3	8	0.000233165	0.00105369	18709|18708|74769	http://www.reactome.org/cgi-bin/eventbrowser_st_id?ST_ID=R-MMU-2730905
Antigen activates B Cell Receptor (BCR) leading to generation of second messengers	Reactome	R-MMU-983695	4	23	0.000246109	0.00110891	22324|20963|18707|18708	http://www.reactome.org/cgi-bin/eventbrowser_st_id?ST_ID=R-MMU-983695
Cell adhesion molecules (CAMs)	KEGG PATHWAY	mmu04514	9	171	0.000257534	0.00114829	12525|17967|16414|16728|20345|20970|104099|16421|16409	http://www.genome.jp/kegg-bin/show_pathway?mmu04514/mmu:16414%09red/mmu:16409%09red/mmu:20345%09red/mmu:12525%09red/mmu:16421%09red/mmu:104099%09red/mmu:16728%09red/mmu:17967%09red/mmu:20970%09red
MAPK family signaling cascades	Reactome	R-MMU-5683057	10	211	0.000265893	0.00118295	16797|26413|19414|17967|16591|16367|26417|18596|13649|18595	http://www.reactome.org/cgi-bin/eventbrowser_st_id?ST_ID=R-MMU-5683057
Integration of energy metabolism	Reactome	R-MMU-163685	6	72	0.000286438	0.00126203	14696|108079|17118|18750|14702|14104	http://www.reactome.org/cgi-bin/eventbrowser_st_id?ST_ID=R-MMU-163685
Viral protein interaction with cytokine and cytokine receptor	KEGG PATHWAY	mmu04061	7	103	0.000292775	0.00128794	20312|20311|16153|76527|93672|21938|13051	http://www.genome.jp/kegg-bin/show_pathway?mmu04061/mmu:93672%09red/mmu:20312%09red/mmu:21938%09red/mmu:13051%09red/mmu:20311%09red/mmu:76527%09red/mmu:16153%09red
Bacterial invasion of epithelial cells	KEGG PATHWAY	mmu05100	6	74	0.000328719	0.00141996	18708|18707|18709|15163|18710|74769	http://www.genome.jp/kegg-bin/show_pathway?mmu05100/mmu:15163%09red/mmu:18708%09red/mmu:18709%09red/mmu:18707%09red/mmu:74769%09red/mmu:18710%09red
Parathyroid hormone synthesis, secretion and action	KEGG PATHWAY	mmu04928	7	107	0.000364021	0.00156336	16591|26413|18750|18751|18752|26417|13649	http://www.genome.jp/kegg-bin/show_pathway?mmu04928/mmu:18751%09red/mmu:26417%09red/mmu:18752%09red/mmu:26413%09red/mmu:18750%09red/mmu:16591%09red/mmu:13649%09red
Mitochondrial biogenesis	Reactome	R-MMU-1592230	4	26	0.000373981	0.00160224	11947|67126|11958|28080	http://www.reactome.org/cgi-bin/eventbrowser_st_id?ST_ID=R-MMU-1592230
Interleukin-7 signaling	Reactome	R-MMU-1266695	4	26	0.000373981	0.00160224	18710|18709|18708|16367	http://www.reactome.org/cgi-bin/eventbrowser_st_id?ST_ID=R-MMU-1266695
Beta-catenin independent WNT signaling	Reactome	R-MMU-3858494	6	76	0.000375737	0.0016083	14696|19354|18750|18751|18752|14702	http://www.reactome.org/cgi-bin/eventbrowser_st_id?ST_ID=R-MMU-3858494
Post-translational protein phosphorylation	Reactome	R-MMU-8957275	7	108	0.000383837	0.00163949	18619|13602|216197|14118|22393|16009|74761	http://www.reactome.org/cgi-bin/eventbrowser_st_id?ST_ID=R-MMU-8957275
Signal attenuation	Reactome	R-MMU-74749	3	10	0.000397286	0.00168572	26413|16367|26417	http://www.reactome.org/cgi-bin/eventbrowser_st_id?ST_ID=R-MMU-74749
GP1b-IX-V activation signalling	Reactome	R-MMU-430116	3	10	0.000397286	0.00168572	12842|12843|18708	http://www.reactome.org/cgi-bin/eventbrowser_st_id?ST_ID=R-MMU-430116
MAPK targets/ Nuclear events mediated by MAP kinases	Reactome	R-MMU-450282	4	27	0.000425507	0.00179307	110651|26413|20111|26417	http://www.reactome.org/cgi-bin/eventbrowser_st_id?ST_ID=R-MMU-450282
Salmonella infection	KEGG PATHWAY	mmu05132	6	78	0.000427853	0.00179318	226421|16803|26413|16176|26417|16175	http://www.genome.jp/kegg-bin/show_pathway?mmu05132/mmu:26417%09red/mmu:16803%09red/mmu:26413%09red/mmu:226421%09red/mmu:16176%09red/mmu:16175%09red
Neuronal System	Reactome	R-MMU-112316	12	314	0.000445916	0.00186571	214579|12298|16525|67111|16511|110651|14396|56379|11438|14696|14702|20111	http://www.reactome.org/cgi-bin/eventbrowser_st_id?ST_ID=R-MMU-112316
Transcriptional Regulation by TP53	Reactome	R-MMU-3700989	10	226	0.000446594	0.001868	105787|18718|108079|60599|11652|20393|245670|68441|16009|19744	http://www.reactome.org/cgi-bin/eventbrowser_st_id?ST_ID=R-MMU-3700989
ESR-mediated signaling	Reactome	R-MMU-8939211	9	187	0.000480164	0.001996	14696|12400|18708|18710|26413|14702|11652|18709|13649	http://www.reactome.org/cgi-bin/eventbrowser_st_id?ST_ID=R-MMU-8939211
Growth hormone receptor signaling	Reactome	R-MMU-982772	3	11	0.000501327	0.00206392	26413|26417|19116	http://www.reactome.org/cgi-bin/eventbrowser_st_id?ST_ID=R-MMU-982772
Metabolism of proteins	Reactome	R-MMU-392499	34	1572	0.000527797	0.00216721	76509|216197|77125|14118|16008|226866|22153|74761|22393|75705|15248|14696|16541|20230|18636|16000|68441|16009|11647|18619|72077|19211|14702|106572|20104|12182|13684|19128|13602|226421|68453|15251|20684|53868	http://www.reactome.org/cgi-bin/eventbrowser_st_id?ST_ID=R-MMU-392499
Signaling by the B Cell Receptor (BCR)	Reactome	R-MMU-983705	5	53	0.000547395	0.00222918	18751|20963|18707|18708|22324	http://www.reactome.org/cgi-bin/eventbrowser_st_id?ST_ID=R-MMU-983705
Macroautophagy	Reactome	R-MMU-1632852	6	82	0.00054889	0.00222918	105787|108079|93739|245670|68441|19744	http://www.reactome.org/cgi-bin/eventbrowser_st_id?ST_ID=R-MMU-1632852
Downstream TCR signaling	Reactome	R-MMU-202424	4	30	0.000610321	0.00244979	18709|19211|18708|74769	http://www.reactome.org/cgi-bin/eventbrowser_st_id?ST_ID=R-MMU-202424
Rheumatoid arthritis	KEGG PATHWAY	mmu05323	6	84	0.0006186	0.00247494	20311|338375|16414|16176|110935|16175	http://www.genome.jp/kegg-bin/show_pathway?mmu05323/mmu:16414%09red/mmu:16175%09red/mmu:338375%09red/mmu:20311%09red/mmu:16176%09red/mmu:110935%09red
Transmission across Chemical Synapses	Reactome	R-MMU-112315	9	195	0.000640061	0.00254343	214579|12298|67111|110651|14396|11438|14696|14702|20111	http://www.reactome.org/cgi-bin/eventbrowser_st_id?ST_ID=R-MMU-112315
Collagen degradation	Reactome	R-MMU-1442490	5	55	0.000640314	0.00254343	12842|12843|12827|12828|12829	http://www.reactome.org/cgi-bin/eventbrowser_st_id?ST_ID=R-MMU-1442490
Thrombin signalling through proteinase activated receptors (PARs)	Reactome	R-MMU-456926	4	31	0.000682857	0.00270102	26413|14696|26417|14702	http://www.reactome.org/cgi-bin/eventbrowser_st_id?ST_ID=R-MMU-456926
Th1 and Th2 cell differentiation	KEGG PATHWAY	mmu04658	6	87	0.000735811	0.00289991	16818|16159|16160|16797|26413|26417	http://www.genome.jp/kegg-bin/show_pathway?mmu04658/mmu:26417%09red/mmu:26413%09red/mmu:16818%09red/mmu:16797%09red/mmu:16159%09red/mmu:16160%09red
Collagen biosynthesis and modifying enzymes	Reactome	R-MMU-1650814	5	57	0.000744564	0.00293195	12842|12843|12827|12828|12829	http://www.reactome.org/cgi-bin/eventbrowser_st_id?ST_ID=R-MMU-1650814
WNT5A-dependent internalization of FZD4	Reactome	R-MMU-5099900	3	13	0.000758192	0.00297649	18750|18751|18752	http://www.reactome.org/cgi-bin/eventbrowser_st_id?ST_ID=R-MMU-5099900
Legionellosis	KEGG PATHWAY	mmu05134	5	58	0.0008012	0.00313227	16414|16160|16159|16176|16409	http://www.genome.jp/kegg-bin/show_pathway?mmu05134/mmu:16159%09red/mmu:16414%09red/mmu:16160%09red/mmu:16176%09red/mmu:16409%09red
Alzheimer disease-amyloid secretase pathway	PANTHER	P00003	5	58	0.0008012	0.00313227	18750|18751|18752|26417|26413	http://www.pantherdb.org/pathway/pathwayDiagram.jsp?catAccession=P00003
Regulation of actin dynamics for phagocytic cup formation	Reactome	R-MMU-2029482	5	58	0.0008012	0.00313227	26413|20963|215280|26417|22324	http://www.reactome.org/cgi-bin/eventbrowser_st_id?ST_ID=R-MMU-2029482
Inflammatory bowel disease (IBD)	KEGG PATHWAY	mmu05321	5	59	0.000860988	0.00334287	16160|16159|16176|16153|16175	http://www.genome.jp/kegg-bin/show_pathway?mmu05321/mmu:16159%09red/mmu:16153%09red/mmu:16160%09red/mmu:16176%09red/mmu:16175%09red
Protein digestion and absorption	KEGG PATHWAY	mmu04974	6	90	0.000869487	0.00336938	12828|12829|12842|12843|12827|12818	http://www.genome.jp/kegg-bin/show_pathway?mmu04974/mmu:12818%09red/mmu:12843%09red/mmu:12842%09red/mmu:12827%09red/mmu:12829%09red/mmu:12828%09red
glycolysis III	BioCyc	ANAGLYCOLYSIS-PWY	3	14	0.000912829	0.00352669	18655|18746|14433	http://biocyc.org/MOUSE/NEW-IMAGE?type=NIL&object=ANAGLYCOLYSIS-PWY
Retinol metabolism	KEGG PATHWAY	mmu00830	6	91	0.000917963	0.00354168	67442|13087|13086|19378|11668|19683	http://www.genome.jp/kegg-bin/show_pathway?mmu00830/mmu:19683%09red/mmu:19378%09red/mmu:13086%09red/mmu:13087%09red/mmu:11668%09red/mmu:67442%09red
Degradation of the extracellular matrix	Reactome	R-MMU-1474228	7	128	0.000997391	0.00380756	14118|13179|12828|12829|12842|12843|12827	http://www.reactome.org/cgi-bin/eventbrowser_st_id?ST_ID=R-MMU-1474228
Angiotensin II-stimulated signaling through G proteins and beta-arrestin	PANTHER	P05911	4	35	0.00103454	0.00393131	18750|26413|14696|26417	http://www.pantherdb.org/pathway/pathwayDiagram.jsp?catAccession=P05911
Ion channel transport	Reactome	R-MMU-983712	8	168	0.00104508	0.00396817	140475|59095|338375|110935|20393|108017|27219|22368	http://www.reactome.org/cgi-bin/eventbrowser_st_id?ST_ID=R-MMU-983712
glycolysis I	BioCyc	GLYCOLYSIS	3	15	0.00108608	0.00408127	18655|18746|14433	http://biocyc.org/MOUSE/NEW-IMAGE?type=NIL&object=GLYCOLYSIS
Hematopoietic cell lineage	KEGG PATHWAY	mmu04640	6	95	0.00113298	0.00423567	12525|16175|16176|22042|16188|16409	http://www.genome.jp/kegg-bin/show_pathway?mmu04640/mmu:16409%09red/mmu:12525%09red/mmu:16188%09red/mmu:16176%09red/mmu:16175%09red/mmu:22042%09red
Immunoregulatory interactions between a Lymphoid and a non-Lymphoid cell	Reactome	R-MMU-198933	6	95	0.00113298	0.00423567	12525|66141|16414|12842|12843|16421	http://www.reactome.org/cgi-bin/eventbrowser_st_id?ST_ID=R-MMU-198933
Tie2 Signaling	Reactome	R-MMU-210993	3	16	0.00127876	0.00471102	18709|18708|74769	http://www.reactome.org/cgi-bin/eventbrowser_st_id?ST_ID=R-MMU-210993
Dopaminergic synapse	KEGG PATHWAY	mmu04728	7	135	0.00133764	0.00491129	14696|19049|18750|18751|18752|14702|11652	http://www.genome.jp/kegg-bin/show_pathway?mmu04728/mmu:18751%09red/mmu:18750%09red/mmu:18752%09red/mmu:14702%09red/mmu:14696%09red/mmu:11652%09red/mmu:19049%09red
Metabolism of vitamins and cofactors	Reactome	R-MMU-196854	8	175	0.00134076	0.00492147	14104|102570|11814|432720|20970|13361|12182|320415	http://www.reactome.org/cgi-bin/eventbrowser_st_id?ST_ID=R-MMU-196854
Melanogenesis	KEGG PATHWAY	mmu04916	6	100	0.0014537	0.00528247	26413|18750|18751|18752|26417|22422	http://www.genome.jp/kegg-bin/show_pathway?mmu04916/mmu:18751%09red/mmu:26417%09red/mmu:18752%09red/mmu:26413%09red/mmu:18750%09red/mmu:22422%09red
Autophagy	Reactome	R-MMU-9612973	6	101	0.00152538	0.00546281	105787|108079|93739|245670|68441|19744	http://www.reactome.org/cgi-bin/eventbrowser_st_id?ST_ID=R-MMU-9612973
Signaling by Rho GTPases	Reactome	R-MMU-194315	13	416	0.00156798	0.00560827	17969|22324|18709|19354|17970|69710|22153|26413|13058|26417|80837|215280|106952	http://www.reactome.org/cgi-bin/eventbrowser_st_id?ST_ID=R-MMU-194315
Th17 cell differentiation	KEGG PATHWAY	mmu04659	6	102	0.00159972	0.00571455	16818|16797|15251|26413|16176|26417	http://www.genome.jp/kegg-bin/show_pathway?mmu04659/mmu:26417%09red/mmu:26413%09red/mmu:16818%09red/mmu:16797%09red/mmu:15251%09red/mmu:16176%09red
Toll Like Receptor 4 (TLR4) Cascade	Reactome	R-MMU-166016	6	103	0.00167678	0.00594919	16414|16803|110651|26413|26417|20111	http://www.reactome.org/cgi-bin/eventbrowser_st_id?ST_ID=R-MMU-166016
Bladder cancer	KEGG PATHWAY	mmu05219	4	41	0.00177517	0.00622477	26413|13143|26417|13649	http://www.genome.jp/kegg-bin/show_pathway?mmu05219/mmu:26417%09red/mmu:13649%09red/mmu:26413%09red/mmu:13143%09red
PCP/CE pathway	Reactome	R-MMU-4086400	4	41	0.00177517	0.00622477	18750|18751|18752|19354	http://www.reactome.org/cgi-bin/eventbrowser_st_id?ST_ID=R-MMU-4086400
Antigen processing-Cross presentation	Reactome	R-MMU-1236975	4	41	0.00177517	0.00622477	17534|13058|17970|17969	http://www.reactome.org/cgi-bin/eventbrowser_st_id?ST_ID=R-MMU-1236975
Glucagon signaling pathway	KEGG PATHWAY	mmu04922	6	105	0.00183932	0.00644493	105787|108079|18746|78070|11652|18534	http://www.genome.jp/kegg-bin/show_pathway?mmu04922/mmu:18746%09red/mmu:105787%09red/mmu:78070%09red/mmu:18534%09red/mmu:11652%09red/mmu:108079%09red
Adherens junction	KEGG PATHWAY	mmu04520	5	72	0.00197559	0.00686461	380928|26413|26417|13649|19354	http://www.genome.jp/kegg-bin/show_pathway?mmu04520/mmu:26417%09red/mmu:19354%09red/mmu:13649%09red/mmu:26413%09red/mmu:380928%09red
Vasopressin-regulated water reabsorption	KEGG PATHWAY	mmu04962	4	43	0.0020871	0.00720586	11827|11829|11828|12000	http://www.genome.jp/kegg-bin/show_pathway?mmu04962/mmu:11828%09red/mmu:11829%09red/mmu:11827%09red/mmu:12000%09red
Inositol phosphate metabolism	KEGG PATHWAY	mmu00562	5	73	0.00209128	0.00721147	18718|74769|19211|18707|30955	http://www.genome.jp/kegg-bin/show_pathway?mmu00562/mmu:30955%09red/mmu:18707%09red/mmu:74769%09red/mmu:18718%09red/mmu:19211%09red
@@Inositol phosphate metabolism	Reactome	R-MMU-1483249	1	44	0.406193	0.436851	19211	http://www.reactome.org/cgi-bin/eventbrowser_st_id?ST_ID=R-MMU-1483249
NF-kappa B signaling pathway	KEGG PATHWAY	mmu04064	6	109	0.00219992	0.00754857	16818|16797|16803|18751|20963|16176	http://www.genome.jp/kegg-bin/show_pathway?mmu04064/mmu:18751%09red/mmu:16803%09red/mmu:16818%09red/mmu:16797%09red/mmu:16176%09red/mmu:20963%09red
MicroRNAs in cancer	KEGG PATHWAY	mmu05206	10	282	0.00221948	0.00760896	24136|19211|17118|18750|18751|18752|16367|18596|13649|18595	http://www.genome.jp/kegg-bin/show_pathway?mmu05206/mmu:18751%09red/mmu:18750%09red/mmu:18752%09red/mmu:19211%09red/mmu:16367%09red/mmu:17118%09red/mmu:18596%09red/mmu:18595%09red/mmu:13649%09red/mmu:24136%09red
MAP kinase activation	Reactome	R-MMU-450294	4	44	0.00225641	0.00769703	110651|26413|20111|26417	http://www.reactome.org/cgi-bin/eventbrowser_st_id?ST_ID=R-MMU-450294
Interleukin-17 signaling	Reactome	R-MMU-448424	4	44	0.00225641	0.00769703	110651|26413|20111|26417	http://www.reactome.org/cgi-bin/eventbrowser_st_id?ST_ID=R-MMU-448424
superpathway of methionine degradation	BioCyc	PWY-5328	3	20	0.0022588	0.00769703	12583|269378|64918	http://biocyc.org/MOUSE/NEW-IMAGE?type=NIL&object=PWY-5328
Heterotrimeric G-protein signaling pathway-Gq alpha and Go alpha mediated pathway	PANTHER	P00027	6	110	0.00229785	0.00782066	11539|14696|18750|18751|18752|14702	http://www.pantherdb.org/pathway/pathwayDiagram.jsp?catAccession=P00027
Cellular responses to stress	Reactome	R-MMU-2262752	11	335	0.00243423	0.00821597	12955|17969|15251|110651|17970|22153|26413|13058|26417|20111|15505	http://www.reactome.org/cgi-bin/eventbrowser_st_id?ST_ID=R-MMU-2262752
Signaling by FGFR1	Reactome	R-MMU-5654736	4	45	0.00243494	0.00821597	16591|18708|26417|26413	http://www.reactome.org/cgi-bin/eventbrowser_st_id?ST_ID=R-MMU-5654736
Herpes simplex virus 1 infection	KEGG PATHWAY	mmu05168	13	439	0.00246817	0.0083023	18708|18707|16160|18709|16159|18710|20684|18636|74769|20963|16176|11652|19744	http://www.genome.jp/kegg-bin/show_pathway?mmu05168/mmu:18636%09red/mmu:18707%09red/mmu:18710%09red/mmu:20684%09red/mmu:16160%09red/mmu:11652%09red/mmu:18708%09red/mmu:18709%09red/mmu:16159%09red/mmu:20963%09red/mmu:74769%09red/mmu:19744%09red/mmu:16176%09red
Regulation of TP53 Activity	Reactome	R-MMU-5633007	6	112	0.00250352	0.00840718	105787|18718|108079|60599|20393|11652	http://www.reactome.org/cgi-bin/eventbrowser_st_id?ST_ID=R-MMU-5633007
ATP synthesis	PANTHER	P02721	2	5	0.00267077	0.00878497	11947|66445	http://www.pantherdb.org/pathway/pathwayDiagram.jsp?catAccession=P02721
Sodium-coupled sulphate, di- and tri-carboxylate transporters	Reactome	R-MMU-433137	2	5	0.00267077	0.00878497	20500|114644	http://www.reactome.org/cgi-bin/eventbrowser_st_id?ST_ID=R-MMU-433137
Tyrosine catabolism	Reactome	R-MMU-8963684	2	5	0.00267077	0.00878497	14085|15233	http://www.reactome.org/cgi-bin/eventbrowser_st_id?ST_ID=R-MMU-8963684
CREB1 phosphorylation through NMDA receptor-mediated activation of RAS signaling	Reactome	R-MMU-442742	2	5	0.00267077	0.00878497	110651|20111	http://www.reactome.org/cgi-bin/eventbrowser_st_id?ST_ID=R-MMU-442742
Cadherin signaling pathway	PANTHER	P00012	6	115	0.00283756	0.00928816	53601|233651|12552|22422|73173|13649	http://www.pantherdb.org/pathway/pathwayDiagram.jsp?catAccession=P00012
Proximal tubule bicarbonate reclamation	KEGG PATHWAY	mmu04964	3	22	0.00288401	0.009401	11826|18534|76257	http://www.genome.jp/kegg-bin/show_pathway?mmu04964/mmu:18534%09red/mmu:76257%09red/mmu:11826%09red
Sulfur amino acid metabolism	Reactome	R-MMU-1614635	3	22	0.00288401	0.009401	12583|269378|64918	http://www.reactome.org/cgi-bin/eventbrowser_st_id?ST_ID=R-MMU-1614635
Signaling by WNT	Reactome	R-MMU-195721	9	245	0.00289799	0.00943566	14696|19354|20682|18750|18751|18752|14702|11652|22422	http://www.reactome.org/cgi-bin/eventbrowser_st_id?ST_ID=R-MMU-195721
Post-translational protein modification	Reactome	R-MMU-597592	26	1229	0.00312054	0.0100882	76509|216197|77125|14118|226866|22153|74761|22393|15248|20230|18636|68441|16009|11647|18619|72077|19211|106572|12182|19128|13602|226421|68453|15251|20684|53868	http://www.reactome.org/cgi-bin/eventbrowser_st_id?ST_ID=R-MMU-597592
Oocyte meiosis	KEGG PATHWAY	mmu04114	6	119	0.00333347	0.010657	208922|110651|26413|16000|26417|20111	http://www.genome.jp/kegg-bin/show_pathway?mmu04114/mmu:26417%09red/mmu:110651%09red/mmu:26413%09red/mmu:20111%09red/mmu:16000%09red/mmu:208922%09red
Negative feedback regulation of MAPK pathway	Reactome	R-MMU-5674499	2	6	0.00353395	0.0111261	26413|26417	http://www.reactome.org/cgi-bin/eventbrowser_st_id?ST_ID=R-MMU-5674499
PTK6 promotes HIF1A stabilization	Reactome	R-MMU-8857538	2	6	0.00353395	0.0111261	15251|13649	http://www.reactome.org/cgi-bin/eventbrowser_st_id?ST_ID=R-MMU-8857538
Choline catabolism	Reactome	R-MMU-6798163	2	6	0.00353395	0.0111261	74129|192166	http://www.reactome.org/cgi-bin/eventbrowser_st_id?ST_ID=R-MMU-6798163
NOD-like receptor signaling pathway	KEGG PATHWAY	mmu04621	8	206	0.00353469	0.0111261	19200|26413|13058|16176|26417|93739|229898|22368	http://www.genome.jp/kegg-bin/show_pathway?mmu04621/mmu:26417%09red/mmu:22368%09red/mmu:93739%09red/mmu:26413%09red/mmu:19200%09red/mmu:16176%09red/mmu:229898%09red/mmu:13058%09red
glutathione-mediated detoxification	BioCyc	PWY-4061	3	24	0.0036059	0.0112827	14859|66447|14860	http://biocyc.org/MOUSE/NEW-IMAGE?type=NIL&object=PWY-4061
Laminin interactions	Reactome	R-MMU-3000157	3	24	0.0036059	0.0112827	12827|12828|12829	http://www.reactome.org/cgi-bin/eventbrowser_st_id?ST_ID=R-MMU-3000157
Muscarinic acetylcholine receptor 1 and 3 signaling pathway	PANTHER	P00042	4	51	0.00371353	0.0115861	18750|18751|18752|14696	http://www.pantherdb.org/pathway/pathwayDiagram.jsp?catAccession=P00042
@@Muscarinic acetylcholine receptor 2 and 4 signaling pathway	PANTHER	P00043	1	49	0.439627	0.467291	14696	http://www.pantherdb.org/pathway/pathwayDiagram.jsp?catAccession=P00043
Gluconeogenesis	Reactome	R-MMU-70263	3	25	0.00400447	0.0123411	18655|13806|18534	http://www.reactome.org/cgi-bin/eventbrowser_st_id?ST_ID=R-MMU-70263
Ca-dependent events	Reactome	R-MMU-111996	3	25	0.00400447	0.0123411	18750|26413|18752	http://www.reactome.org/cgi-bin/eventbrowser_st_id?ST_ID=R-MMU-111996
Rho GTPase cycle	Reactome	R-MMU-194840	6	124	0.00404081	0.012445	19354|22324|18709|80837|69710|106952	http://www.reactome.org/cgi-bin/eventbrowser_st_id?ST_ID=R-MMU-194840
Drug metabolism - other enzymes	KEGG PATHWAY	mmu00983	5	87	0.00427582	0.0130803	76654|14859|72269|14860|66447	http://www.genome.jp/kegg-bin/show_pathway?mmu00983/mmu:72269%09red/mmu:66447%09red/mmu:14859%09red/mmu:76654%09red/mmu:14860%09red
Hippo signaling pathway - multiple species	KEGG PATHWAY	mmu04392	3	26	0.00442878	0.0134579	215653|319710|233651	http://www.genome.jp/kegg-bin/show_pathway?mmu04392/mmu:233651%09red/mmu:319710%09red/mmu:215653%09red
Cholesterol biosynthesis	Reactome	R-MMU-191273	3	26	0.00442878	0.0134579	15357|110196|13121	http://www.reactome.org/cgi-bin/eventbrowser_st_id?ST_ID=R-MMU-191273
@@Cholesterol biosynthesis	PANTHER	P00014	2	13	0.0125657	0.0307309	15357|110196	http://www.pantherdb.org/pathway/pathwayDiagram.jsp?catAccession=P00014
FCERI mediated Ca+2 mobilization	Reactome	R-MMU-2871809	3	26	0.00442878	0.0134579	16797|20963|22324	http://www.reactome.org/cgi-bin/eventbrowser_st_id?ST_ID=R-MMU-2871809
tyrosine degradation I	BioCyc	TYRFUMCAT-PWY	2	7	0.00450915	0.0134702	14085|15233	http://biocyc.org/MOUSE/NEW-IMAGE?type=NIL&object=TYRFUMCAT-PWY
glycine betaine degradation	BioCyc	PWY-3661	2	7	0.00450915	0.0134702	74129|64918	http://biocyc.org/MOUSE/NEW-IMAGE?type=NIL&object=PWY-3661
Frs2-mediated activation	Reactome	R-MMU-170968	2	7	0.00450915	0.0134702	26413|26417	http://www.reactome.org/cgi-bin/eventbrowser_st_id?ST_ID=R-MMU-170968
Interleukin-1 processing	Reactome	R-MMU-448706	2	7	0.00450915	0.0134702	16176|16175	http://www.reactome.org/cgi-bin/eventbrowser_st_id?ST_ID=R-MMU-448706
CREB phosphorylation	Reactome	R-MMU-199920	2	7	0.00450915	0.0134702	110651|20111	http://www.reactome.org/cgi-bin/eventbrowser_st_id?ST_ID=R-MMU-199920
Cation-coupled Chloride cotransporters	Reactome	R-MMU-426117	2	7	0.00450915	0.0134702	20495|20497	http://www.reactome.org/cgi-bin/eventbrowser_st_id?ST_ID=R-MMU-426117
Malaria	KEGG PATHWAY	mmu05144	4	55	0.00478077	0.0141796	16414|16153|16176|16159	http://www.genome.jp/kegg-bin/show_pathway?mmu05144/mmu:16159%09red/mmu:16414%09red/mmu:16176%09red/mmu:16153%09red
Regulation of insulin secretion	Reactome	R-MMU-422356	4	55	0.00478077	0.0141796	18750|14696|14702|17118	http://www.reactome.org/cgi-bin/eventbrowser_st_id?ST_ID=R-MMU-422356
GnRH signaling pathway	KEGG PATHWAY	mmu04912	5	90	0.00489928	0.0144432	18750|18751|26417|13649|26413	http://www.genome.jp/kegg-bin/show_pathway?mmu04912/mmu:18751%09red/mmu:26417%09red/mmu:13649%09red/mmu:26413%09red/mmu:18750%09red
Transport of inorganic cations/anions and amino acids/oligopeptides	Reactome	R-MMU-425393	5	92	0.00534911	0.0155893	23985|20495|20497|277973|76257	http://www.reactome.org/cgi-bin/eventbrowser_st_id?ST_ID=R-MMU-425393
Enkephalin release	PANTHER	P05913	3	28	0.00535651	0.0155893	18619|14696|14702	http://www.pantherdb.org/pathway/pathwayDiagram.jsp?catAccession=P05913
Endocrine and other factor-regulated calcium reabsorption	KEGG PATHWAY	mmu04961	4	57	0.00538427	0.0156669	18750|18751|18752|16591	http://www.genome.jp/kegg-bin/show_pathway?mmu04961/mmu:18751%09red/mmu:18750%09red/mmu:18752%09red/mmu:16591%09red
Interleukin-2 signaling	Reactome	R-MMU-9020558	2	8	0.00559368	0.0160513	16818|20963	http://www.reactome.org/cgi-bin/eventbrowser_st_id?ST_ID=R-MMU-9020558
Glycogen synthesis	Reactome	R-MMU-3322077	2	8	0.00559368	0.0160513	72157|66681	http://www.reactome.org/cgi-bin/eventbrowser_st_id?ST_ID=R-MMU-3322077
Neurotransmitter receptors and postsynaptic signal transmission	Reactome	R-MMU-112314	6	134	0.00578028	0.0165229	14696|110651|14396|11438|14702|20111	http://www.reactome.org/cgi-bin/eventbrowser_st_id?ST_ID=R-MMU-112314
GPCR ligand binding	Reactome	R-MMU-500792	11	379	0.00593984	0.0168935	23796|20312|11539|19219|56696|18619|20311|12000|14696|14702|13051	http://www.reactome.org/cgi-bin/eventbrowser_st_id?ST_ID=R-MMU-500792
TGF-beta signaling pathway	KEGG PATHWAY	mmu04350	5	95	0.00607744	0.0172155	13179|58988|14118|26417|26413	http://www.genome.jp/kegg-bin/show_pathway?mmu04350/mmu:26417%09red/mmu:26413%09red/mmu:14118%09red/mmu:58988%09red/mmu:13179%09red
@@TGF-beta signaling pathway	PANTHER	P00052	3	83	0.0771382	0.129354	26413|26417|14560	http://www.pantherdb.org/pathway/pathwayDiagram.jsp?catAccession=P00052
Dilated cardiomyopathy (DCM)	KEGG PATHWAY	mmu05414	5	95	0.00607744	0.0172155	16000|12298|13346|16421|104099	http://www.genome.jp/kegg-bin/show_pathway?mmu05414/mmu:16421%09red/mmu:13346%09red/mmu:16000%09red/mmu:104099%09red/mmu:12298%09red
Purine metabolism	KEGG PATHWAY	mmu00230	6	136	0.00618492	0.0175095	66681|72157|18770|207728|18746|11639	http://www.genome.jp/kegg-bin/show_pathway?mmu00230/mmu:207728%09red/mmu:18746%09red/mmu:18770%09red/mmu:72157%09red/mmu:66681%09red/mmu:11639%09red
Staphylococcus aureus infection	KEGG PATHWAY	mmu05150	5	96	0.00633496	0.0178662	16414|12628|16153|20345|16409	http://www.genome.jp/kegg-bin/show_pathway?mmu05150/mmu:20345%09red/mmu:16414%09red/mmu:16153%09red/mmu:16409%09red/mmu:12628%09red
PTEN Regulation	Reactome	R-MMU-6807070	4	60	0.00638171	0.017956	245670|68441|19211|19744	http://www.reactome.org/cgi-bin/eventbrowser_st_id?ST_ID=R-MMU-6807070
Antifolate resistance	KEGG PATHWAY	mmu01523	3	30	0.00639252	0.017956	13361|16176|12780	http://www.genome.jp/kegg-bin/show_pathway?mmu01523/mmu:13361%09red/mmu:12780%09red/mmu:16176%09red
Opioid proenkephalin pathway	PANTHER	P05915	3	30	0.00639252	0.017956	18619|14696|14702	http://www.pantherdb.org/pathway/pathwayDiagram.jsp?catAccession=P05915
Negative regulation of FGFR1 signaling	Reactome	R-MMU-5654726	3	30	0.00639252	0.017956	16591|26417|26413	http://www.reactome.org/cgi-bin/eventbrowser_st_id?ST_ID=R-MMU-5654726
Salvage pyrimidine ribonucleotides	PANTHER	P02775	2	9	0.00678491	0.0187311	76654|72269	http://www.pantherdb.org/pathway/pathwayDiagram.jsp?catAccession=P02775
Circadian clock system	PANTHER	P00015	2	9	0.00678491	0.0187311	18628|18627	http://www.pantherdb.org/pathway/pathwayDiagram.jsp?catAccession=P00015
Estrogen-dependent nuclear events downstream of ESR-membrane signaling	Reactome	R-MMU-9634638	2	9	0.00678491	0.0187311	11652|26413	http://www.reactome.org/cgi-bin/eventbrowser_st_id?ST_ID=R-MMU-9634638
EGFR Transactivation by Gastrin	Reactome	R-MMU-2179392	2	9	0.00678491	0.0187311	18750|13649	http://www.reactome.org/cgi-bin/eventbrowser_st_id?ST_ID=R-MMU-2179392
Acetylcholine regulates insulin secretion	Reactome	R-MMU-399997	2	9	0.00678491	0.0187311	18750|17118	http://www.reactome.org/cgi-bin/eventbrowser_st_id?ST_ID=R-MMU-399997
TBC/RABGAPs	Reactome	R-MMU-8854214	3	31	0.00695208	0.0190993	226421|93739|108995	http://www.reactome.org/cgi-bin/eventbrowser_st_id?ST_ID=R-MMU-8854214
Transferrin endocytosis and recycling	Reactome	R-MMU-917977	3	31	0.00695208	0.0190993	338375|110935|22042	http://www.reactome.org/cgi-bin/eventbrowser_st_id?ST_ID=R-MMU-917977
Detoxification of Reactive Oxygen Species	Reactome	R-MMU-3299685	3	31	0.00695208	0.0190993	13058|17970|17969	http://www.reactome.org/cgi-bin/eventbrowser_st_id?ST_ID=R-MMU-3299685
Interleukin-1 family signaling	Reactome	R-MMU-446652	4	62	0.0071105	0.0195004	16181|16176|77125|16175	http://www.reactome.org/cgi-bin/eventbrowser_st_id?ST_ID=R-MMU-446652
Galactose metabolism	KEGG PATHWAY	mmu00052	3	32	0.00753982	0.0204357	72157|66681|15277	http://www.genome.jp/kegg-bin/show_pathway?mmu00052/mmu:72157%09red/mmu:15277%09red/mmu:66681%09red
Generic Transcription Pathway	Reactome	R-MMU-212436	16	685	0.00787761	0.0213089	232232|105787|14461|18718|108079|217166|12400|20682|60599|11652|20393|245670|68441|16009|19744|13865	http://www.reactome.org/cgi-bin/eventbrowser_st_id?ST_ID=R-MMU-212436
Glutathione metabolism	KEGG PATHWAY	mmu00480	4	64	0.00789218	0.0213089	68396|14859|66447|14860	http://www.genome.jp/kegg-bin/show_pathway?mmu00480/mmu:68396%09red/mmu:66447%09red/mmu:14859%09red/mmu:14860%09red
(deoxy)ribose phosphate degradation	BioCyc	DRIBOPMET-PWY	2	10	0.00808025	0.0215001	76654|72269	http://biocyc.org/MOUSE/NEW-IMAGE?type=NIL&object=DRIBOPMET-PWY
Golgi Cisternae Pericentriolar Stack Reorganization	Reactome	R-MMU-162658	2	10	0.00808025	0.0215001	26413|26417	http://www.reactome.org/cgi-bin/eventbrowser_st_id?ST_ID=R-MMU-162658
Pyrimidine salvage	Reactome	R-MMU-73614	2	10	0.00808025	0.0215001	76654|72269	http://www.reactome.org/cgi-bin/eventbrowser_st_id?ST_ID=R-MMU-73614
AKT phosphorylates targets in the nucleus	Reactome	R-MMU-198693	2	10	0.00808025	0.0215001	11652|58988	http://www.reactome.org/cgi-bin/eventbrowser_st_id?ST_ID=R-MMU-198693
Prolonged ERK activation events	Reactome	R-MMU-169893	2	10	0.00808025	0.0215001	26413|26417	http://www.reactome.org/cgi-bin/eventbrowser_st_id?ST_ID=R-MMU-169893
Activation of the AP-1 family of transcription factors	Reactome	R-MMU-450341	2	10	0.00808025	0.0215001	26413|26417	http://www.reactome.org/cgi-bin/eventbrowser_st_id?ST_ID=R-MMU-450341
Platelet Adhesion to exposed collagen	Reactome	R-MMU-75892	2	10	0.00808025	0.0215001	12842|12843	http://www.reactome.org/cgi-bin/eventbrowser_st_id?ST_ID=R-MMU-75892
Starch and sucrose metabolism	KEGG PATHWAY	mmu00500	3	33	0.00815605	0.021596	72157|66681|15277	http://www.genome.jp/kegg-bin/show_pathway?mmu00500/mmu:72157%09red/mmu:15277%09red/mmu:66681%09red
Platelet Aggregation (Plug Formation)	Reactome	R-MMU-76009	3	33	0.00815605	0.021596	12842|12843|20963	http://www.reactome.org/cgi-bin/eventbrowser_st_id?ST_ID=R-MMU-76009
Phase I - Functionalization of compounds	Reactome	R-MMU-211945	5	104	0.00867664	0.0228844	11668|244209|13086|13123|13121	http://www.reactome.org/cgi-bin/eventbrowser_st_id?ST_ID=R-MMU-211945
Metabolism of xenobiotics by cytochrome P450	KEGG PATHWAY	mmu00980	4	66	0.00872826	0.0229904	14859|66447|14860|56847	http://www.genome.jp/kegg-bin/show_pathway?mmu00980/mmu:66447%09red/mmu:14859%09red/mmu:56847%09red/mmu:14860%09red
Calcium signaling pathway	KEGG PATHWAY	mmu04020	7	194	0.00898976	0.0235956	11740|18750|18751|18752|18596|13649|18595	http://www.genome.jp/kegg-bin/show_pathway?mmu04020/mmu:18751%09red/mmu:18750%09red/mmu:18752%09red/mmu:11740%09red/mmu:18596%09red/mmu:18595%09red/mmu:13649%09red
Neuroactive ligand-receptor interaction	KEGG PATHWAY	mmu04080	10	348	0.00906788	0.0237962	23796|18619|11539|19219|19116|385643|12000|14396|11438|11552	http://www.genome.jp/kegg-bin/show_pathway?mmu04080/mmu:19116%09red/mmu:11438%09red/mmu:23796%09red/mmu:11552%09red/mmu:14396%09red/mmu:18619%09red/mmu:11539%09red/mmu:385643%09red/mmu:19219%09red/mmu:12000%09red
Class A/1 (Rhodopsin-like receptors)	Reactome	R-MMU-373076	9	295	0.00911627	0.0239188	23796|20312|11539|19219|56696|18619|20311|12000|13051	http://www.reactome.org/cgi-bin/eventbrowser_st_id?ST_ID=R-MMU-373076
Toll Like Receptor 3 (TLR3) Cascade	Reactome	R-MMU-168164	4	67	0.00916714	0.0240076	110651|26413|20111|26417	http://www.reactome.org/cgi-bin/eventbrowser_st_id?ST_ID=R-MMU-168164
Cytochrome P450 - arranged by substrate type	Reactome	R-MMU-211897	4	67	0.00916714	0.0240076	244209|13086|13123|13121	http://www.reactome.org/cgi-bin/eventbrowser_st_id?ST_ID=R-MMU-211897
p38 MAPK pathway	PANTHER	P05918	3	35	0.00947515	0.0244835	19354|56613|13684	http://www.pantherdb.org/pathway/pathwayDiagram.jsp?catAccession=P05918
RHO GTPases Activate WASPs and WAVEs	Reactome	R-MMU-5663213	3	35	0.00947515	0.0244835	26413|215280|26417	http://www.reactome.org/cgi-bin/eventbrowser_st_id?ST_ID=R-MMU-5663213
Synthesis of bile acids and bile salts	Reactome	R-MMU-192105	3	35	0.00947515	0.0244835	432720|13123|64291	http://www.reactome.org/cgi-bin/eventbrowser_st_id?ST_ID=R-MMU-192105
VEGFR2 mediated cell proliferation	Reactome	R-MMU-5218921	2	11	0.00947715	0.0244835	18750|18751	http://www.reactome.org/cgi-bin/eventbrowser_st_id?ST_ID=R-MMU-5218921
Aspartate and asparagine metabolism	Reactome	R-MMU-8963693	2	11	0.00947715	0.0244835	11484|104816	http://www.reactome.org/cgi-bin/eventbrowser_st_id?ST_ID=R-MMU-8963693
Chylomicron remodeling	Reactome	R-MMU-8963901	2	11	0.00947715	0.0244835	11814|68453	http://www.reactome.org/cgi-bin/eventbrowser_st_id?ST_ID=R-MMU-8963901
Transport of organic anions	Reactome	R-MMU-879518	2	11	0.00947715	0.0244835	101488|108115	http://www.reactome.org/cgi-bin/eventbrowser_st_id?ST_ID=R-MMU-879518
CD28 dependent Vav1 pathway	Reactome	R-MMU-389359	2	11	0.00947715	0.0244835	16818|22324	http://www.reactome.org/cgi-bin/eventbrowser_st_id?ST_ID=R-MMU-389359
Amphetamine addiction	KEGG PATHWAY	mmu05031	4	68	0.00962016	0.0248166	18750|18751|18752|19049	http://www.genome.jp/kegg-bin/show_pathway?mmu05031/mmu:18751%09red/mmu:18750%09red/mmu:18752%09red/mmu:19049%09red
Drug metabolism - cytochrome P450	KEGG PATHWAY	mmu00982	4	68	0.00962016	0.0248166	14859|66447|14860|56847	http://www.genome.jp/kegg-bin/show_pathway?mmu00982/mmu:66447%09red/mmu:14859%09red/mmu:56847%09red/mmu:14860%09red
Toll Like Receptor 10 (TLR10) Cascade	Reactome	R-MMU-168142	4	69	0.0100875	0.0258944	110651|26413|20111|26417	http://www.reactome.org/cgi-bin/eventbrowser_st_id?ST_ID=R-MMU-168142
Toll Like Receptor 5 (TLR5) Cascade	Reactome	R-MMU-168176	4	69	0.0100875	0.0258944	110651|26413|20111|26417	http://www.reactome.org/cgi-bin/eventbrowser_st_id?ST_ID=R-MMU-168176
MyD88 cascade initiated on plasma membrane	Reactome	R-MMU-975871	4	69	0.0100875	0.0258944	110651|26413|20111|26417	http://www.reactome.org/cgi-bin/eventbrowser_st_id?ST_ID=R-MMU-975871
Beta2 adrenergic receptor signaling pathway	PANTHER	P04378	3	36	0.0101785	0.0260147	12298|14696|14702	http://www.pantherdb.org/pathway/pathwayDiagram.jsp?catAccession=P04378
Beta1 adrenergic receptor signaling pathway	PANTHER	P04377	3	36	0.0101785	0.0260147	12298|14696|14702	http://www.pantherdb.org/pathway/pathwayDiagram.jsp?catAccession=P04377
PLC beta mediated events	Reactome	R-MMU-112043	3	36	0.0101785	0.0260147	18750|26413|18752	http://www.reactome.org/cgi-bin/eventbrowser_st_id?ST_ID=R-MMU-112043
Signaling by FGFR3	Reactome	R-MMU-5654741	3	36	0.0101785	0.0260147	26413|18708|26417	http://www.reactome.org/cgi-bin/eventbrowser_st_id?ST_ID=R-MMU-5654741
Type I diabetes mellitus	KEGG PATHWAY	mmu04940	4	70	0.0105692	0.0268916	16160|16159|16176|16175	http://www.genome.jp/kegg-bin/show_pathway?mmu04940/mmu:16159%09red/mmu:16160%09red/mmu:16176%09red/mmu:16175%09red
Toll Like Receptor TLR6:TLR2 Cascade	Reactome	R-MMU-168188	4	70	0.0105692	0.0268916	110651|26413|20111|26417	http://www.reactome.org/cgi-bin/eventbrowser_st_id?ST_ID=R-MMU-168188
MyD88:MAL(TIRAP) cascade initiated on plasma membrane	Reactome	R-MMU-166058	4	70	0.0105692	0.0268916	110651|26413|20111|26417	http://www.reactome.org/cgi-bin/eventbrowser_st_id?ST_ID=R-MMU-166058
Toll Like Receptor TLR1:TLR2 Cascade	Reactome	R-MMU-168179	4	70	0.0105692	0.0268916	110651|26413|20111|26417	http://www.reactome.org/cgi-bin/eventbrowser_st_id?ST_ID=R-MMU-168179
Toll Like Receptor 2 (TLR2) Cascade	Reactome	R-MMU-181438	4	70	0.0105692	0.0268916	110651|26413|20111|26417	http://www.reactome.org/cgi-bin/eventbrowser_st_id?ST_ID=R-MMU-181438
G-protein mediated events	Reactome	R-MMU-112040	3	37	0.0109115	0.0275273	18750|26413|18752	http://www.reactome.org/cgi-bin/eventbrowser_st_id?ST_ID=R-MMU-112040
TCA cycle	BioCyc	TCA-1	2	12	0.0109731	0.0275273	67680|14194	http://biocyc.org/MOUSE/NEW-IMAGE?type=NIL&object=TCA-1
@@TCA cycle	PANTHER	P00051	1	8	0.0989451	0.152052	14194	http://www.pantherdb.org/pathway/pathwayDiagram.jsp?catAccession=P00051
TCA cycle variation III (eukaryotic)	BioCyc	PWY-5690-1	2	12	0.0109731	0.0275273	67680|14194	http://biocyc.org/MOUSE/NEW-IMAGE?type=NIL&object=PWY-5690-1
Depolymerisation of the Nuclear Lamina	Reactome	R-MMU-4419969	2	12	0.0109731	0.0275273	18750|18751	http://www.reactome.org/cgi-bin/eventbrowser_st_id?ST_ID=R-MMU-4419969
Phosphorylation of CD3 and TCR zeta chains	Reactome	R-MMU-202427	2	12	0.0109731	0.0275273	16818|19260	http://www.reactome.org/cgi-bin/eventbrowser_st_id?ST_ID=R-MMU-202427
ERKs are inactivated	Reactome	R-MMU-202670	2	12	0.0109731	0.0275273	26413|26417	http://www.reactome.org/cgi-bin/eventbrowser_st_id?ST_ID=R-MMU-202670
Phenylalanine and tyrosine metabolism	Reactome	R-MMU-8963691	2	12	0.0109731	0.0275273	14085|15233	http://www.reactome.org/cgi-bin/eventbrowser_st_id?ST_ID=R-MMU-8963691
Bile secretion	KEGG PATHWAY	mmu04976	4	72	0.0115768	0.0289133	15357|12780|11826|11829	http://www.genome.jp/kegg-bin/show_pathway?mmu04976/mmu:12780%09red/mmu:11829%09red/mmu:15357%09red/mmu:11826%09red
Regulation of Complement cascade	Reactome	R-MMU-977606	3	38	0.0116741	0.0290741	19128|18636|12628	http://www.reactome.org/cgi-bin/eventbrowser_st_id?ST_ID=R-MMU-977606
Signaling by FGFR4	Reactome	R-MMU-5654743	3	38	0.0116741	0.0290741	26413|18708|26417	http://www.reactome.org/cgi-bin/eventbrowser_st_id?ST_ID=R-MMU-5654743
Thyroid hormone synthesis	KEGG PATHWAY	mmu04918	4	73	0.0121029	0.030073	18750|18751|18752|23985	http://www.genome.jp/kegg-bin/show_pathway?mmu04918/mmu:18751%09red/mmu:18750%09red/mmu:23985%09red/mmu:18752%09red
Regulation of PTEN gene transcription	Reactome	R-MMU-8943724	3	39	0.0124667	0.0307309	245670|68441|19744	http://www.reactome.org/cgi-bin/eventbrowser_st_id?ST_ID=R-MMU-8943724
superpathway of cholesterol biosynthesis	BioCyc	PWY66-5	2	13	0.0125657	0.0307309	15357|110196	http://biocyc.org/MOUSE/NEW-IMAGE?type=NIL&object=PWY66-5
Gastric acid secretion	KEGG PATHWAY	mmu04971	4	74	0.0126441	0.0309065	18750|56379|18752|18751	http://www.genome.jp/kegg-bin/show_pathway?mmu04971/mmu:56379%09red/mmu:18751%09red/mmu:18752%09red/mmu:18750%09red
Tyrosine metabolism	KEGG PATHWAY	mmu00350	3	40	0.0132895	0.0323274	14085|56847|15233	http://www.genome.jp/kegg-bin/show_pathway?mmu00350/mmu:14085%09red/mmu:56847%09red/mmu:15233%09red
Transport of vitamins, nucleosides, and related molecules	Reactome	R-MMU-425397	3	40	0.0132895	0.0323274	11740|101488|108115	http://www.reactome.org/cgi-bin/eventbrowser_st_id?ST_ID=R-MMU-425397
Transport of bile salts and organic acids, metal ions and amine compounds	Reactome	R-MMU-425366	4	76	0.0137722	0.033421	18400|20500|67547|114644	http://www.reactome.org/cgi-bin/eventbrowser_st_id?ST_ID=R-MMU-425366
Cardiac conduction	Reactome	R-MMU-5576891	5	118	0.0141029	0.0340656	108017|12298|16525|59095|16511	http://www.reactome.org/cgi-bin/eventbrowser_st_id?ST_ID=R-MMU-5576891
Response to elevated platelet cytosolic Ca2+	Reactome	R-MMU-76005	5	118	0.0141029	0.0340656	19128|18751|16000|18752|18750	http://www.reactome.org/cgi-bin/eventbrowser_st_id?ST_ID=R-MMU-76005
Ferroptosis	KEGG PATHWAY	mmu04216	3	41	0.0141424	0.0340656	13058|67547|22042	http://www.genome.jp/kegg-bin/show_pathway?mmu04216/mmu:67547%09red/mmu:13058%09red/mmu:22042%09red
Regulation of KIT signaling	Reactome	R-MMU-1433559	2	14	0.0142525	0.0340656	18750|16818	http://www.reactome.org/cgi-bin/eventbrowser_st_id?ST_ID=R-MMU-1433559
SHC1 events in ERBB2 signaling	Reactome	R-MMU-1250196	2	14	0.0142525	0.0340656	18750|13649	http://www.reactome.org/cgi-bin/eventbrowser_st_id?ST_ID=R-MMU-1250196
Spry regulation of FGF signaling	Reactome	R-MMU-1295596	2	14	0.0142525	0.0340656	26413|26417	http://www.reactome.org/cgi-bin/eventbrowser_st_id?ST_ID=R-MMU-1295596
PI3K events in ERBB2 signaling	Reactome	R-MMU-1963642	2	14	0.0142525	0.0340656	18708|13649	http://www.reactome.org/cgi-bin/eventbrowser_st_id?ST_ID=R-MMU-1963642
Arrhythmogenic right ventricular cardiomyopathy (ARVC)	KEGG PATHWAY	mmu05412	4	77	0.0143594	0.0342805	12298|13346|16421|104099	http://www.genome.jp/kegg-bin/show_pathway?mmu05412/mmu:16421%09red/mmu:13346%09red/mmu:104099%09red/mmu:12298%09red
Salivary secretion	KEGG PATHWAY	mmu04970	4	78	0.0149623	0.0356594	18750|18751|18752|12182	http://www.genome.jp/kegg-bin/show_pathway?mmu04970/mmu:18751%09red/mmu:18750%09red/mmu:18752%09red/mmu:12182%09red
Signaling by FGFR	Reactome	R-MMU-190236	4	78	0.0149623	0.0356594	16591|18708|26417|26413	http://www.reactome.org/cgi-bin/eventbrowser_st_id?ST_ID=R-MMU-190236
Signaling by ERBB2	Reactome	R-MMU-1227986	3	42	0.0150258	0.0357634	18750|18708|13649	http://www.reactome.org/cgi-bin/eventbrowser_st_id?ST_ID=R-MMU-1227986
Post-translational modification: synthesis of GPI-anchored proteins	Reactome	R-MMU-163125	4	79	0.0155808	0.0369901	76509|12182|11647|68453	http://www.reactome.org/cgi-bin/eventbrowser_st_id?ST_ID=R-MMU-163125
TRAF6 mediated induction of NFkB and MAP kinases upon TLR7/8 or 9 activation	Reactome	R-MMU-975138	4	79	0.0155808	0.0369901	110651|26413|20111|26417	http://www.reactome.org/cgi-bin/eventbrowser_st_id?ST_ID=R-MMU-975138
Intestinal immune network for IgA production	KEGG PATHWAY	mmu04672	3	43	0.0159397	0.0376853	18703|16153|16421	http://www.genome.jp/kegg-bin/show_pathway?mmu04672/mmu:16421%09red/mmu:18703%09red/mmu:16153%09red
Retinoid metabolism and transport	Reactome	R-MMU-975634	3	43	0.0159397	0.0376853	11814|432720|20970	http://www.reactome.org/cgi-bin/eventbrowser_st_id?ST_ID=R-MMU-975634
salvage pathways of pyrimidine ribonucleotides	BioCyc	PWY0-163	2	15	0.0160311	0.0376853	76654|72269	http://biocyc.org/MOUSE/NEW-IMAGE?type=NIL&object=PWY0-163
Thiamine metabolism	KEGG PATHWAY	mmu00730	2	15	0.0160311	0.0376853	11639|11647	http://www.genome.jp/kegg-bin/show_pathway?mmu00730/mmu:11639%09red/mmu:11647%09red
Syndecan interactions	Reactome	R-MMU-3000170	2	15	0.0160311	0.0376853	18750|20970	http://www.reactome.org/cgi-bin/eventbrowser_st_id?ST_ID=R-MMU-3000170
MyD88 dependent cascade initiated on endosome	Reactome	R-MMU-975155	4	80	0.0162153	0.0380675	110651|26413|20111|26417	http://www.reactome.org/cgi-bin/eventbrowser_st_id?ST_ID=R-MMU-975155
Toll Like Receptor 7/8 (TLR7/8) Cascade	Reactome	R-MMU-168181	4	80	0.0162153	0.0380675	110651|26413|20111|26417	http://www.reactome.org/cgi-bin/eventbrowser_st_id?ST_ID=R-MMU-168181
Bile acid and bile salt metabolism	Reactome	R-MMU-194068	3	44	0.0168842	0.0394869	432720|13123|64291	http://www.reactome.org/cgi-bin/eventbrowser_st_id?ST_ID=R-MMU-194068
Muscle contraction	Reactome	R-MMU-397014	6	171	0.0170235	0.0397534	12298|16525|16511|59095|13346|108017	http://www.reactome.org/cgi-bin/eventbrowser_st_id?ST_ID=R-MMU-397014
Phase II - Conjugation of compounds	Reactome	R-MMU-156580	4	82	0.0175323	0.0407729	14859|269378|319655|66447	http://www.reactome.org/cgi-bin/eventbrowser_st_id?ST_ID=R-MMU-156580
Alpha adrenergic receptor signaling pathway	PANTHER	P00002	2	16	0.0178992	0.0411788	18750|18752	http://www.pantherdb.org/pathway/pathwayDiagram.jsp?catAccession=P00002
Post NMDA receptor activation events	Reactome	R-MMU-438064	2	16	0.0178992	0.0411788	110651|20111	http://www.reactome.org/cgi-bin/eventbrowser_st_id?ST_ID=R-MMU-438064
Peroxisome	KEGG PATHWAY	mmu04146	4	84	0.018914	0.0432736	69123|19301|93734|235674	http://www.genome.jp/kegg-bin/show_pathway?mmu04146/mmu:235674%09red/mmu:19301%09red/mmu:69123%09red/mmu:93734%09red
Toll Like Receptor 9 (TLR9) Cascade	Reactome	R-MMU-168138	4	84	0.018914	0.0432736	110651|26413|20111|26417	http://www.reactome.org/cgi-bin/eventbrowser_st_id?ST_ID=R-MMU-168138
Necroptosis	KEGG PATHWAY	mmu04217	6	177	0.0197083	0.0450027	11740|77125|13058|16176|16175|26926	http://www.genome.jp/kegg-bin/show_pathway?mmu04217/mmu:77125%09red/mmu:26926%09red/mmu:11740%09red/mmu:16176%09red/mmu:16175%09red/mmu:13058%09red
gluconeogenesis I	BioCyc	GLUCONEO-PWY	2	17	0.0198546	0.0450027	18655|14433	http://biocyc.org/MOUSE/NEW-IMAGE?type=NIL&object=GLUCONEO-PWY
phosphate acquisition II	BioCyc	PWY-6355	2	17	0.0198546	0.0450027	66659|69675	http://biocyc.org/MOUSE/NEW-IMAGE?type=NIL&object=PWY-6355
Nitrogen metabolism	KEGG PATHWAY	mmu00910	2	17	0.0198546	0.0450027	76459|80733	http://www.genome.jp/kegg-bin/show_pathway?mmu00910/mmu:80733%09red/mmu:76459%09red
Citric acid cycle (TCA cycle)	Reactome	R-MMU-71403	2	17	0.0198546	0.0450027	67680|14194	http://www.reactome.org/cgi-bin/eventbrowser_st_id?ST_ID=R-MMU-71403
GAB1 signalosome	Reactome	R-MMU-180292	2	17	0.0198546	0.0450027	18708|13649	http://www.reactome.org/cgi-bin/eventbrowser_st_id?ST_ID=R-MMU-180292
Prostacyclin signalling through prostacyclin receptor	Reactome	R-MMU-392851	2	17	0.0198546	0.0450027	14696|14702	http://www.reactome.org/cgi-bin/eventbrowser_st_id?ST_ID=R-MMU-392851
G beta:gamma signalling through BTK	Reactome	R-MMU-8964315	2	17	0.0198546	0.0450027	14696|14702	http://www.reactome.org/cgi-bin/eventbrowser_st_id?ST_ID=R-MMU-8964315
Signaling by Non-Receptor Tyrosine Kinases	Reactome	R-MMU-9006927	3	47	0.0199021	0.0450308	15251|69710|13649	http://www.reactome.org/cgi-bin/eventbrowser_st_id?ST_ID=R-MMU-9006927
Metabolism of fat-soluble vitamins	Reactome	R-MMU-6806667	3	47	0.0199021	0.0450308	11814|432720|20970	http://www.reactome.org/cgi-bin/eventbrowser_st_id?ST_ID=R-MMU-6806667
Signaling by PTK6	Reactome	R-MMU-8848021	3	47	0.0199021	0.0450308	15251|69710|13649	http://www.reactome.org/cgi-bin/eventbrowser_st_id?ST_ID=R-MMU-8848021
Epstein-Barr virus infection	KEGG PATHWAY	mmu05169	7	230	0.0204936	0.0463172	18707|18709|18708|18710|74769|20963|11652	http://www.genome.jp/kegg-bin/show_pathway?mmu05169/mmu:11652%09red/mmu:18708%09red/mmu:18709%09red/mmu:18707%09red/mmu:20963%09red/mmu:74769%09red/mmu:18710%09red
ABC transporters	KEGG PATHWAY	mmu02010	3	48	0.0209697	0.0472948	12780|217258|268379	http://www.genome.jp/kegg-bin/show_pathway?mmu02010/mmu:12780%09red/mmu:217258%09red/mmu:268379%09red
Pyruvate metabolism and Citric Acid (TCA) cycle	Reactome	R-MMU-71406	3	48	0.0209697	0.0472948	235339|67680|14194	http://www.reactome.org/cgi-bin/eventbrowser_st_id?ST_ID=R-MMU-71406
Complement cascade	Reactome	R-MMU-166658	3	48	0.0209697	0.0472948	19128|18636|12628	http://www.reactome.org/cgi-bin/eventbrowser_st_id?ST_ID=R-MMU-166658
PPAR signaling pathway	KEGG PATHWAY	mmu03320	4	87	0.0211099	0.0475275	11814|78070|18534|235674	http://www.genome.jp/kegg-bin/show_pathway?mmu03320/mmu:235674%09red/mmu:18534%09red/mmu:11814%09red/mmu:78070%09red
MyD88-independent TLR4 cascade	Reactome	R-MMU-166166	4	87	0.0211099	0.0475275	110651|26413|20111|26417	http://www.reactome.org/cgi-bin/eventbrowser_st_id?ST_ID=R-MMU-166166
TRIF(TICAM1)-mediated TLR4 signaling	Reactome	R-MMU-937061	4	87	0.0211099	0.0475275	110651|26413|20111|26417	http://www.reactome.org/cgi-bin/eventbrowser_st_id?ST_ID=R-MMU-937061
Axon guidance mediated by Slit/Robo	PANTHER	P00008	2	18	0.0218949	0.0486741	80837|19354	http://www.pantherdb.org/pathway/pathwayDiagram.jsp?catAccession=P00008
Regulation of TLR by endogenous ligand	Reactome	R-MMU-5686938	2	18	0.0218949	0.0486741	16803|20193	http://www.reactome.org/cgi-bin/eventbrowser_st_id?ST_ID=R-MMU-5686938
Transcriptional regulation by RUNX2	Reactome	R-MMU-8878166	2	18	0.0218949	0.0486741	12400|20682	http://www.reactome.org/cgi-bin/eventbrowser_st_id?ST_ID=R-MMU-8878166
G beta:gamma signalling through CDC42	Reactome	R-MMU-8964616	2	18	0.0218949	0.0486741	14696|14702	http://www.reactome.org/cgi-bin/eventbrowser_st_id?ST_ID=R-MMU-8964616
Amino sugar and nucleotide sugar metabolism	KEGG PATHWAY	mmu00520	3	49	0.0220681	0.0489128	72157|66681|15277	http://www.genome.jp/kegg-bin/show_pathway?mmu00520/mmu:72157%09red/mmu:15277%09red/mmu:66681%09red
Transcriptional misregulation in cancer	KEGG PATHWAY	mmu05202	6	183	0.0226678	0.0502026	16000|18627|17268|16009|16421|16409	http://www.genome.jp/kegg-bin/show_pathway?mmu05202/mmu:16009%09red/mmu:16409%09red/mmu:18627%09red/mmu:17268%09red/mmu:16000%09red/mmu:16421%09red
Fatty acid degradation	KEGG PATHWAY	mmu00071	3	50	0.0231974	0.0509838	69123|78070|235674	http://www.genome.jp/kegg-bin/show_pathway?mmu00071/mmu:235674%09red/mmu:69123%09red/mmu:78070%09red
Regulation of TP53 Activity through Phosphorylation	Reactome	R-MMU-6804756	3	50	0.0231974	0.0509838	105787|60599|108079	http://www.reactome.org/cgi-bin/eventbrowser_st_id?ST_ID=R-MMU-6804756
Interleukin-1 signaling	Reactome	R-MMU-9020702	3	50	0.0231974	0.0509838	16181|16176|16175	http://www.reactome.org/cgi-bin/eventbrowser_st_id?ST_ID=R-MMU-9020702
Potassium Channels	Reactome	R-MMU-1296071	4	90	0.0234558	0.0514795	56379|16525|14702|16511	http://www.reactome.org/cgi-bin/eventbrowser_st_id?ST_ID=R-MMU-1296071
Peptide ligand-binding receptors	Reactome	R-MMU-375276	6	185	0.0237172	0.0520451	23796|20312|20311|18619|12000|13051	http://www.reactome.org/cgi-bin/eventbrowser_st_id?ST_ID=R-MMU-375276
Steroid biosynthesis	KEGG PATHWAY	mmu00100	2	19	0.024018	0.0522586	244209|13121	http://www.genome.jp/kegg-bin/show_pathway?mmu00100/mmu:244209%09red/mmu:13121%09red
Generation of second messenger molecules	Reactome	R-MMU-202433	2	19	0.024018	0.0522586	16818|16797	http://www.reactome.org/cgi-bin/eventbrowser_st_id?ST_ID=R-MMU-202433
G beta:gamma signalling through PLC beta	Reactome	R-MMU-418217	2	19	0.024018	0.0522586	14696|14702	http://www.reactome.org/cgi-bin/eventbrowser_st_id?ST_ID=R-MMU-418217
IL-17 signaling pathway	KEGG PATHWAY	mmu04657	4	91	0.0242714	0.0527694	26413|20311|16176|26417	http://www.genome.jp/kegg-bin/show_pathway?mmu04657/mmu:26417%09red/mmu:20311%09red/mmu:26413%09red/mmu:16176%09red
Cysteine and methionine metabolism	KEGG PATHWAY	mmu00270	3	52	0.0255486	0.0552061	12583|269378|64918	http://www.genome.jp/kegg-bin/show_pathway?mmu00270/mmu:64918%09red/mmu:12583%09red/mmu:269378%09red
Golgi Associated Vesicle Biogenesis	Reactome	R-MMU-432722	3	52	0.0255486	0.0552061	20661|21987|22042	http://www.reactome.org/cgi-bin/eventbrowser_st_id?ST_ID=R-MMU-432722
Histamine H2 receptor mediated signaling pathway	PANTHER	P04386	2	20	0.0262217	0.0561707	14696|14702	http://www.pantherdb.org/pathway/pathwayDiagram.jsp?catAccession=P04386
Nicotine pharmacodynamics pathway	PANTHER	P06587	2	20	0.0262217	0.0561707	14702|19049	http://www.pantherdb.org/pathway/pathwayDiagram.jsp?catAccession=P06587
CTLA4 inhibitory signaling	Reactome	R-MMU-389513	2	20	0.0262217	0.0561707	11652|16818	http://www.reactome.org/cgi-bin/eventbrowser_st_id?ST_ID=R-MMU-389513
Surfactant metabolism	Reactome	R-MMU-5683826	2	20	0.0262217	0.0561707	16541|216197	http://www.reactome.org/cgi-bin/eventbrowser_st_id?ST_ID=R-MMU-5683826
PI-3K cascade:FGFR1	Reactome	R-MMU-5654689	2	20	0.0262217	0.0561707	16591|18708	http://www.reactome.org/cgi-bin/eventbrowser_st_id?ST_ID=R-MMU-5654689
Presynaptic function of Kainate receptors	Reactome	R-MMU-500657	2	20	0.0262217	0.0561707	14696|14702	http://www.reactome.org/cgi-bin/eventbrowser_st_id?ST_ID=R-MMU-500657
RAF-independent MAPK1/3 activation	Reactome	R-MMU-112409	2	20	0.0262217	0.0561707	26413|26417	http://www.reactome.org/cgi-bin/eventbrowser_st_id?ST_ID=R-MMU-112409
Glycogen metabolism	Reactome	R-MMU-8982491	2	20	0.0262217	0.0561707	72157|66681	http://www.reactome.org/cgi-bin/eventbrowser_st_id?ST_ID=R-MMU-8982491
RUNX1 regulates transcription of genes involved in differentiation of HSCs	Reactome	R-MMU-8939236	2	20	0.0262217	0.0561707	12400|14461	http://www.reactome.org/cgi-bin/eventbrowser_st_id?ST_ID=R-MMU-8939236
Vascular smooth muscle contraction	KEGG PATHWAY	mmu04270	5	140	0.0265761	0.0569039	18750|18751|18752|26417|26413	http://www.genome.jp/kegg-bin/show_pathway?mmu04270/mmu:18751%09red/mmu:26417%09red/mmu:18752%09red/mmu:26413%09red/mmu:18750%09red
Chemokine receptors bind chemokines	Reactome	R-MMU-380108	3	53	0.0267704	0.0572591	20312|20311|13051	http://www.reactome.org/cgi-bin/eventbrowser_st_id?ST_ID=R-MMU-380108
Chemical carcinogenesis	KEGG PATHWAY	mmu05204	4	94	0.0268205	0.057323	14859|66447|14860|56847	http://www.genome.jp/kegg-bin/show_pathway?mmu05204/mmu:66447%09red/mmu:14859%09red/mmu:56847%09red/mmu:14860%09red
RHO GTPase Effectors	Reactome	R-MMU-195258	8	302	0.0280371	0.0597512	19354|17969|17970|22153|26413|13058|26417|215280	http://www.reactome.org/cgi-bin/eventbrowser_st_id?ST_ID=R-MMU-195258
FCERI mediated MAPK activation	Reactome	R-MMU-2871796	2	21	0.0285039	0.060165	16797|22324	http://www.reactome.org/cgi-bin/eventbrowser_st_id?ST_ID=R-MMU-2871796
ADP signalling through P2Y purinoceptor 12	Reactome	R-MMU-392170	2	21	0.0285039	0.060165	14696|14702	http://www.reactome.org/cgi-bin/eventbrowser_st_id?ST_ID=R-MMU-392170
Signalling to ERKs	Reactome	R-MMU-187687	2	21	0.0285039	0.060165	26413|26417	http://www.reactome.org/cgi-bin/eventbrowser_st_id?ST_ID=R-MMU-187687
Adrenaline,noradrenaline inhibits insulin secretion	Reactome	R-MMU-400042	2	21	0.0285039	0.060165	14696|14702	http://www.reactome.org/cgi-bin/eventbrowser_st_id?ST_ID=R-MMU-400042
Nucleotide salvage	Reactome	R-MMU-8956321	2	21	0.0285039	0.060165	76654|72269	http://www.reactome.org/cgi-bin/eventbrowser_st_id?ST_ID=R-MMU-8956321
Common Pathway of Fibrin Clot Formation	Reactome	R-MMU-140875	2	21	0.0285039	0.060165	19128|21824	http://www.reactome.org/cgi-bin/eventbrowser_st_id?ST_ID=R-MMU-140875
Stimuli-sensing channels	Reactome	R-MMU-2672351	4	96	0.0286056	0.0602805	20393|140475|27219|22368	http://www.reactome.org/cgi-bin/eventbrowser_st_id?ST_ID=R-MMU-2672351
RNA Polymerase II Transcription	Reactome	R-MMU-73857	16	802	0.0289017	0.0608771	232232|105787|14461|18718|108079|217166|12400|20682|60599|11652|20393|245670|68441|16009|19744|13865	http://www.reactome.org/cgi-bin/eventbrowser_st_id?ST_ID=R-MMU-73857
RAB geranylgeranylation	Reactome	R-MMU-8873719	3	55	0.0293062	0.0615914	106572|53868|226421	http://www.reactome.org/cgi-bin/eventbrowser_st_id?ST_ID=R-MMU-8873719
Iron uptake and transport	Reactome	R-MMU-917937	3	56	0.0306201	0.0640951	338375|110935|22042	http://www.reactome.org/cgi-bin/eventbrowser_st_id?ST_ID=R-MMU-917937
Gene expression (Transcription)	Reactome	R-MMU-74160	17	875	0.0307143	0.0642218	232232|105787|14461|18718|108079|217166|12400|20682|60599|11652|20393|26417|245670|68441|16009|19744|13865	http://www.reactome.org/cgi-bin/eventbrowser_st_id?ST_ID=R-MMU-74160
Thromboxane signalling through TP receptor	Reactome	R-MMU-428930	2	22	0.0308625	0.0642218	14696|14702	http://www.reactome.org/cgi-bin/eventbrowser_st_id?ST_ID=R-MMU-428930
Alcoholism	KEGG PATHWAY	mmu05034	6	199	0.0319803	0.0662452	232232|14696|19049|26413|26417|14702	http://www.genome.jp/kegg-bin/show_pathway?mmu05034/mmu:26417%09red/mmu:26413%09red/mmu:14702%09red/mmu:14696%09red/mmu:232232%09red/mmu:19049%09red
Senescence-Associated Secretory Phenotype (SASP)	Reactome	R-MMU-2559582	4	100	0.032383	0.0670106	110651|26413|20111|26417	http://www.reactome.org/cgi-bin/eventbrowser_st_id?ST_ID=R-MMU-2559582
purine and pyrimidine metabolism	BioCyc	P1-PWY	2	23	0.0332954	0.0682098	72269|11639	http://biocyc.org/MOUSE/NEW-IMAGE?type=NIL&object=P1-PWY
Terpenoid backbone biosynthesis	KEGG PATHWAY	mmu00900	2	23	0.0332954	0.0682098	15357|110196	http://www.genome.jp/kegg-bin/show_pathway?mmu00900/mmu:15357%09red/mmu:110196%09red
Calmodulin induced events	Reactome	R-MMU-111933	2	23	0.0332954	0.0682098	18750|18752	http://www.reactome.org/cgi-bin/eventbrowser_st_id?ST_ID=R-MMU-111933
CaM pathway	Reactome	R-MMU-111997	2	23	0.0332954	0.0682098	18750|18752	http://www.reactome.org/cgi-bin/eventbrowser_st_id?ST_ID=R-MMU-111997
Translation initiation complex formation	Reactome	R-MMU-72649	3	58	0.0333393	0.0682098	20104|75705|13684	http://www.reactome.org/cgi-bin/eventbrowser_st_id?ST_ID=R-MMU-72649
Ribosomal scanning and start codon recognition	Reactome	R-MMU-72702	3	58	0.0333393	0.0682098	20104|75705|13684	http://www.reactome.org/cgi-bin/eventbrowser_st_id?ST_ID=R-MMU-72702
Aldosterone synthesis and secretion	KEGG PATHWAY	mmu04925	4	102	0.034376	0.0701175	207728|18751|18752|18750	http://www.genome.jp/kegg-bin/show_pathway?mmu04925/mmu:18751%09red/mmu:18750%09red/mmu:207728%09red/mmu:18752%09red
Activation of the mRNA upon binding of the cap-binding complex and eIFs, and subsequent binding to 43S	Reactome	R-MMU-72662	3	59	0.0347445	0.0707362	20104|75705|13684	http://www.reactome.org/cgi-bin/eventbrowser_st_id?ST_ID=R-MMU-72662
Histidine metabolism	KEGG PATHWAY	mmu00340	2	24	0.0358006	0.0721068	11484|56847	http://www.genome.jp/kegg-bin/show_pathway?mmu00340/mmu:11484%09red/mmu:56847%09red
Beta3 adrenergic receptor signaling pathway	PANTHER	P04379	2	24	0.0358006	0.0721068	14696|14702	http://www.pantherdb.org/pathway/pathwayDiagram.jsp?catAccession=P04379
A tetrasaccharide linker sequence is required for GAG synthesis	Reactome	R-MMU-1971475	2	24	0.0358006	0.0721068	13179|20970	http://www.reactome.org/cgi-bin/eventbrowser_st_id?ST_ID=R-MMU-1971475
ADP signalling through P2Y purinoceptor 1	Reactome	R-MMU-418592	2	24	0.0358006	0.0721068	14696|14702	http://www.reactome.org/cgi-bin/eventbrowser_st_id?ST_ID=R-MMU-418592
DAG and IP3 signaling	Reactome	R-MMU-1489509	2	24	0.0358006	0.0721068	18750|18752	http://www.reactome.org/cgi-bin/eventbrowser_st_id?ST_ID=R-MMU-1489509
Pancreatic secretion	KEGG PATHWAY	mmu04972	4	105	0.0374963	0.0753073	18750|18751|18752|12182	http://www.genome.jp/kegg-bin/show_pathway?mmu04972/mmu:18751%09red/mmu:18750%09red/mmu:18752%09red/mmu:12182%09red
Rab regulation of trafficking	Reactome	R-MMU-9007101	4	105	0.0374963	0.0753073	106572|226421|93739|108995	http://www.reactome.org/cgi-bin/eventbrowser_st_id?ST_ID=R-MMU-9007101
Fatty acid metabolism	KEGG PATHWAY	mmu01212	3	61	0.0376453	0.0754884	78070|14104|235674	http://www.genome.jp/kegg-bin/show_pathway?mmu01212/mmu:235674%09red/mmu:14104%09red/mmu:78070%09red
@@Fatty acid metabolism	Reactome	R-MMU-8978868	2	167	0.581008	0.599519	108079|14104	http://www.reactome.org/cgi-bin/eventbrowser_st_id?ST_ID=R-MMU-8978868
MET activates PTK2 signaling	Reactome	R-MMU-8874081	2	25	0.0383762	0.0762932	12842|12843	http://www.reactome.org/cgi-bin/eventbrowser_st_id?ST_ID=R-MMU-8874081
Glutathione conjugation	Reactome	R-MMU-156590	2	25	0.0383762	0.0762932	14859|66447	http://www.reactome.org/cgi-bin/eventbrowser_st_id?ST_ID=R-MMU-156590
Plasma lipoprotein remodeling	Reactome	R-MMU-8963899	2	25	0.0383762	0.0762932	11814|68453	http://www.reactome.org/cgi-bin/eventbrowser_st_id?ST_ID=R-MMU-8963899
Mitophagy - animal	KEGG PATHWAY	mmu04137	3	63	0.040666	0.080449	15251|93739|226421	http://www.genome.jp/kegg-bin/show_pathway?mmu04137/mmu:226421%09red/mmu:93739%09red/mmu:15251%09red
Folate biosynthesis	KEGG PATHWAY	mmu00790	2	26	0.0410202	0.0805291	13361|11647	http://www.genome.jp/kegg-bin/show_pathway?mmu00790/mmu:13361%09red/mmu:11647%09red
Deadenylation of mRNA	Reactome	R-MMU-429947	2	26	0.0410202	0.0805291	75705|13684	http://www.reactome.org/cgi-bin/eventbrowser_st_id?ST_ID=R-MMU-429947
Synthesis of bile acids and bile salts via 7alpha-hydroxycholesterol	Reactome	R-MMU-193368	2	26	0.0410202	0.0805291	432720|13123	http://www.reactome.org/cgi-bin/eventbrowser_st_id?ST_ID=R-MMU-193368
G-protein activation	Reactome	R-MMU-202040	2	26	0.0410202	0.0805291	14696|14702	http://www.reactome.org/cgi-bin/eventbrowser_st_id?ST_ID=R-MMU-202040
Endogenous sterols	Reactome	R-MMU-211976	2	26	0.0410202	0.0805291	13123|13121	http://www.reactome.org/cgi-bin/eventbrowser_st_id?ST_ID=R-MMU-211976
Cushing syndrome	KEGG PATHWAY	mmu04934	5	159	0.0417145	0.081858	26413|22422|13649|14194|26417	http://www.genome.jp/kegg-bin/show_pathway?mmu04934/mmu:26417%09red/mmu:26413%09red/mmu:13649%09red/mmu:22422%09red/mmu:14194%09red
Allograft rejection	KEGG PATHWAY	mmu05330	3	64	0.0422209	0.0827713	16160|16153|16159	http://www.genome.jp/kegg-bin/show_pathway?mmu05330/mmu:16159%09red/mmu:16160%09red/mmu:16153%09red
Endocytosis	KEGG PATHWAY	mmu04144	7	270	0.0422796	0.0828748	69710|22042|106572|106952|215280|13649|18595	http://www.genome.jp/kegg-bin/show_pathway?mmu04144/mmu:69710%09red/mmu:106952%09red/mmu:106572%09red/mmu:18595%09red/mmu:13649%09red/mmu:22042%09red/mmu:215280%09red
Collecting duct acid secretion	KEGG PATHWAY	mmu04966	2	27	0.0437307	0.0849526	110935|338375	http://www.genome.jp/kegg-bin/show_pathway?mmu04966/mmu:338375%09red/mmu:110935%09red
Butanoate metabolism	KEGG PATHWAY	mmu00650	2	27	0.0437307	0.0849526	214579|69772	http://www.genome.jp/kegg-bin/show_pathway?mmu00650/mmu:69772%09red/mmu:214579%09red
Interferon-gamma signaling pathway	PANTHER	P00035	2	27	0.0437307	0.0849526	26413|26417	http://www.pantherdb.org/pathway/pathwayDiagram.jsp?catAccession=P00035
Negative regulation of FGFR3 signaling	Reactome	R-MMU-5654732	2	27	0.0437307	0.0849526	26413|26417	http://www.reactome.org/cgi-bin/eventbrowser_st_id?ST_ID=R-MMU-5654732
ISG15 antiviral mechanism	Reactome	R-MMU-1169408	2	27	0.0437307	0.0849526	26417|13684	http://www.reactome.org/cgi-bin/eventbrowser_st_id?ST_ID=R-MMU-1169408
Signaling by ERBB4	Reactome	R-MMU-1236394	2	27	0.0437307	0.0849526	18708|13649	http://www.reactome.org/cgi-bin/eventbrowser_st_id?ST_ID=R-MMU-1236394
Insulin receptor recycling	Reactome	R-MMU-77387	2	27	0.0437307	0.0849526	110935|338375	http://www.reactome.org/cgi-bin/eventbrowser_st_id?ST_ID=R-MMU-77387
Cytoskeletal regulation by Rho GTPase	PANTHER	P00016	3	65	0.0438053	0.0850392	22153|80837|19354	http://www.pantherdb.org/pathway/pathwayDiagram.jsp?catAccession=P00016
Signaling by FGFR2	Reactome	R-MMU-5654738	3	66	0.0454191	0.087894	26413|18708|26417	http://www.reactome.org/cgi-bin/eventbrowser_st_id?ST_ID=R-MMU-5654738
Inwardly rectifying K+ channels	Reactome	R-MMU-1296065	2	28	0.0465057	0.0893966	56379|14702	http://www.reactome.org/cgi-bin/eventbrowser_st_id?ST_ID=R-MMU-1296065
Downstream signaling of activated FGFR1	Reactome	R-MMU-5654687	2	28	0.0465057	0.0893966	16591|18708	http://www.reactome.org/cgi-bin/eventbrowser_st_id?ST_ID=R-MMU-5654687
G alpha (12/13) signalling events	Reactome	R-MMU-416482	2	28	0.0465057	0.0893966	14696|14702	http://www.reactome.org/cgi-bin/eventbrowser_st_id?ST_ID=R-MMU-416482
Regulation of TP53 Expression and Degradation	Reactome	R-MMU-6806003	2	28	0.0465057	0.0893966	11652|20393	http://www.reactome.org/cgi-bin/eventbrowser_st_id?ST_ID=R-MMU-6806003
VEGFR2 mediated vascular permeability	Reactome	R-MMU-5218920	2	28	0.0465057	0.0893966	11652|22324	http://www.reactome.org/cgi-bin/eventbrowser_st_id?ST_ID=R-MMU-5218920
Glucagon-like Peptide-1 (GLP1) regulates insulin secretion	Reactome	R-MMU-381676	2	28	0.0465057	0.0893966	14696|14702	http://www.reactome.org/cgi-bin/eventbrowser_st_id?ST_ID=R-MMU-381676
Regulation of TP53 Degradation	Reactome	R-MMU-6804757	2	28	0.0465057	0.0893966	11652|20393	http://www.reactome.org/cgi-bin/eventbrowser_st_id?ST_ID=R-MMU-6804757
Platelet homeostasis	Reactome	R-MMU-418346	3	67	0.0470619	0.0903551	207728|14696|14702	http://www.reactome.org/cgi-bin/eventbrowser_st_id?ST_ID=R-MMU-418346
Metabolism of water-soluble vitamins and cofactors	Reactome	R-MMU-196849	4	114	0.0478023	0.0917143	13361|102570|12182|14104	http://www.reactome.org/cgi-bin/eventbrowser_st_id?ST_ID=R-MMU-196849
Membrane Trafficking	Reactome	R-MMU-199991	11	527	0.0487319	0.0933744	226421|21987|108995|12000|22153|215114|93739|22042|106572|20661|13649	http://www.reactome.org/cgi-bin/eventbrowser_st_id?ST_ID=R-MMU-199991
trans-Golgi Network Vesicle Budding	Reactome	R-MMU-199992	3	68	0.0487338	0.0933744	20661|21987|22042	http://www.reactome.org/cgi-bin/eventbrowser_st_id?ST_ID=R-MMU-199992
5HT4 type receptor mediated signaling pathway	PANTHER	P04376	2	29	0.0493436	0.0940834	14696|14702	http://www.pantherdb.org/pathway/pathwayDiagram.jsp?catAccession=P04376
Opioid prodynorphin pathway	PANTHER	P05916	2	29	0.0493436	0.0940834	14696|14702	http://www.pantherdb.org/pathway/pathwayDiagram.jsp?catAccession=P05916
Cortocotropin releasing factor receptor signaling pathway	PANTHER	P04380	2	29	0.0493436	0.0940834	14696|14702	http://www.pantherdb.org/pathway/pathwayDiagram.jsp?catAccession=P04380
Nicotinate metabolism	Reactome	R-MMU-196807	2	29	0.0493436	0.0940834	12182|102570	http://www.reactome.org/cgi-bin/eventbrowser_st_id?ST_ID=R-MMU-196807
Regulation of TP53 Activity through Acetylation	Reactome	R-MMU-6804758	2	29	0.0493436	0.0940834	11652|18718	http://www.reactome.org/cgi-bin/eventbrowser_st_id?ST_ID=R-MMU-6804758
Negative regulation of MAPK pathway	Reactome	R-MMU-5675221	2	29	0.0493436	0.0940834	26413|26417	http://www.reactome.org/cgi-bin/eventbrowser_st_id?ST_ID=R-MMU-5675221
Activation of kainate receptors upon glutamate binding	Reactome	R-MMU-451326	2	29	0.0493436	0.0940834	14696|14702	http://www.reactome.org/cgi-bin/eventbrowser_st_id?ST_ID=R-MMU-451326
G alpha (z) signalling events	Reactome	R-MMU-418597	2	29	0.0493436	0.0940834	14696|14702	http://www.reactome.org/cgi-bin/eventbrowser_st_id?ST_ID=R-MMU-418597
Tight junction	KEGG PATHWAY	mmu04530	5	167	0.0493729	0.0941264	104027|105787|15163|217325|108079	http://www.genome.jp/kegg-bin/show_pathway?mmu04530/mmu:104027%09red/mmu:105787%09red/mmu:15163%09red/mmu:108079%09red/mmu:217325%09red
Signaling by MET	Reactome	R-MMU-6806834	3	69	0.0504343	0.0959816	12842|12843|18708	http://www.reactome.org/cgi-bin/eventbrowser_st_id?ST_ID=R-MMU-6806834
Deactivation of the beta-catenin transactivating complex	Reactome	R-MMU-3769402	2	30	0.0522425	0.098744	11652|20682	http://www.reactome.org/cgi-bin/eventbrowser_st_id?ST_ID=R-MMU-3769402
ROS and RNS production in phagocytes	Reactome	R-MMU-1222556	2	30	0.0522425	0.098744	110935|338375	http://www.reactome.org/cgi-bin/eventbrowser_st_id?ST_ID=R-MMU-1222556
Negative regulation of FGFR4 signaling	Reactome	R-MMU-5654733	2	30	0.0522425	0.098744	26413|26417	http://www.reactome.org/cgi-bin/eventbrowser_st_id?ST_ID=R-MMU-5654733
p53 signaling pathway	KEGG PATHWAY	mmu04115	3	71	0.053921	0.101685	16000|16009|19211	http://www.genome.jp/kegg-bin/show_pathway?mmu04115/mmu:16009%09red/mmu:16000%09red/mmu:19211%09red
Opioid proopiomelanocortin pathway	PANTHER	P05917	2	31	0.0552005	0.103449	14696|14702	http://www.pantherdb.org/pathway/pathwayDiagram.jsp?catAccession=P05917
Heterotrimeric G-protein signaling pathway-rod outer segment phototransduction	PANTHER	P00028	2	31	0.0552005	0.103449	14696|14702	http://www.pantherdb.org/pathway/pathwayDiagram.jsp?catAccession=P00028
Antiviral mechanism by IFN-stimulated genes	Reactome	R-MMU-1169410	2	31	0.0552005	0.103449	26417|13684	http://www.reactome.org/cgi-bin/eventbrowser_st_id?ST_ID=R-MMU-1169410
Glucagon-type ligand receptors	Reactome	R-MMU-420092	2	31	0.0552005	0.103449	14696|14702	http://www.reactome.org/cgi-bin/eventbrowser_st_id?ST_ID=R-MMU-420092
Signal amplification	Reactome	R-MMU-392518	2	31	0.0552005	0.103449	14696|14702	http://www.reactome.org/cgi-bin/eventbrowser_st_id?ST_ID=R-MMU-392518
Pentose phosphate pathway	KEGG PATHWAY	mmu00030	2	32	0.0582161	0.108082	72157|66681	http://www.genome.jp/kegg-bin/show_pathway?mmu00030/mmu:72157%09red/mmu:66681%09red
@@Pentose phosphate pathway	PANTHER	P02762	1	6	0.0778374	0.129354	15277	http://www.pantherdb.org/pathway/pathwayDiagram.jsp?catAccession=P02762
@@Pentose phosphate pathway	Reactome	R-MMU-71336	1	15	0.169097	0.219107	66681	http://www.reactome.org/cgi-bin/eventbrowser_st_id?ST_ID=R-MMU-71336
O-glycosylation of TSR domain-containing proteins	Reactome	R-MMU-5173214	2	32	0.0582161	0.108082	18636|226866	http://www.reactome.org/cgi-bin/eventbrowser_st_id?ST_ID=R-MMU-5173214
Negative regulation of FGFR2 signaling	Reactome	R-MMU-5654727	2	32	0.0582161	0.108082	26413|26417	http://www.reactome.org/cgi-bin/eventbrowser_st_id?ST_ID=R-MMU-5654727
Recycling pathway of L1	Reactome	R-MMU-437239	2	33	0.0612874	0.112849	22153|26413	http://www.reactome.org/cgi-bin/eventbrowser_st_id?ST_ID=R-MMU-437239
Renin secretion	KEGG PATHWAY	mmu04924	3	76	0.063126	0.116098	11826|11539|19219	http://www.genome.jp/kegg-bin/show_pathway?mmu04924/mmu:11539%09red/mmu:11826%09red/mmu:19219%09red
bupropion degradation	BioCyc	PWY66-241	2	34	0.0644127	0.1178	13105|13086	http://biocyc.org/MOUSE/NEW-IMAGE?type=NIL&object=PWY66-241
Activation of NMDA receptors and postsynaptic events	Reactome	R-MMU-442755	2	34	0.0644127	0.1178	110651|20111	http://www.reactome.org/cgi-bin/eventbrowser_st_id?ST_ID=R-MMU-442755
Vesicle-mediated transport	Reactome	R-MMU-5653656	11	557	0.0662595	0.1178	226421|21987|108995|12000|22153|215114|93739|22042|106572|20661|13649	http://www.reactome.org/cgi-bin/eventbrowser_st_id?ST_ID=R-MMU-5653656
acetyl-CoA biosynthesis (from pyruvate)	BioCyc	PYRUVDEHYD-PWY	1	5	0.0670994	0.1178	235339	http://biocyc.org/MOUSE/NEW-IMAGE?type=NIL&object=PYRUVDEHYD-PWY
pyrimidine deoxyribonucleosides degradation	BioCyc	PWY0-1298	1	5	0.0670994	0.1178	72269	http://biocyc.org/MOUSE/NEW-IMAGE?type=NIL&object=PWY0-1298
salvage pathways of pyrimidine deoxyribonucleotides	BioCyc	PWY0-181	1	5	0.0670994	0.1178	72269	http://biocyc.org/MOUSE/NEW-IMAGE?type=NIL&object=PWY0-181
trans, trans-farnesyl diphosphate biosynthesis	BioCyc	PWY-5123	1	5	0.0670994	0.1178	110196	http://biocyc.org/MOUSE/NEW-IMAGE?type=NIL&object=PWY-5123
sucrose degradation	BioCyc	PWY3DJ-5523	1	5	0.0670994	0.1178	15277	http://biocyc.org/MOUSE/NEW-IMAGE?type=NIL&object=PWY3DJ-5523
Neomycin, kanamycin and gentamicin biosynthesis	KEGG PATHWAY	mmu00524	1	5	0.0670994	0.1178	15277	http://www.genome.jp/kegg-bin/show_pathway?mmu00524/mmu:15277%09red
Gamma-aminobutyric acid synthesis	PANTHER	P04384	1	5	0.0670994	0.1178	214579	http://www.pantherdb.org/pathway/pathwayDiagram.jsp?catAccession=P04384
SHC-related events triggered by IGF1R	Reactome	R-MMU-2428933	1	5	0.0670994	0.1178	16000	http://www.reactome.org/cgi-bin/eventbrowser_st_id?ST_ID=R-MMU-2428933
Activation of C3 and C5	Reactome	R-MMU-174577	1	5	0.0670994	0.1178	18636	http://www.reactome.org/cgi-bin/eventbrowser_st_id?ST_ID=R-MMU-174577
IRF3-mediated induction of type I IFN	Reactome	R-MMU-3270619	1	5	0.0670994	0.1178	207521	http://www.reactome.org/cgi-bin/eventbrowser_st_id?ST_ID=R-MMU-3270619
Vitamins	Reactome	R-MMU-211916	1	5	0.0670994	0.1178	244209	http://www.reactome.org/cgi-bin/eventbrowser_st_id?ST_ID=R-MMU-211916
MET activates PI3K/AKT signaling	Reactome	R-MMU-8851907	1	5	0.0670994	0.1178	18708	http://www.reactome.org/cgi-bin/eventbrowser_st_id?ST_ID=R-MMU-8851907
RUNX2 regulates bone development	Reactome	R-MMU-8941326	1	5	0.0670994	0.1178	12400	http://www.reactome.org/cgi-bin/eventbrowser_st_id?ST_ID=R-MMU-8941326
Estrogen-stimulated signaling through PRKCZ	Reactome	R-MMU-9634635	1	5	0.0670994	0.1178	26413	http://www.reactome.org/cgi-bin/eventbrowser_st_id?ST_ID=R-MMU-9634635
Fructose and mannose metabolism	KEGG PATHWAY	mmu00051	2	35	0.0675905	0.118125	170768|15277	http://www.genome.jp/kegg-bin/show_pathway?mmu00051/mmu:170768%09red/mmu:15277%09red
Formation of Fibrin Clot (Clotting Cascade)	Reactome	R-MMU-140877	2	35	0.0675905	0.118125	19128|21824	http://www.reactome.org/cgi-bin/eventbrowser_st_id?ST_ID=R-MMU-140877
MET promotes cell motility	Reactome	R-MMU-8875878	2	35	0.0675905	0.118125	12842|12843	http://www.reactome.org/cgi-bin/eventbrowser_st_id?ST_ID=R-MMU-8875878
Primary immunodeficiency	KEGG PATHWAY	mmu05340	2	36	0.0708192	0.123127	12525|16818	http://www.genome.jp/kegg-bin/show_pathway?mmu05340/mmu:16818%09red/mmu:12525%09red
Blood coagulation	PANTHER	P00011	2	36	0.0708192	0.123127	19128|21824	http://www.pantherdb.org/pathway/pathwayDiagram.jsp?catAccession=P00011
Mitotic Prophase	Reactome	R-MMU-68875	4	132	0.0726195	0.126148	18750|18751|26417|26413	http://www.reactome.org/cgi-bin/eventbrowser_st_id?ST_ID=R-MMU-68875
Thyroid cancer	KEGG PATHWAY	mmu05216	2	37	0.0740971	0.128179	26413|26417	http://www.genome.jp/kegg-bin/show_pathway?mmu05216/mmu:26417%09red/mmu:26413%09red
Cooperation of PDCL (PhLP1) and TRiC/CCT in G-protein beta folding	Reactome	R-MMU-6814122	2	37	0.0740971	0.128179	14696|14702	http://www.reactome.org/cgi-bin/eventbrowser_st_id?ST_ID=R-MMU-6814122
Clathrin-mediated endocytosis	Reactome	R-MMU-8856828	4	135	0.0772864	0.129354	215114|13649|12000|22042	http://www.reactome.org/cgi-bin/eventbrowser_st_id?ST_ID=R-MMU-8856828
Alanine, aspartate and glutamate metabolism	KEGG PATHWAY	mmu00250	2	38	0.0774226	0.129354	214579|11484	http://www.genome.jp/kegg-bin/show_pathway?mmu00250/mmu:11484%09red/mmu:214579%09red
Protein folding	Reactome	R-MMU-391251	2	38	0.0774226	0.129354	14696|14702	http://www.reactome.org/cgi-bin/eventbrowser_st_id?ST_ID=R-MMU-391251
Chaperonin-mediated protein folding	Reactome	R-MMU-390466	2	38	0.0774226	0.129354	14696|14702	http://www.reactome.org/cgi-bin/eventbrowser_st_id?ST_ID=R-MMU-390466
bile acid biosynthesis, neutral pathway	BioCyc	PWY-6061	1	6	0.0778374	0.129354	244209	http://biocyc.org/MOUSE/NEW-IMAGE?type=NIL&object=PWY-6061
superpathway of acetyl-CoA biosynthesis	BioCyc	PWY-5173	1	6	0.0778374	0.129354	235339	http://biocyc.org/MOUSE/NEW-IMAGE?type=NIL&object=PWY-5173
Highly sodium permeable acetylcholine nicotinic receptors	Reactome	R-MMU-629587	1	6	0.0778374	0.129354	11438	http://www.reactome.org/cgi-bin/eventbrowser_st_id?ST_ID=R-MMU-629587
Vasopressin-like receptors	Reactome	R-MMU-388479	1	6	0.0778374	0.129354	12000	http://www.reactome.org/cgi-bin/eventbrowser_st_id?ST_ID=R-MMU-388479
Regulation of gene expression by Hypoxia-inducible Factor	Reactome	R-MMU-1234158	1	6	0.0778374	0.129354	15251	http://www.reactome.org/cgi-bin/eventbrowser_st_id?ST_ID=R-MMU-1234158
Interleukin-12 signaling	Reactome	R-MMU-9020591	1	6	0.0778374	0.129354	16160	http://www.reactome.org/cgi-bin/eventbrowser_st_id?ST_ID=R-MMU-9020591
AMPK inhibits chREBP transcriptional activation activity	Reactome	R-MMU-163680	1	6	0.0778374	0.129354	108079	http://www.reactome.org/cgi-bin/eventbrowser_st_id?ST_ID=R-MMU-163680
Synthesis of bile acids and bile salts via 27-hydroxycholesterol	Reactome	R-MMU-193807	1	6	0.0778374	0.129354	13123	http://www.reactome.org/cgi-bin/eventbrowser_st_id?ST_ID=R-MMU-193807
Glucocorticoid biosynthesis	Reactome	R-MMU-194002	1	6	0.0778374	0.129354	15484	http://www.reactome.org/cgi-bin/eventbrowser_st_id?ST_ID=R-MMU-194002
IRS activation	Reactome	R-MMU-74713	1	6	0.0778374	0.129354	16367	http://www.reactome.org/cgi-bin/eventbrowser_st_id?ST_ID=R-MMU-74713
5HT1 type receptor mediated signaling pathway	PANTHER	P04373	2	39	0.0807943	0.133641	14696|14702	http://www.pantherdb.org/pathway/pathwayDiagram.jsp?catAccession=P04373
Signaling by NOTCH	Reactome	R-MMU-157118	2	39	0.0807943	0.133641	207521|13649	http://www.reactome.org/cgi-bin/eventbrowser_st_id?ST_ID=R-MMU-157118
MAP2K and MAPK activation	Reactome	R-MMU-5674135	2	39	0.0807943	0.133641	26413|26417	http://www.reactome.org/cgi-bin/eventbrowser_st_id?ST_ID=R-MMU-5674135
Insulin secretion	KEGG PATHWAY	mmu04911	3	86	0.0835257	0.137869	18750|18751|18752	http://www.genome.jp/kegg-bin/show_pathway?mmu04911/mmu:18751%09red/mmu:18750%09red/mmu:18752%09red
Cardiac muscle contraction	KEGG PATHWAY	mmu04260	3	86	0.0835257	0.137869	22273|12298|66445	http://www.genome.jp/kegg-bin/show_pathway?mmu04260/mmu:22273%09red/mmu:66445%09red/mmu:12298%09red
Glycine, serine and threonine metabolism	KEGG PATHWAY	mmu00260	2	40	0.0842107	0.138546	74129|192166	http://www.genome.jp/kegg-bin/show_pathway?mmu00260/mmu:74129%09red/mmu:192166%09red
Nicotine addiction	KEGG PATHWAY	mmu05033	2	40	0.0842107	0.138546	11438|14396	http://www.genome.jp/kegg-bin/show_pathway?mmu05033/mmu:14396%09red/mmu:11438%09red
nicotine degradation III	BioCyc	PWY66-221	2	41	0.0876703	0.141086	13105|13086	http://biocyc.org/MOUSE/NEW-IMAGE?type=NIL&object=PWY66-221
pyridine nucleotide cycling	BioCyc	PYRNUCYC-PWY	1	7	0.0884522	0.141086	12182	http://biocyc.org/MOUSE/NEW-IMAGE?type=NIL&object=PYRNUCYC-PWY
S-adenosyl-L-methionine cycle II	BioCyc	PWY-5041	1	7	0.0884522	0.141086	269378	http://biocyc.org/MOUSE/NEW-IMAGE?type=NIL&object=PWY-5041
ketone oxidation	BioCyc	PWY3FA-1022	1	7	0.0884522	0.141086	69772	http://biocyc.org/MOUSE/NEW-IMAGE?type=NIL&object=PWY3FA-1022
ketolysis	BioCyc	PWY66-368	1	7	0.0884522	0.141086	69772	http://biocyc.org/MOUSE/NEW-IMAGE?type=NIL&object=PWY66-368
phosphate acquisition	BioCyc	PWY-6348	1	7	0.0884522	0.141086	66659	http://biocyc.org/MOUSE/NEW-IMAGE?type=NIL&object=PWY-6348
aerobic respiration -- electron donors reaction list	BioCyc	AERESPDON-PWY	1	7	0.0884522	0.141086	67680	http://biocyc.org/MOUSE/NEW-IMAGE?type=NIL&object=AERESPDON-PWY
methionine degradation I (to homocysteine)	BioCyc	METHIONINE-DEG1-PWY	1	7	0.0884522	0.141086	269378	http://biocyc.org/MOUSE/NEW-IMAGE?type=NIL&object=METHIONINE-DEG1-PWY
Regulation of RUNX1 Expression and Activity	Reactome	R-MMU-8934593	1	7	0.0884522	0.141086	12400	http://www.reactome.org/cgi-bin/eventbrowser_st_id?ST_ID=R-MMU-8934593
VEGF binds to VEGFR leading to receptor dimerization	Reactome	R-MMU-195399	1	7	0.0884522	0.141086	14257	http://www.reactome.org/cgi-bin/eventbrowser_st_id?ST_ID=R-MMU-195399
Phase 3 - rapid repolarisation	Reactome	R-MMU-5576890	1	7	0.0884522	0.141086	16511	http://www.reactome.org/cgi-bin/eventbrowser_st_id?ST_ID=R-MMU-5576890
Vitamin D (calciferol) metabolism	Reactome	R-MMU-196791	1	7	0.0884522	0.141086	244209	http://www.reactome.org/cgi-bin/eventbrowser_st_id?ST_ID=R-MMU-196791
Acyl chain remodeling of DAG and TAG	Reactome	R-MMU-1482883	1	7	0.0884522	0.141086	67800	http://www.reactome.org/cgi-bin/eventbrowser_st_id?ST_ID=R-MMU-1482883
Synthesis of Ketone Bodies	Reactome	R-MMU-77111	1	7	0.0884522	0.141086	69772	http://www.reactome.org/cgi-bin/eventbrowser_st_id?ST_ID=R-MMU-77111
ChREBP activates metabolic gene expression	Reactome	R-MMU-163765	1	7	0.0884522	0.141086	14104	http://www.reactome.org/cgi-bin/eventbrowser_st_id?ST_ID=R-MMU-163765
STING mediated induction of host immune responses	Reactome	R-MMU-1834941	1	7	0.0884522	0.141086	207521	http://www.reactome.org/cgi-bin/eventbrowser_st_id?ST_ID=R-MMU-1834941
RUNX3 regulates p14-ARF	Reactome	R-MMU-8951936	1	7	0.0884522	0.141086	12400	http://www.reactome.org/cgi-bin/eventbrowser_st_id?ST_ID=R-MMU-8951936
VEGF ligand-receptor interactions	Reactome	R-MMU-194313	1	7	0.0884522	0.141086	14257	http://www.reactome.org/cgi-bin/eventbrowser_st_id?ST_ID=R-MMU-194313
Steroid hormone biosynthesis	KEGG PATHWAY	mmu00140	3	89	0.0901316	0.143619	13105|13123|15484	http://www.genome.jp/kegg-bin/show_pathway?mmu00140/mmu:13123%09red/mmu:13105%09red/mmu:15484%09red
Sphingolipid de novo biosynthesis	Reactome	R-MMU-1660661	2	42	0.0911716	0.144851	338521|66183	http://www.reactome.org/cgi-bin/eventbrowser_st_id?ST_ID=R-MMU-1660661
Ca2+ pathway	Reactome	R-MMU-4086398	2	42	0.0911716	0.144851	14696|14702	http://www.reactome.org/cgi-bin/eventbrowser_st_id?ST_ID=R-MMU-4086398
Visual phototransduction	Reactome	R-MMU-2187338	3	90	0.0923807	0.146656	11814|432720|20970	http://www.reactome.org/cgi-bin/eventbrowser_st_id?ST_ID=R-MMU-2187338
Signaling by EGFR	Reactome	R-MMU-177929	2	43	0.0947133	0.149938	18708|13649	http://www.reactome.org/cgi-bin/eventbrowser_st_id?ST_ID=R-MMU-177929
Nuclear Envelope Breakdown	Reactome	R-MMU-2980766	2	44	0.0982939	0.152052	18750|18751	http://www.reactome.org/cgi-bin/eventbrowser_st_id?ST_ID=R-MMU-2980766
NAD phosphorylation and dephosphorylation	BioCyc	NADPHOS-DEPHOS-PWY	1	8	0.0989451	0.152052	66659	http://biocyc.org/MOUSE/NEW-IMAGE?type=NIL&object=NADPHOS-DEPHOS-PWY
ketogenesis	BioCyc	PWY3FA-941	1	8	0.0989451	0.152052	69772	http://biocyc.org/MOUSE/NEW-IMAGE?type=NIL&object=PWY3FA-941
@@ketogenesis	BioCyc	PWY66-367	1	8	0.0989451	0.152052	69772	http://biocyc.org/MOUSE/NEW-IMAGE?type=NIL&object=PWY66-367
GDP-mannose metabolism	BioCyc	MANGDPMET-PWY	1	8	0.0989451	0.152052	15277	http://biocyc.org/MOUSE/NEW-IMAGE?type=NIL&object=MANGDPMET-PWY
mannitol degradation II	BioCyc	PWY-3861	1	8	0.0989451	0.152052	15277	http://biocyc.org/MOUSE/NEW-IMAGE?type=NIL&object=PWY-3861
leucine degradation I	BioCyc	LEU-DEG2-PWY	1	8	0.0989451	0.152052	56357	http://biocyc.org/MOUSE/NEW-IMAGE?type=NIL&object=LEU-DEG2-PWY
Translocation of ZAP-70 to Immunological synapse	Reactome	R-MMU-202430	1	8	0.0989451	0.152052	16818	http://www.reactome.org/cgi-bin/eventbrowser_st_id?ST_ID=R-MMU-202430
Sodium/Proton exchangers	Reactome	R-MMU-425986	1	8	0.0989451	0.152052	277973	http://www.reactome.org/cgi-bin/eventbrowser_st_id?ST_ID=R-MMU-425986
Regulation of PTEN localization	Reactome	R-MMU-8948747	1	8	0.0989451	0.152052	19211	http://www.reactome.org/cgi-bin/eventbrowser_st_id?ST_ID=R-MMU-8948747
MAPK1 (ERK2) activation	Reactome	R-MMU-112411	1	8	0.0989451	0.152052	26413	http://www.reactome.org/cgi-bin/eventbrowser_st_id?ST_ID=R-MMU-112411
cGMP effects	Reactome	R-MMU-418457	1	8	0.0989451	0.152052	207728	http://www.reactome.org/cgi-bin/eventbrowser_st_id?ST_ID=R-MMU-418457
PI3K events in ERBB4 signaling	Reactome	R-MMU-1250342	1	8	0.0989451	0.152052	18708	http://www.reactome.org/cgi-bin/eventbrowser_st_id?ST_ID=R-MMU-1250342
AKT phosphorylates targets in the cytosol	Reactome	R-MMU-198323	1	8	0.0989451	0.152052	11652	http://www.reactome.org/cgi-bin/eventbrowser_st_id?ST_ID=R-MMU-198323
Prostanoid ligand receptors	Reactome	R-MMU-391908	1	8	0.0989451	0.152052	19219	http://www.reactome.org/cgi-bin/eventbrowser_st_id?ST_ID=R-MMU-391908
Prolactin receptor signaling	Reactome	R-MMU-1170546	1	8	0.0989451	0.152052	19116	http://www.reactome.org/cgi-bin/eventbrowser_st_id?ST_ID=R-MMU-1170546
Zinc influx into cells by the SLC39 gene family	Reactome	R-MMU-442380	1	8	0.0989451	0.152052	67547	http://www.reactome.org/cgi-bin/eventbrowser_st_id?ST_ID=R-MMU-442380
Dectin-2 family	Reactome	R-MMU-5621480	1	8	0.0989451	0.152052	20963	http://www.reactome.org/cgi-bin/eventbrowser_st_id?ST_ID=R-MMU-5621480
O-linked glycosylation	Reactome	R-MMU-5173105	3	94	0.101605	0.155716	18636|72077|226866	http://www.reactome.org/cgi-bin/eventbrowser_st_id?ST_ID=R-MMU-5173105
Chondroitin sulfate/dermatan sulfate metabolism	Reactome	R-MMU-1793185	2	45	0.101912	0.155865	13179|20970	http://www.reactome.org/cgi-bin/eventbrowser_st_id?ST_ID=R-MMU-1793185
Metabolism of nucleotides	Reactome	R-MMU-15869	3	95	0.103967	0.158784	76654|72269|11639	http://www.reactome.org/cgi-bin/eventbrowser_st_id?ST_ID=R-MMU-15869
Neurotransmitter release cycle	Reactome	R-MMU-112310	2	46	0.105567	0.160862	214579|67111	http://www.reactome.org/cgi-bin/eventbrowser_st_id?ST_ID=R-MMU-112310
Cargo recognition for clathrin-mediated endocytosis	Reactome	R-MMU-8856825	3	97	0.108755	0.162509	13649|12000|22042	http://www.reactome.org/cgi-bin/eventbrowser_st_id?ST_ID=R-MMU-8856825
nicotine degradation II	BioCyc	PWY66-201	2	47	0.109256	0.162509	13105|13086	http://biocyc.org/MOUSE/NEW-IMAGE?type=NIL&object=PWY66-201
Dopamine receptor mediated signaling pathway	PANTHER	P05912	2	47	0.109256	0.162509	14696|19049	http://www.pantherdb.org/pathway/pathwayDiagram.jsp?catAccession=P05912
cysteine biosynthesis III (mammalia)	BioCyc	PWY-6292	1	9	0.109317	0.162509	269378	http://biocyc.org/MOUSE/NEW-IMAGE?type=NIL&object=PWY-6292
fatty acid alpha-oxidation	BioCyc	PWY-2501	1	9	0.109317	0.162509	56847	http://biocyc.org/MOUSE/NEW-IMAGE?type=NIL&object=PWY-2501
glycolysis V (Pyrococcus)	BioCyc	P341-PWY	1	9	0.109317	0.162509	18746	http://biocyc.org/MOUSE/NEW-IMAGE?type=NIL&object=P341-PWY
Gamma-carboxylation of protein precursors	Reactome	R-MMU-159740	1	9	0.109317	0.162509	19128	http://www.reactome.org/cgi-bin/eventbrowser_st_id?ST_ID=R-MMU-159740
Highly calcium permeable nicotinic acetylcholine receptors	Reactome	R-MMU-629597	1	9	0.109317	0.162509	11438	http://www.reactome.org/cgi-bin/eventbrowser_st_id?ST_ID=R-MMU-629597
PI5P Regulates TP53 Acetylation	Reactome	R-MMU-6811555	1	9	0.109317	0.162509	18718	http://www.reactome.org/cgi-bin/eventbrowser_st_id?ST_ID=R-MMU-6811555
Tetrahydrobiopterin (BH4) synthesis, recycling, salvage and regulation	Reactome	R-MMU-1474151	1	9	0.109317	0.162509	320415	http://www.reactome.org/cgi-bin/eventbrowser_st_id?ST_ID=R-MMU-1474151
PTK6 Regulates RTKs and Their Effectors AKT1 and DOK1	Reactome	R-MMU-8849469	1	9	0.109317	0.162509	69710	http://www.reactome.org/cgi-bin/eventbrowser_st_id?ST_ID=R-MMU-8849469
MAPK3 (ERK1) activation	Reactome	R-MMU-110056	1	9	0.109317	0.162509	26417	http://www.reactome.org/cgi-bin/eventbrowser_st_id?ST_ID=R-MMU-110056
Interleukin-23 signaling	Reactome	R-MMU-9020933	1	9	0.109317	0.162509	16160	http://www.reactome.org/cgi-bin/eventbrowser_st_id?ST_ID=R-MMU-9020933
Erythropoietin activates RAS	Reactome	R-MMU-9027284	1	9	0.109317	0.162509	22324	http://www.reactome.org/cgi-bin/eventbrowser_st_id?ST_ID=R-MMU-9027284
Organic cation transport	Reactome	R-MMU-549127	1	9	0.109317	0.162509	18400	http://www.reactome.org/cgi-bin/eventbrowser_st_id?ST_ID=R-MMU-549127
Lipophagy	Reactome	R-MMU-9613354	1	9	0.109317	0.162509	108079	http://www.reactome.org/cgi-bin/eventbrowser_st_id?ST_ID=R-MMU-9613354
Multifunctional anion exchangers	Reactome	R-MMU-427601	1	9	0.109317	0.162509	23985	http://www.reactome.org/cgi-bin/eventbrowser_st_id?ST_ID=R-MMU-427601
Transport of gamma-carboxylated protein precursors from the endoplasmic reticulum to the Golgi apparatus	Reactome	R-MMU-159763	1	9	0.109317	0.162509	19128	http://www.reactome.org/cgi-bin/eventbrowser_st_id?ST_ID=R-MMU-159763
EGFR interacts with phospholipase C-gamma	Reactome	R-MMU-212718	1	9	0.109317	0.162509	13649	http://www.reactome.org/cgi-bin/eventbrowser_st_id?ST_ID=R-MMU-212718
HuR (ELAVL1) binds and stabilizes mRNA	Reactome	R-MMU-450520	1	9	0.109317	0.162509	18750	http://www.reactome.org/cgi-bin/eventbrowser_st_id?ST_ID=R-MMU-450520
Hippo signaling pathway	KEGG PATHWAY	mmu04390	4	154	0.110143	0.16365	319710|22422|217325|16414	http://www.genome.jp/kegg-bin/show_pathway?mmu04390/mmu:22422%09red/mmu:319710%09red/mmu:16414%09red/mmu:217325%09red
Heparan sulfate/heparin (HS-GAG) metabolism	Reactome	R-MMU-1638091	2	48	0.112979	0.167371	13179|20970	http://www.reactome.org/cgi-bin/eventbrowser_st_id?ST_ID=R-MMU-1638091
Nuclear Receptor transcription pathway	Reactome	R-MMU-383280	2	48	0.112979	0.167371	217166|13865	http://www.reactome.org/cgi-bin/eventbrowser_st_id?ST_ID=R-MMU-383280
Cholesterol metabolism	KEGG PATHWAY	mmu04979	2	49	0.116735	0.17232	11814|20661	http://www.genome.jp/kegg-bin/show_pathway?mmu04979/mmu:20661%09red/mmu:11814%09red
Ion homeostasis	Reactome	R-MMU-5578775	2	49	0.116735	0.17232	108017|59095	http://www.reactome.org/cgi-bin/eventbrowser_st_id?ST_ID=R-MMU-5578775
Fructose galactose metabolism	PANTHER	P02744	1	10	0.119571	0.172962	15277	http://www.pantherdb.org/pathway/pathwayDiagram.jsp?catAccession=P02744
Assembly of active LPL and LIPC lipase complexes	Reactome	R-MMU-8963889	1	10	0.119571	0.172962	68453	http://www.reactome.org/cgi-bin/eventbrowser_st_id?ST_ID=R-MMU-8963889
Dermatan sulfate biosynthesis	Reactome	R-MMU-2022923	1	10	0.119571	0.172962	13179	http://www.reactome.org/cgi-bin/eventbrowser_st_id?ST_ID=R-MMU-2022923
Tandem pore domain potassium channels	Reactome	R-MMU-1296346	1	10	0.119571	0.172962	16525	http://www.reactome.org/cgi-bin/eventbrowser_st_id?ST_ID=R-MMU-1296346
Removal of aminoterminal propeptides from gamma-carboxylated proteins	Reactome	R-MMU-159782	1	10	0.119571	0.172962	19128	http://www.reactome.org/cgi-bin/eventbrowser_st_id?ST_ID=R-MMU-159782
Ethanol oxidation	Reactome	R-MMU-71384	1	10	0.119571	0.172962	11668	http://www.reactome.org/cgi-bin/eventbrowser_st_id?ST_ID=R-MMU-71384
Ketone body metabolism	Reactome	R-MMU-74182	1	10	0.119571	0.172962	69772	http://www.reactome.org/cgi-bin/eventbrowser_st_id?ST_ID=R-MMU-74182
CS/DS degradation	Reactome	R-MMU-2024101	1	10	0.119571	0.172962	13179	http://www.reactome.org/cgi-bin/eventbrowser_st_id?ST_ID=R-MMU-2024101
Degradation of cysteine and homocysteine	Reactome	R-MMU-1614558	1	10	0.119571	0.172962	12583	http://www.reactome.org/cgi-bin/eventbrowser_st_id?ST_ID=R-MMU-1614558
Activated NOTCH1 Transmits Signal to the Nucleus	Reactome	R-MMU-2122948	1	10	0.119571	0.172962	207521	http://www.reactome.org/cgi-bin/eventbrowser_st_id?ST_ID=R-MMU-2122948
Mitochondrial protein import	Reactome	R-MMU-1268020	1	10	0.119571	0.172962	11947	http://www.reactome.org/cgi-bin/eventbrowser_st_id?ST_ID=R-MMU-1268020
Presynaptic depolarization and calcium channel opening	Reactome	R-MMU-112308	1	10	0.119571	0.172962	12298	http://www.reactome.org/cgi-bin/eventbrowser_st_id?ST_ID=R-MMU-112308
Keratan sulfate degradation	Reactome	R-MMU-2022857	1	10	0.119571	0.172962	17022	http://www.reactome.org/cgi-bin/eventbrowser_st_id?ST_ID=R-MMU-2022857
HDL remodeling	Reactome	R-MMU-8964058	1	10	0.119571	0.172962	11814	http://www.reactome.org/cgi-bin/eventbrowser_st_id?ST_ID=R-MMU-8964058
The NLRP3 inflammasome	Reactome	R-MMU-844456	1	10	0.119571	0.172962	19200	http://www.reactome.org/cgi-bin/eventbrowser_st_id?ST_ID=R-MMU-844456
CYP2E1 reactions	Reactome	R-MMU-211999	1	10	0.119571	0.172962	13086	http://www.reactome.org/cgi-bin/eventbrowser_st_id?ST_ID=R-MMU-211999
Organelle biogenesis and maintenance	Reactome	R-MMU-1852241	5	221	0.120947	0.174649	22153|11947|67126|11958|28080	http://www.reactome.org/cgi-bin/eventbrowser_st_id?ST_ID=R-MMU-1852241
Protein processing in endoplasmic reticulum	KEGG PATHWAY	mmu04141	4	163	0.127558	0.18272	12955|22393|216197|15505	http://www.genome.jp/kegg-bin/show_pathway?mmu04141/mmu:12955%09red/mmu:216197%09red/mmu:15505%09red/mmu:22393%09red
GABA receptor activation	Reactome	R-MMU-977443	2	52	0.128183	0.18272	14396|14702	http://www.reactome.org/cgi-bin/eventbrowser_st_id?ST_ID=R-MMU-977443
Ion transport by P-type ATPases	Reactome	R-MMU-936837	2	52	0.128183	0.18272	108017|59095	http://www.reactome.org/cgi-bin/eventbrowser_st_id?ST_ID=R-MMU-936837
Leucine Catabolism	BioCyc	PWY3DJ-6	1	11	0.129706	0.18272	56357	http://biocyc.org/MOUSE/NEW-IMAGE?type=NIL&object=PWY3DJ-6
folate transformations II (plants)	BioCyc	PWY-3841	1	11	0.129706	0.18272	13361	http://biocyc.org/MOUSE/NEW-IMAGE?type=NIL&object=PWY-3841
mevalonate pathway I	BioCyc	PWY-922	1	11	0.129706	0.18272	15357	http://biocyc.org/MOUSE/NEW-IMAGE?type=NIL&object=PWY-922
Taurine and hypotaurine metabolism	KEGG PATHWAY	mmu00430	1	11	0.129706	0.18272	12583	http://www.genome.jp/kegg-bin/show_pathway?mmu00430/mmu:12583%09red
Synthesis and degradation of ketone bodies	KEGG PATHWAY	mmu00072	1	11	0.129706	0.18272	69772	http://www.genome.jp/kegg-bin/show_pathway?mmu00072/mmu:69772%09red
Regulation of RUNX3 expression and activity	Reactome	R-MMU-8941858	1	11	0.129706	0.18272	12400	http://www.reactome.org/cgi-bin/eventbrowser_st_id?ST_ID=R-MMU-8941858
Chylomicron assembly	Reactome	R-MMU-8963888	1	11	0.129706	0.18272	11814	http://www.reactome.org/cgi-bin/eventbrowser_st_id?ST_ID=R-MMU-8963888
Nitric oxide stimulates guanylate cyclase	Reactome	R-MMU-392154	1	11	0.129706	0.18272	207728	http://www.reactome.org/cgi-bin/eventbrowser_st_id?ST_ID=R-MMU-392154
Presynaptic nicotinic acetylcholine receptors	Reactome	R-MMU-622323	1	11	0.129706	0.18272	11438	http://www.reactome.org/cgi-bin/eventbrowser_st_id?ST_ID=R-MMU-622323
Transport of nucleosides and free purine and pyrimidine bases across the plasma membrane	Reactome	R-MMU-83936	1	11	0.129706	0.18272	11740	http://www.reactome.org/cgi-bin/eventbrowser_st_id?ST_ID=R-MMU-83936
Mitochondrial iron-sulfur cluster biogenesis	Reactome	R-MMU-1362409	1	11	0.129706	0.18272	66383	http://www.reactome.org/cgi-bin/eventbrowser_st_id?ST_ID=R-MMU-1362409
Gamma-carboxylation, transport, and amino-terminal cleavage of proteins	Reactome	R-MMU-159854	1	11	0.129706	0.18272	19128	http://www.reactome.org/cgi-bin/eventbrowser_st_id?ST_ID=R-MMU-159854
ERBB2 Activates PTK6 Signaling	Reactome	R-MMU-8847993	1	11	0.129706	0.18272	13649	http://www.reactome.org/cgi-bin/eventbrowser_st_id?ST_ID=R-MMU-8847993
Highly calcium permeable postsynaptic nicotinic acetylcholine receptors	Reactome	R-MMU-629594	1	11	0.129706	0.18272	11438	http://www.reactome.org/cgi-bin/eventbrowser_st_id?ST_ID=R-MMU-629594
Class B/2 (Secretin family receptors)	Reactome	R-MMU-373080	2	53	0.132056	0.185493	14696|14702	http://www.reactome.org/cgi-bin/eventbrowser_st_id?ST_ID=R-MMU-373080
Glycosaminoglycan metabolism	Reactome	R-MMU-1630316	3	108	0.136518	0.191114	13179|17022|20970	http://www.reactome.org/cgi-bin/eventbrowser_st_id?ST_ID=R-MMU-1630316
L13a-mediated translational silencing of Ceruloplasmin expression	Reactome	R-MMU-156827	3	108	0.136518	0.191114	20104|75705|13684	http://www.reactome.org/cgi-bin/eventbrowser_st_id?ST_ID=R-MMU-156827
GTP hydrolysis and joining of the 60S ribosomal subunit	Reactome	R-MMU-72706	3	109	0.139153	0.192269	20104|75705|13684	http://www.reactome.org/cgi-bin/eventbrowser_st_id?ST_ID=R-MMU-72706
NAD salvage pathway II	BioCyc	NAD-BIOSYNTHESIS-II	1	12	0.139725	0.192269	66659	http://biocyc.org/MOUSE/NEW-IMAGE?type=NIL&object=NAD-BIOSYNTHESIS-II
PECAM1 interactions	Reactome	R-MMU-210990	1	12	0.139725	0.192269	16818	http://www.reactome.org/cgi-bin/eventbrowser_st_id?ST_ID=R-MMU-210990
TP53 Regulates Transcription of Cell Death Genes	Reactome	R-MMU-5633008	1	12	0.139725	0.192269	16009	http://www.reactome.org/cgi-bin/eventbrowser_st_id?ST_ID=R-MMU-5633008
GRB2 events in EGFR signaling	Reactome	R-MMU-179812	1	12	0.139725	0.192269	13649	http://www.reactome.org/cgi-bin/eventbrowser_st_id?ST_ID=R-MMU-179812
Lysine catabolism	Reactome	R-MMU-71064	1	12	0.139725	0.192269	30956	http://www.reactome.org/cgi-bin/eventbrowser_st_id?ST_ID=R-MMU-71064
O2/CO2 exchange in erythrocytes	Reactome	R-MMU-1480926	1	12	0.139725	0.192269	11826	http://www.reactome.org/cgi-bin/eventbrowser_st_id?ST_ID=R-MMU-1480926
eNOS activation	Reactome	R-MMU-203615	1	12	0.139725	0.192269	114886	http://www.reactome.org/cgi-bin/eventbrowser_st_id?ST_ID=R-MMU-203615
Erythrocytes take up carbon dioxide and release oxygen	Reactome	R-MMU-1237044	1	12	0.139725	0.192269	11826	http://www.reactome.org/cgi-bin/eventbrowser_st_id?ST_ID=R-MMU-1237044
Regulation of innate immune responses to cytosolic DNA	Reactome	R-MMU-3134975	1	12	0.139725	0.192269	207521	http://www.reactome.org/cgi-bin/eventbrowser_st_id?ST_ID=R-MMU-3134975
Triglyceride biosynthesis	Reactome	R-MMU-75109	1	12	0.139725	0.192269	67800	http://www.reactome.org/cgi-bin/eventbrowser_st_id?ST_ID=R-MMU-75109
Trafficking and processing of endosomal TLR	Reactome	R-MMU-1679131	1	12	0.139725	0.192269	54445	http://www.reactome.org/cgi-bin/eventbrowser_st_id?ST_ID=R-MMU-1679131
Vitamin B5 (pantothenate) metabolism	Reactome	R-MMU-199220	1	12	0.139725	0.192269	14104	http://www.reactome.org/cgi-bin/eventbrowser_st_id?ST_ID=R-MMU-199220
Reversible hydration of carbon dioxide	Reactome	R-MMU-1475029	1	12	0.139725	0.192269	76459	http://www.reactome.org/cgi-bin/eventbrowser_st_id?ST_ID=R-MMU-1475029
SHC1 events in EGFR signaling	Reactome	R-MMU-180336	1	12	0.139725	0.192269	13649	http://www.reactome.org/cgi-bin/eventbrowser_st_id?ST_ID=R-MMU-180336
Zinc transporters	Reactome	R-MMU-435354	1	12	0.139725	0.192269	67547	http://www.reactome.org/cgi-bin/eventbrowser_st_id?ST_ID=R-MMU-435354
Deadenylation-dependent mRNA decay	Reactome	R-MMU-429914	2	55	0.139881	0.192276	75705|13684	http://www.reactome.org/cgi-bin/eventbrowser_st_id?ST_ID=R-MMU-429914
Valine, leucine and isoleucine degradation	KEGG PATHWAY	mmu00280	2	56	0.14383	0.197397	56357|235674	http://www.genome.jp/kegg-bin/show_pathway?mmu00280/mmu:235674%09red/mmu:56357%09red
C-type lectin receptors (CLRs)	Reactome	R-MMU-5621481	2	56	0.14383	0.197397	20963|16176	http://www.reactome.org/cgi-bin/eventbrowser_st_id?ST_ID=R-MMU-5621481
Glycerophospholipid biosynthesis	Reactome	R-MMU-1483206	3	112	0.14716	0.20183	67800|270084|66659	http://www.reactome.org/cgi-bin/eventbrowser_st_id?ST_ID=R-MMU-1483206
Plasma lipoprotein assembly, remodeling, and clearance	Reactome	R-MMU-174824	2	57	0.147802	0.201942	11814|68453	http://www.reactome.org/cgi-bin/eventbrowser_st_id?ST_ID=R-MMU-174824
Eicosanoid ligand-binding receptors	Reactome	R-MMU-391903	1	13	0.149629	0.201942	19219	http://www.reactome.org/cgi-bin/eventbrowser_st_id?ST_ID=R-MMU-391903
Organic cation/anion/zwitterion transport	Reactome	R-MMU-549132	1	13	0.149629	0.201942	18400	http://www.reactome.org/cgi-bin/eventbrowser_st_id?ST_ID=R-MMU-549132
PD-1 signaling	Reactome	R-MMU-389948	1	13	0.149629	0.201942	16818	http://www.reactome.org/cgi-bin/eventbrowser_st_id?ST_ID=R-MMU-389948
ERBB2 Regulates Cell Motility	Reactome	R-MMU-6785631	1	13	0.149629	0.201942	13649	http://www.reactome.org/cgi-bin/eventbrowser_st_id?ST_ID=R-MMU-6785631
Acetylcholine binding and downstream events	Reactome	R-MMU-181431	1	13	0.149629	0.201942	11438	http://www.reactome.org/cgi-bin/eventbrowser_st_id?ST_ID=R-MMU-181431
Other semaphorin interactions	Reactome	R-MMU-416700	1	13	0.149629	0.201942	67784	http://www.reactome.org/cgi-bin/eventbrowser_st_id?ST_ID=R-MMU-416700
FCGR activation	Reactome	R-MMU-2029481	1	13	0.149629	0.201942	20963	http://www.reactome.org/cgi-bin/eventbrowser_st_id?ST_ID=R-MMU-2029481
SUMOylation of transcription factors	Reactome	R-MMU-3232118	1	13	0.149629	0.201942	15248	http://www.reactome.org/cgi-bin/eventbrowser_st_id?ST_ID=R-MMU-3232118
DARPP-32 events	Reactome	R-MMU-180024	1	13	0.149629	0.201942	19049	http://www.reactome.org/cgi-bin/eventbrowser_st_id?ST_ID=R-MMU-180024
Postsynaptic nicotinic acetylcholine receptors	Reactome	R-MMU-622327	1	13	0.149629	0.201942	11438	http://www.reactome.org/cgi-bin/eventbrowser_st_id?ST_ID=R-MMU-622327
Pyrimidine metabolism	KEGG PATHWAY	mmu00240	2	58	0.151796	0.204417	76654|72269	http://www.genome.jp/kegg-bin/show_pathway?mmu00240/mmu:72269%09red/mmu:76654%09red
Cap-dependent Translation Initiation	Reactome	R-MMU-72737	3	116	0.158061	0.210783	20104|75705|13684	http://www.reactome.org/cgi-bin/eventbrowser_st_id?ST_ID=R-MMU-72737
Eukaryotic Translation Initiation	Reactome	R-MMU-72613	3	116	0.158061	0.210783	20104|75705|13684	http://www.reactome.org/cgi-bin/eventbrowser_st_id?ST_ID=R-MMU-72613
Inflammasomes	Reactome	R-MMU-622312	1	14	0.15942	0.210783	19200	http://www.reactome.org/cgi-bin/eventbrowser_st_id?ST_ID=R-MMU-622312
Nucleotide-like (purinergic) receptors	Reactome	R-MMU-418038	1	14	0.15942	0.210783	11539	http://www.reactome.org/cgi-bin/eventbrowser_st_id?ST_ID=R-MMU-418038
Metabolism of cofactors	Reactome	R-MMU-8978934	1	14	0.15942	0.210783	320415	http://www.reactome.org/cgi-bin/eventbrowser_st_id?ST_ID=R-MMU-8978934
Methylation	Reactome	R-MMU-156581	1	14	0.15942	0.210783	269378	http://www.reactome.org/cgi-bin/eventbrowser_st_id?ST_ID=R-MMU-156581
FGFR1 ligand binding and activation	Reactome	R-MMU-190242	1	14	0.15942	0.210783	16591	http://www.reactome.org/cgi-bin/eventbrowser_st_id?ST_ID=R-MMU-190242
Import of palmitoyl-CoA into the mitochondrial matrix	Reactome	R-MMU-200425	1	14	0.15942	0.210783	108079	http://www.reactome.org/cgi-bin/eventbrowser_st_id?ST_ID=R-MMU-200425
Interferon Signaling	Reactome	R-MMU-913531	2	62	0.167975	0.219107	26417|13684	http://www.reactome.org/cgi-bin/eventbrowser_st_id?ST_ID=R-MMU-913531
Axon guidance mediated by semaphorins	PANTHER	P00007	1	15	0.169097	0.219107	19354	http://www.pantherdb.org/pathway/pathwayDiagram.jsp?catAccession=P00007
Phospholipase C-mediated cascade: FGFR1	Reactome	R-MMU-5654219	1	15	0.169097	0.219107	16591	http://www.reactome.org/cgi-bin/eventbrowser_st_id?ST_ID=R-MMU-5654219
Cytosolic sulfonation of small molecules	Reactome	R-MMU-156584	1	15	0.169097	0.219107	319655	http://www.reactome.org/cgi-bin/eventbrowser_st_id?ST_ID=R-MMU-156584
Synthesis, secretion, and deacylation of Ghrelin	Reactome	R-MMU-422085	1	15	0.169097	0.219107	16000	http://www.reactome.org/cgi-bin/eventbrowser_st_id?ST_ID=R-MMU-422085
Factors involved in megakaryocyte development and platelet production	Reactome	R-MMU-983231	3	120	0.169202	0.219222	22153|14461|210293	http://www.reactome.org/cgi-bin/eventbrowser_st_id?ST_ID=R-MMU-983231
Cytosolic DNA-sensing pathway	KEGG PATHWAY	mmu04623	2	64	0.176171	0.227521	16176|77125	http://www.genome.jp/kegg-bin/show_pathway?mmu04623/mmu:77125%09red/mmu:16176%09red
starch degradation	BioCyc	PWY-842	1	16	0.178664	0.228236	15277	http://biocyc.org/MOUSE/NEW-IMAGE?type=NIL&object=PWY-842
Primary bile acid biosynthesis	KEGG PATHWAY	mmu00120	1	16	0.178664	0.228236	13123	http://www.genome.jp/kegg-bin/show_pathway?mmu00120/mmu:13123%09red
Chaperone Mediated Autophagy	Reactome	R-MMU-9613829	1	16	0.178664	0.228236	108079	http://www.reactome.org/cgi-bin/eventbrowser_st_id?ST_ID=R-MMU-9613829
Phase 4 - resting membrane potential	Reactome	R-MMU-5576886	1	16	0.178664	0.228236	16525	http://www.reactome.org/cgi-bin/eventbrowser_st_id?ST_ID=R-MMU-5576886
Aflatoxin activation and detoxification	Reactome	R-MMU-5423646	1	16	0.178664	0.228236	109652	http://www.reactome.org/cgi-bin/eventbrowser_st_id?ST_ID=R-MMU-5423646
Metabolism of nitric oxide: eNOS activation and regulation	Reactome	R-MMU-202131	1	16	0.178664	0.228236	114886	http://www.reactome.org/cgi-bin/eventbrowser_st_id?ST_ID=R-MMU-202131
Regulation of pyruvate dehydrogenase (PDH) complex	Reactome	R-MMU-204174	1	16	0.178664	0.228236	235339	http://www.reactome.org/cgi-bin/eventbrowser_st_id?ST_ID=R-MMU-204174
Interleukin-12 family signaling	Reactome	R-MMU-447115	1	16	0.178664	0.228236	16160	http://www.reactome.org/cgi-bin/eventbrowser_st_id?ST_ID=R-MMU-447115
Microtubule-dependent trafficking of connexons from Golgi to the plasma membrane	Reactome	R-MMU-190840	1	16	0.178664	0.228236	22153	http://www.reactome.org/cgi-bin/eventbrowser_st_id?ST_ID=R-MMU-190840
Metabolism of folate and pterines	Reactome	R-MMU-196757	1	16	0.178664	0.228236	13361	http://www.reactome.org/cgi-bin/eventbrowser_st_id?ST_ID=R-MMU-196757
Graft-versus-host disease	KEGG PATHWAY	mmu05332	2	65	0.180293	0.230212	16176|16175	http://www.genome.jp/kegg-bin/show_pathway?mmu05332/mmu:16176%09red/mmu:16175%09red
PI-3K cascade:FGFR3	Reactome	R-MMU-5654710	1	17	0.188121	0.237183	18708	http://www.reactome.org/cgi-bin/eventbrowser_st_id?ST_ID=R-MMU-5654710
Branched-chain amino acid catabolism	Reactome	R-MMU-70895	1	17	0.188121	0.237183	56357	http://www.reactome.org/cgi-bin/eventbrowser_st_id?ST_ID=R-MMU-70895
Transport of connexons to the plasma membrane	Reactome	R-MMU-190872	1	17	0.188121	0.237183	22153	http://www.reactome.org/cgi-bin/eventbrowser_st_id?ST_ID=R-MMU-190872
RIG-I-like receptor signaling pathway	KEGG PATHWAY	mmu04622	2	68	0.19274	0.242226	16160|16159	http://www.genome.jp/kegg-bin/show_pathway?mmu04622/mmu:16159%09red/mmu:16160%09red
D-myo-inositol-5-phosphate metabolism	BioCyc	PWY-6367	1	18	0.197469	0.24542	18718	http://biocyc.org/MOUSE/NEW-IMAGE?type=NIL&object=PWY-6367
heparan sulfate biosynthesis (late stages)	BioCyc	PWY-6558	1	18	0.197469	0.24542	72077	http://biocyc.org/MOUSE/NEW-IMAGE?type=NIL&object=PWY-6558
HS-GAG degradation	Reactome	R-MMU-2024096	1	18	0.197469	0.24542	20970	http://www.reactome.org/cgi-bin/eventbrowser_st_id?ST_ID=R-MMU-2024096
Plasma lipoprotein assembly	Reactome	R-MMU-8963898	1	18	0.197469	0.24542	11814	http://www.reactome.org/cgi-bin/eventbrowser_st_id?ST_ID=R-MMU-8963898
Fatty acids	Reactome	R-MMU-211935	1	18	0.197469	0.24542	13086	http://www.reactome.org/cgi-bin/eventbrowser_st_id?ST_ID=R-MMU-211935
Activation of NF-kappaB in B cells	Reactome	R-MMU-1169091	1	18	0.197469	0.24542	18751	http://www.reactome.org/cgi-bin/eventbrowser_st_id?ST_ID=R-MMU-1169091
SHC-mediated cascade:FGFR1	Reactome	R-MMU-5654688	1	18	0.197469	0.24542	16591	http://www.reactome.org/cgi-bin/eventbrowser_st_id?ST_ID=R-MMU-5654688
Nicotinamide salvaging	Reactome	R-MMU-197264	1	18	0.197469	0.24542	102570	http://www.reactome.org/cgi-bin/eventbrowser_st_id?ST_ID=R-MMU-197264
GABA synthesis, release, reuptake and degradation	Reactome	R-MMU-888590	1	18	0.197469	0.24542	214579	http://www.reactome.org/cgi-bin/eventbrowser_st_id?ST_ID=R-MMU-888590
Nicotinic acetylcholine receptor signaling pathway	PANTHER	P00044	2	71	0.205295	0.254286	11438|246177	http://www.pantherdb.org/pathway/pathwayDiagram.jsp?catAccession=P00044
triacylglycerol biosynthesis	BioCyc	TRIGLSYN-PWY	1	19	0.20671	0.254286	67800	http://biocyc.org/MOUSE/NEW-IMAGE?type=NIL&object=TRIGLSYN-PWY
Arginine biosynthesis	KEGG PATHWAY	mmu00220	1	19	0.20671	0.254286	109652	http://www.genome.jp/kegg-bin/show_pathway?mmu00220/mmu:109652%09red
2-Oxocarboxylic acid metabolism	KEGG PATHWAY	mmu01210	1	19	0.20671	0.254286	109652	http://www.genome.jp/kegg-bin/show_pathway?mmu01210/mmu:109652%09red
Fatty acid biosynthesis	KEGG PATHWAY	mmu00061	1	19	0.20671	0.254286	14104	http://www.genome.jp/kegg-bin/show_pathway?mmu00061/mmu:14104%09red
One carbon pool by folate	KEGG PATHWAY	mmu00670	1	19	0.20671	0.254286	13361	http://www.genome.jp/kegg-bin/show_pathway?mmu00670/mmu:13361%09red
Acyl chain remodelling of PC	Reactome	R-MMU-1482788	1	19	0.20671	0.254286	270084	http://www.reactome.org/cgi-bin/eventbrowser_st_id?ST_ID=R-MMU-1482788
NOTCH3 Activation and Transmission of Signal to the Nucleus	Reactome	R-MMU-9013507	1	19	0.20671	0.254286	13649	http://www.reactome.org/cgi-bin/eventbrowser_st_id?ST_ID=R-MMU-9013507
Chondroitin sulfate biosynthesis	Reactome	R-MMU-2022870	1	19	0.20671	0.254286	13179	http://www.reactome.org/cgi-bin/eventbrowser_st_id?ST_ID=R-MMU-2022870
Signaling by NOTCH1	Reactome	R-MMU-1980143	1	19	0.20671	0.254286	207521	http://www.reactome.org/cgi-bin/eventbrowser_st_id?ST_ID=R-MMU-1980143
Signaling by NOTCH3	Reactome	R-MMU-9012852	1	19	0.20671	0.254286	13649	http://www.reactome.org/cgi-bin/eventbrowser_st_id?ST_ID=R-MMU-9012852
Class I peroxisomal membrane protein import	Reactome	R-MMU-9603798	1	19	0.20671	0.254286	19301	http://www.reactome.org/cgi-bin/eventbrowser_st_id?ST_ID=R-MMU-9603798
Initial triggering of complement	Reactome	R-MMU-166663	1	19	0.20671	0.254286	18636	http://www.reactome.org/cgi-bin/eventbrowser_st_id?ST_ID=R-MMU-166663
PI-3K cascade:FGFR4	Reactome	R-MMU-5654720	1	20	0.215844	0.262799	18708	http://www.reactome.org/cgi-bin/eventbrowser_st_id?ST_ID=R-MMU-5654720
Regulation of PTEN stability and activity	Reactome	R-MMU-8948751	1	20	0.215844	0.262799	19211	http://www.reactome.org/cgi-bin/eventbrowser_st_id?ST_ID=R-MMU-8948751
Keratan sulfate biosynthesis	Reactome	R-MMU-2022854	1	20	0.215844	0.262799	17022	http://www.reactome.org/cgi-bin/eventbrowser_st_id?ST_ID=R-MMU-2022854
adenosine nucleotides de novo biosynthesis	BioCyc	PWY-6126	1	21	0.224874	0.271568	11639	http://biocyc.org/MOUSE/NEW-IMAGE?type=NIL&object=PWY-6126
Metabotropic glutamate receptor group I pathway	PANTHER	P00041	1	21	0.224874	0.271568	18751	http://www.pantherdb.org/pathway/pathwayDiagram.jsp?catAccession=P00041
Metal ion SLC transporters	Reactome	R-MMU-425410	1	21	0.224874	0.271568	67547	http://www.reactome.org/cgi-bin/eventbrowser_st_id?ST_ID=R-MMU-425410
Oxygen-dependent proline hydroxylation of Hypoxia-inducible Factor Alpha	Reactome	R-MMU-1234176	1	21	0.224874	0.271568	15251	http://www.reactome.org/cgi-bin/eventbrowser_st_id?ST_ID=R-MMU-1234176
FRS-mediated FGFR1 signaling	Reactome	R-MMU-5654693	1	21	0.224874	0.271568	16591	http://www.reactome.org/cgi-bin/eventbrowser_st_id?ST_ID=R-MMU-5654693
Synaptic vesicle cycle	KEGG PATHWAY	mmu04721	2	77	0.230639	0.277841	110935|338375	http://www.genome.jp/kegg-bin/show_pathway?mmu04721/mmu:338375%09red/mmu:110935%09red
D-myo-inositol (1,4,5)-trisphosphate biosynthesis	BioCyc	PWY-6351	1	22	0.2338	0.279196	18718	http://biocyc.org/MOUSE/NEW-IMAGE?type=NIL&object=PWY-6351
HSF1-dependent transactivation	Reactome	R-MMU-3371571	1	22	0.2338	0.279196	12955	http://www.reactome.org/cgi-bin/eventbrowser_st_id?ST_ID=R-MMU-3371571
Notch-HLH transcription pathway	Reactome	R-MMU-350054	1	22	0.2338	0.279196	232232	http://www.reactome.org/cgi-bin/eventbrowser_st_id?ST_ID=R-MMU-350054
PI-3K cascade:FGFR2	Reactome	R-MMU-5654695	1	22	0.2338	0.279196	18708	http://www.reactome.org/cgi-bin/eventbrowser_st_id?ST_ID=R-MMU-5654695
Regulation of RAS by GAPs	Reactome	R-MMU-5658442	1	22	0.2338	0.279196	19414	http://www.reactome.org/cgi-bin/eventbrowser_st_id?ST_ID=R-MMU-5658442
Downstream signaling of activated FGFR3	Reactome	R-MMU-5654708	1	22	0.2338	0.279196	18708	http://www.reactome.org/cgi-bin/eventbrowser_st_id?ST_ID=R-MMU-5654708
Phase 2 - plateau phase	Reactome	R-MMU-5576893	1	22	0.2338	0.279196	12298	http://www.reactome.org/cgi-bin/eventbrowser_st_id?ST_ID=R-MMU-5576893
Cellular response to heat stress	Reactome	R-MMU-3371556	2	79	0.239135	0.284965	12955|15505	http://www.reactome.org/cgi-bin/eventbrowser_st_id?ST_ID=R-MMU-3371556
Phenylalanine metabolism	KEGG PATHWAY	mmu00360	1	23	0.242623	0.286966	56847	http://www.genome.jp/kegg-bin/show_pathway?mmu00360/mmu:56847%09red
G protein gated Potassium channels	Reactome	R-MMU-1296059	1	23	0.242623	0.286966	14702	http://www.reactome.org/cgi-bin/eventbrowser_st_id?ST_ID=R-MMU-1296059
Inhibition of voltage gated Ca2+ channels via Gbeta/gamma subunits	Reactome	R-MMU-997272	1	23	0.242623	0.286966	14702	http://www.reactome.org/cgi-bin/eventbrowser_st_id?ST_ID=R-MMU-997272
WNT ligand biogenesis and trafficking	Reactome	R-MMU-3238698	1	23	0.242623	0.286966	22422	http://www.reactome.org/cgi-bin/eventbrowser_st_id?ST_ID=R-MMU-3238698
Triglyceride metabolism	Reactome	R-MMU-8979227	1	23	0.242623	0.286966	67800	http://www.reactome.org/cgi-bin/eventbrowser_st_id?ST_ID=R-MMU-8979227
Keratan sulfate/keratin metabolism	Reactome	R-MMU-1638074	1	23	0.242623	0.286966	17022	http://www.reactome.org/cgi-bin/eventbrowser_st_id?ST_ID=R-MMU-1638074
Activation of G protein gated Potassium channels	Reactome	R-MMU-1296041	1	23	0.242623	0.286966	14702	http://www.reactome.org/cgi-bin/eventbrowser_st_id?ST_ID=R-MMU-1296041
Sphingolipid metabolism	Reactome	R-MMU-428157	2	80	0.243389	0.2878	338521|66183	http://www.reactome.org/cgi-bin/eventbrowser_st_id?ST_ID=R-MMU-428157
Vitamin digestion and absorption	KEGG PATHWAY	mmu04977	1	24	0.251345	0.2955	65969	http://www.genome.jp/kegg-bin/show_pathway?mmu04977/mmu:65969%09red
De novo purine biosynthesis	PANTHER	P02738	1	24	0.251345	0.2955	11639	http://www.pantherdb.org/pathway/pathwayDiagram.jsp?catAccession=P02738
Downregulation of ERBB2 signaling	Reactome	R-MMU-8863795	1	24	0.251345	0.2955	13649	http://www.reactome.org/cgi-bin/eventbrowser_st_id?ST_ID=R-MMU-8863795
RAB GEFs exchange GTP for GDP on RABs	Reactome	R-MMU-8876198	2	82	0.251906	0.295937	106572|226421	http://www.reactome.org/cgi-bin/eventbrowser_st_id?ST_ID=R-MMU-8876198
heparan sulfate biosynthesis	BioCyc	PWY-6564	1	25	0.259967	0.303238	72077	http://biocyc.org/MOUSE/NEW-IMAGE?type=NIL&object=PWY-6564
Asthma	KEGG PATHWAY	mmu05310	1	25	0.259967	0.303238	16153	http://www.genome.jp/kegg-bin/show_pathway?mmu05310/mmu:16153%09red
alpha-Linolenic acid metabolism	KEGG PATHWAY	mmu00592	1	25	0.259967	0.303238	235674	http://www.genome.jp/kegg-bin/show_pathway?mmu00592/mmu:235674%09red
Downstream signaling of activated FGFR4	Reactome	R-MMU-5654716	1	25	0.259967	0.303238	18708	http://www.reactome.org/cgi-bin/eventbrowser_st_id?ST_ID=R-MMU-5654716
TNFs bind their physiological receptors	Reactome	R-MMU-5669034	1	25	0.259967	0.303238	21938	http://www.reactome.org/cgi-bin/eventbrowser_st_id?ST_ID=R-MMU-5669034
Cellular response to hypoxia	Reactome	R-MMU-1234174	1	25	0.259967	0.303238	15251	http://www.reactome.org/cgi-bin/eventbrowser_st_id?ST_ID=R-MMU-1234174
Integrin alphaIIb beta3 signaling	Reactome	R-MMU-354192	1	26	0.26849	0.311148	20963	http://www.reactome.org/cgi-bin/eventbrowser_st_id?ST_ID=R-MMU-354192
Synthesis of IP3 and IP4 in the cytosol	Reactome	R-MMU-1855204	1	26	0.26849	0.311148	19211	http://www.reactome.org/cgi-bin/eventbrowser_st_id?ST_ID=R-MMU-1855204
Interconversion of nucleotide di- and triphosphates	Reactome	R-MMU-499943	1	26	0.26849	0.311148	11639	http://www.reactome.org/cgi-bin/eventbrowser_st_id?ST_ID=R-MMU-499943
TRP channels	Reactome	R-MMU-3295583	1	26	0.26849	0.311148	22368	http://www.reactome.org/cgi-bin/eventbrowser_st_id?ST_ID=R-MMU-3295583
Integrin signaling	Reactome	R-MMU-9006921	1	26	0.26849	0.311148	20963	http://www.reactome.org/cgi-bin/eventbrowser_st_id?ST_ID=R-MMU-9006921
SUMO E3 ligases SUMOylate target proteins	Reactome	R-MMU-3108232	3	154	0.270791	0.313532	15248|20230|20684	http://www.reactome.org/cgi-bin/eventbrowser_st_id?ST_ID=R-MMU-3108232
Maturity onset diabetes of the young	KEGG PATHWAY	mmu04950	1	27	0.276915	0.318923	18770	http://www.genome.jp/kegg-bin/show_pathway?mmu04950/mmu:18770%09red
Microautophagy	Reactome	R-MMU-9615710	1	27	0.276915	0.318923	108079	http://www.reactome.org/cgi-bin/eventbrowser_st_id?ST_ID=R-MMU-9615710
Xenobiotics	Reactome	R-MMU-211981	1	27	0.276915	0.318923	13086	http://www.reactome.org/cgi-bin/eventbrowser_st_id?ST_ID=R-MMU-211981
Carboxyterminal post-translational modifications of tubulin	Reactome	R-MMU-8955332	1	27	0.276915	0.318923	22153	http://www.reactome.org/cgi-bin/eventbrowser_st_id?ST_ID=R-MMU-8955332
Downstream signaling of activated FGFR2	Reactome	R-MMU-5654696	1	27	0.276915	0.318923	18708	http://www.reactome.org/cgi-bin/eventbrowser_st_id?ST_ID=R-MMU-5654696
Viral myocarditis	KEGG PATHWAY	mmu05416	2	89	0.281741	0.324296	16414|19354	http://www.genome.jp/kegg-bin/show_pathway?mmu05416/mmu:19354%09red/mmu:16414%09red
Mucin type O-glycan biosynthesis	KEGG PATHWAY	mmu00512	1	28	0.285243	0.326967	72077	http://www.genome.jp/kegg-bin/show_pathway?mmu00512/mmu:72077%09red
Glyoxylate metabolism and glycine degradation	Reactome	R-MMU-389661	1	28	0.285243	0.326967	235339	http://www.reactome.org/cgi-bin/eventbrowser_st_id?ST_ID=R-MMU-389661
Ovarian tumor domain proteases	Reactome	R-MMU-5689896	1	28	0.285243	0.326967	19211	http://www.reactome.org/cgi-bin/eventbrowser_st_id?ST_ID=R-MMU-5689896
HS-GAG biosynthesis	Reactome	R-MMU-2022928	1	28	0.285243	0.326967	20970	http://www.reactome.org/cgi-bin/eventbrowser_st_id?ST_ID=R-MMU-2022928
SUMOylation	Reactome	R-MMU-2990846	3	159	0.286372	0.328076	15248|20230|20684	http://www.reactome.org/cgi-bin/eventbrowser_st_id?ST_ID=R-MMU-2990846
Downstream signaling events of B Cell Receptor (BCR)	Reactome	R-MMU-1168372	1	29	0.293475	0.33453	18751	http://www.reactome.org/cgi-bin/eventbrowser_st_id?ST_ID=R-MMU-1168372
Cytosolic sensors of pathogen-associated DNA	Reactome	R-MMU-1834949	1	29	0.293475	0.33453	207521	http://www.reactome.org/cgi-bin/eventbrowser_st_id?ST_ID=R-MMU-1834949
EGFR downregulation	Reactome	R-MMU-182971	1	30	0.301613	0.341436	13649	http://www.reactome.org/cgi-bin/eventbrowser_st_id?ST_ID=R-MMU-182971
Amino acid transport across the plasma membrane	Reactome	R-MMU-352230	1	30	0.301613	0.341436	76257	http://www.reactome.org/cgi-bin/eventbrowser_st_id?ST_ID=R-MMU-352230
The role of GTSE1 in G2/M progression after G2 checkpoint	Reactome	R-MMU-8852276	1	30	0.301613	0.341436	22153	http://www.reactome.org/cgi-bin/eventbrowser_st_id?ST_ID=R-MMU-8852276
RHO GTPases activate IQGAPs	Reactome	R-MMU-5626467	1	30	0.301613	0.341436	22153	http://www.reactome.org/cgi-bin/eventbrowser_st_id?ST_ID=R-MMU-5626467
RNA transport	KEGG PATHWAY	mmu03013	3	167	0.311433	0.350884	75705|218268|13684	http://www.genome.jp/kegg-bin/show_pathway?mmu03013/mmu:13684%09red/mmu:218268%09red/mmu:75705%09red
Biosynthesis of unsaturated fatty acids	KEGG PATHWAY	mmu01040	1	32	0.317608	0.356628	235674	http://www.genome.jp/kegg-bin/show_pathway?mmu01040/mmu:235674%09red
Autophagy - other	KEGG PATHWAY	mmu04136	1	32	0.317608	0.356628	93739	http://www.genome.jp/kegg-bin/show_pathway?mmu04136/mmu:93739%09red
Adherens junctions interactions	Reactome	R-MMU-418990	1	32	0.317608	0.356628	12552	http://www.reactome.org/cgi-bin/eventbrowser_st_id?ST_ID=R-MMU-418990
Synthesis of PA	Reactome	R-MMU-1483166	1	32	0.317608	0.356628	66659	http://www.reactome.org/cgi-bin/eventbrowser_st_id?ST_ID=R-MMU-1483166
Gap junction assembly	Reactome	R-MMU-190861	1	32	0.317608	0.356628	22153	http://www.reactome.org/cgi-bin/eventbrowser_st_id?ST_ID=R-MMU-190861
RUNX1 interacts with co-factors whose precise effect on RUNX1 targets is not known	Reactome	R-MMU-8939243	1	33	0.325469	0.363805	12400	http://www.reactome.org/cgi-bin/eventbrowser_st_id?ST_ID=R-MMU-8939243
Gamma carboxylation, hypusine formation and arylsulfatase activation	Reactome	R-MMU-163841	1	33	0.325469	0.363805	19128	http://www.reactome.org/cgi-bin/eventbrowser_st_id?ST_ID=R-MMU-163841
Striated Muscle Contraction	Reactome	R-MMU-390522	1	33	0.325469	0.363805	13346	http://www.reactome.org/cgi-bin/eventbrowser_st_id?ST_ID=R-MMU-390522
Transport of the SLBP independent Mature mRNA	Reactome	R-MMU-159227	1	33	0.325469	0.363805	13684	http://www.reactome.org/cgi-bin/eventbrowser_st_id?ST_ID=R-MMU-159227
Fatty acyl-CoA biosynthesis	Reactome	R-MMU-75105	1	33	0.325469	0.363805	14104	http://www.reactome.org/cgi-bin/eventbrowser_st_id?ST_ID=R-MMU-75105
beta-Alanine metabolism	KEGG PATHWAY	mmu00410	1	34	0.333239	0.371285	56847	http://www.genome.jp/kegg-bin/show_pathway?mmu00410/mmu:56847%09red
Pentose and glucuronate interconversions	KEGG PATHWAY	mmu00040	1	34	0.333239	0.371285	16591	http://www.genome.jp/kegg-bin/show_pathway?mmu00040/mmu:16591%09red
Transport of the SLBP Dependant Mature mRNA	Reactome	R-MMU-159230	1	34	0.333239	0.371285	13684	http://www.reactome.org/cgi-bin/eventbrowser_st_id?ST_ID=R-MMU-159230
SUMOylation of chromatin organization proteins	Reactome	R-MMU-4551638	1	35	0.34092	0.377899	20230	http://www.reactome.org/cgi-bin/eventbrowser_st_id?ST_ID=R-MMU-4551638
Protein localization	Reactome	R-MMU-9609507	2	103	0.340941	0.377899	19301|11947	http://www.reactome.org/cgi-bin/eventbrowser_st_id?ST_ID=R-MMU-9609507
M Phase	Reactome	R-MMU-68886	5	331	0.344891	0.382247	22153|18751|26417|26413|18750	http://www.reactome.org/cgi-bin/eventbrowser_st_id?ST_ID=R-MMU-68886
MHC class II antigen presentation	Reactome	R-MMU-2132295	2	104	0.345121	0.382351	22153|64291	http://www.reactome.org/cgi-bin/eventbrowser_st_id?ST_ID=R-MMU-2132295
Nicotinate and nicotinamide metabolism	KEGG PATHWAY	mmu00760	1	36	0.348512	0.384871	12182	http://www.genome.jp/kegg-bin/show_pathway?mmu00760/mmu:12182%09red
Toll receptor signaling pathway	PANTHER	P00054	1	36	0.348512	0.384871	26417	http://www.pantherdb.org/pathway/pathwayDiagram.jsp?catAccession=P00054
Apoptotic cleavage of cellular proteins	Reactome	R-MMU-111465	1	36	0.348512	0.384871	20230	http://www.reactome.org/cgi-bin/eventbrowser_st_id?ST_ID=R-MMU-111465
GABA B receptor activation	Reactome	R-MMU-977444	1	36	0.348512	0.384871	14702	http://www.reactome.org/cgi-bin/eventbrowser_st_id?ST_ID=R-MMU-977444
Activation of GABAB receptors	Reactome	R-MMU-991365	1	36	0.348512	0.384871	14702	http://www.reactome.org/cgi-bin/eventbrowser_st_id?ST_ID=R-MMU-991365
Ub-specific processing proteases	Reactome	R-MMU-5689880	3	179	0.3491	0.38549	15251|77125|19211	http://www.reactome.org/cgi-bin/eventbrowser_st_id?ST_ID=R-MMU-5689880
Transcriptional regulation by RUNX3	Reactome	R-MMU-8878159	1	37	0.356017	0.392116	12400	http://www.reactome.org/cgi-bin/eventbrowser_st_id?ST_ID=R-MMU-8878159
Metabotropic glutamate receptor group II pathway	PANTHER	P00040	1	38	0.363436	0.398454	14696	http://www.pantherdb.org/pathway/pathwayDiagram.jsp?catAccession=P00040
CLEC7A (Dectin-1) signaling	Reactome	R-MMU-5607764	1	39	0.37077	0.404859	16176	http://www.reactome.org/cgi-bin/eventbrowser_st_id?ST_ID=R-MMU-5607764
Transport of Mature mRNA Derived from an Intronless Transcript	Reactome	R-MMU-159231	1	39	0.37077	0.404859	13684	http://www.reactome.org/cgi-bin/eventbrowser_st_id?ST_ID=R-MMU-159231
Fat digestion and absorption	KEGG PATHWAY	mmu04975	1	40	0.378019	0.411344	67800	http://www.genome.jp/kegg-bin/show_pathway?mmu04975/mmu:67800%09red
Transport of Mature mRNAs Derived from Intronless Transcripts	Reactome	R-MMU-159234	1	40	0.378019	0.411344	13684	http://www.reactome.org/cgi-bin/eventbrowser_st_id?ST_ID=R-MMU-159234
Voltage gated Potassium channels	Reactome	R-MMU-1296072	1	40	0.378019	0.411344	16511	http://www.reactome.org/cgi-bin/eventbrowser_st_id?ST_ID=R-MMU-1296072
Cell-cell junction organization	Reactome	R-MMU-421270	1	40	0.378019	0.411344	12552	http://www.reactome.org/cgi-bin/eventbrowser_st_id?ST_ID=R-MMU-421270
Gap junction trafficking	Reactome	R-MMU-190828	1	40	0.378019	0.411344	22153	http://www.reactome.org/cgi-bin/eventbrowser_st_id?ST_ID=R-MMU-190828
Metabolism of steroid hormones	Reactome	R-MMU-196071	1	40	0.378019	0.411344	15484	http://www.reactome.org/cgi-bin/eventbrowser_st_id?ST_ID=R-MMU-196071
Regulation of mRNA stability by proteins that bind AU-rich elements	Reactome	R-MMU-450531	1	40	0.378019	0.411344	18750	http://www.reactome.org/cgi-bin/eventbrowser_st_id?ST_ID=R-MMU-450531
Platelet degranulation	Reactome	R-MMU-114608	2	113	0.382305	0.415784	19128|16000	http://www.reactome.org/cgi-bin/eventbrowser_st_id?ST_ID=R-MMU-114608
Phase 0 - rapid depolarisation	Reactome	R-MMU-5576892	1	41	0.385185	0.417661	12298	http://www.reactome.org/cgi-bin/eventbrowser_st_id?ST_ID=R-MMU-5576892
Gap junction trafficking and regulation	Reactome	R-MMU-157858	1	42	0.392269	0.423942	22153	http://www.reactome.org/cgi-bin/eventbrowser_st_id?ST_ID=R-MMU-157858
Nucleotide-binding domain, leucine rich repeat containing receptor (NLR) signaling pathways	Reactome	R-MMU-168643	1	44	0.406193	0.436851	19200	http://www.reactome.org/cgi-bin/eventbrowser_st_id?ST_ID=R-MMU-168643
NRAGE signals death through JNK	Reactome	R-MMU-193648	1	46	0.419799	0.449191	22324	http://www.reactome.org/cgi-bin/eventbrowser_st_id?ST_ID=R-MMU-193648
Lysosome	KEGG PATHWAY	mmu04142	2	124	0.426472	0.455173	16541|20661	http://www.genome.jp/kegg-bin/show_pathway?mmu04142/mmu:20661%09red/mmu:16541%09red
Mineral absorption	KEGG PATHWAY	mmu04978	1	47	0.426485	0.455173	12309	http://www.genome.jp/kegg-bin/show_pathway?mmu04978/mmu:12309%09red
Ether lipid metabolism	KEGG PATHWAY	mmu00565	1	47	0.426485	0.455173	270084	http://www.genome.jp/kegg-bin/show_pathway?mmu00565/mmu:270084%09red
Semaphorin interactions	Reactome	R-MMU-373755	1	47	0.426485	0.455173	67784	http://www.reactome.org/cgi-bin/eventbrowser_st_id?ST_ID=R-MMU-373755
Class I MHC mediated antigen processing & presentation	Reactome	R-MMU-983169	4	286	0.428641	0.45744	17534|13058|17970|17969	http://www.reactome.org/cgi-bin/eventbrowser_st_id?ST_ID=R-MMU-983169
Cocaine addiction	KEGG PATHWAY	mmu05030	1	48	0.433094	0.461285	19049	http://www.genome.jp/kegg-bin/show_pathway?mmu05030/mmu:19049%09red
Tryptophan metabolism	KEGG PATHWAY	mmu00380	1	48	0.433094	0.461285	237320	http://www.genome.jp/kegg-bin/show_pathway?mmu00380/mmu:237320%09red
Notch signaling pathway	KEGG PATHWAY	mmu04330	1	49	0.439627	0.467291	207521	http://www.genome.jp/kegg-bin/show_pathway?mmu04330/mmu:207521%09red
COPI-independent Golgi-to-ER retrograde traffic	Reactome	R-MMU-6811436	1	49	0.439627	0.467291	22153	http://www.reactome.org/cgi-bin/eventbrowser_st_id?ST_ID=R-MMU-6811436
Apoptotic execution phase	Reactome	R-MMU-75153	1	50	0.446084	0.473657	20230	http://www.reactome.org/cgi-bin/eventbrowser_st_id?ST_ID=R-MMU-75153
E3 ubiquitin ligases ubiquitinate target proteins	Reactome	R-MMU-8866654	1	50	0.446084	0.473657	68441	http://www.reactome.org/cgi-bin/eventbrowser_st_id?ST_ID=R-MMU-8866654
TNFR2 non-canonical NF-kB pathway	Reactome	R-MMU-5668541	1	51	0.452468	0.479569	21938	http://www.reactome.org/cgi-bin/eventbrowser_st_id?ST_ID=R-MMU-5668541
Formation of the ternary complex, and subsequently, the 43S complex	Reactome	R-MMU-72695	1	51	0.452468	0.479569	20104	http://www.reactome.org/cgi-bin/eventbrowser_st_id?ST_ID=R-MMU-72695
HSP90 chaperone cycle for steroid hormone receptors (SHR)	Reactome	R-MMU-3371497	1	51	0.452468	0.479569	22153	http://www.reactome.org/cgi-bin/eventbrowser_st_id?ST_ID=R-MMU-3371497
Kinesins	Reactome	R-MMU-983189	1	51	0.452468	0.479569	22153	http://www.reactome.org/cgi-bin/eventbrowser_st_id?ST_ID=R-MMU-983189
Amyotrophic lateral sclerosis (ALS)	KEGG PATHWAY	mmu05014	1	52	0.458778	0.485165	21938	http://www.genome.jp/kegg-bin/show_pathway?mmu05014/mmu:21938%09red
O-linked glycosylation of mucins	Reactome	R-MMU-913709	1	52	0.458778	0.485165	72077	http://www.reactome.org/cgi-bin/eventbrowser_st_id?ST_ID=R-MMU-913709
cyclic AMP biosynthesis	BioCyc	PWY3DJ-1	1	53	0.465016	0.49069	210293	http://biocyc.org/MOUSE/NEW-IMAGE?type=NIL&object=PWY3DJ-1
Hedgehog 'off' state	Reactome	R-MMU-5610787	1	54	0.471182	0.496127	22153	http://www.reactome.org/cgi-bin/eventbrowser_st_id?ST_ID=R-MMU-5610787
ABC-family proteins mediated transport	Reactome	R-MMU-382556	1	55	0.477277	0.501404	12780	http://www.reactome.org/cgi-bin/eventbrowser_st_id?ST_ID=R-MMU-382556
Intraflagellar transport	Reactome	R-MMU-5620924	1	55	0.477277	0.501404	22153	http://www.reactome.org/cgi-bin/eventbrowser_st_id?ST_ID=R-MMU-5620924
Translation	Reactome	R-MMU-72766	3	221	0.477294	0.501404	20104|75705|13684	http://www.reactome.org/cgi-bin/eventbrowser_st_id?ST_ID=R-MMU-72766
Heterotrimeric G-protein signaling pathway-Gi alpha and Gs alpha mediated pathway	PANTHER	P00026	2	140	0.487606	0.51159	11539|14702	http://www.pantherdb.org/pathway/pathwayDiagram.jsp?catAccession=P00026
Ovarian steroidogenesis	KEGG PATHWAY	mmu04913	1	57	0.489257	0.512675	16000	http://www.genome.jp/kegg-bin/show_pathway?mmu04913/mmu:16000%09red
Metabotropic glutamate receptor group III pathway	PANTHER	P00039	1	58	0.495145	0.518574	14696	http://www.pantherdb.org/pathway/pathwayDiagram.jsp?catAccession=P00039
Lysine degradation	KEGG PATHWAY	mmu00310	1	59	0.500964	0.524086	30956	http://www.genome.jp/kegg-bin/show_pathway?mmu00310/mmu:30956%09red
SUMOylation of DNA damage response and repair proteins	Reactome	R-MMU-3108214	1	60	0.506717	0.529281	20684	http://www.reactome.org/cgi-bin/eventbrowser_st_id?ST_ID=R-MMU-3108214
Glycerolipid metabolism	KEGG PATHWAY	mmu00561	1	61	0.512403	0.534864	67800	http://www.genome.jp/kegg-bin/show_pathway?mmu00561/mmu:67800%09red
Regulation of HSF1-mediated heat shock response	Reactome	R-MMU-3371453	1	61	0.512403	0.534864	15505	http://www.reactome.org/cgi-bin/eventbrowser_st_id?ST_ID=R-MMU-3371453
Peptide hormone metabolism	Reactome	R-MMU-2980736	1	61	0.512403	0.534864	16000	http://www.reactome.org/cgi-bin/eventbrowser_st_id?ST_ID=R-MMU-2980736
Transcriptional regulation by RUNX1	Reactome	R-MMU-8878171	2	147	0.513048	0.535498	12400|14461	http://www.reactome.org/cgi-bin/eventbrowser_st_id?ST_ID=R-MMU-8878171
Basal cell carcinoma	KEGG PATHWAY	mmu05217	1	63	0.52358	0.545081	22422	http://www.genome.jp/kegg-bin/show_pathway?mmu05217/mmu:22422%09red
Cell death signalling via NRAGE, NRIF and NADE	Reactome	R-MMU-204998	1	63	0.52358	0.545081	22324	http://www.reactome.org/cgi-bin/eventbrowser_st_id?ST_ID=R-MMU-204998
Cell junction organization	Reactome	R-MMU-446728	1	63	0.52358	0.545081	12552	http://www.reactome.org/cgi-bin/eventbrowser_st_id?ST_ID=R-MMU-446728
Deubiquitination	Reactome	R-MMU-5688426	3	244	0.542452	0.563274	15251|77125|19211	http://www.reactome.org/cgi-bin/eventbrowser_st_id?ST_ID=R-MMU-5688426
RNA Polymerase I Promoter Opening	Reactome	R-MMU-73728	1	67	0.545174	0.56556	26417	http://www.reactome.org/cgi-bin/eventbrowser_st_id?ST_ID=R-MMU-73728
Loss of proteins required for interphase microtubule organization from the centrosome	Reactome	R-MMU-380284	1	67	0.545174	0.56556	22153	http://www.reactome.org/cgi-bin/eventbrowser_st_id?ST_ID=R-MMU-380284
Loss of Nlp from mitotic centrosomes	Reactome	R-MMU-380259	1	67	0.545174	0.56556	22153	http://www.reactome.org/cgi-bin/eventbrowser_st_id?ST_ID=R-MMU-380259
Protein ubiquitination	Reactome	R-MMU-8852135	1	70	0.560726	0.580499	68441	http://www.reactome.org/cgi-bin/eventbrowser_st_id?ST_ID=R-MMU-8852135
AURKA Activation by TPX2	Reactome	R-MMU-8854518	1	70	0.560726	0.580499	22153	http://www.reactome.org/cgi-bin/eventbrowser_st_id?ST_ID=R-MMU-8854518
Centrosome maturation	Reactome	R-MMU-380287	1	76	0.590256	0.607906	22153	http://www.reactome.org/cgi-bin/eventbrowser_st_id?ST_ID=R-MMU-380287
Recruitment of mitotic centrosome proteins and complexes	Reactome	R-MMU-380270	1	76	0.590256	0.607906	22153	http://www.reactome.org/cgi-bin/eventbrowser_st_id?ST_ID=R-MMU-380270
TCF dependent signaling in response to WNT	Reactome	R-MMU-201681	2	170	0.590582	0.608197	11652|20682	http://www.reactome.org/cgi-bin/eventbrowser_st_id?ST_ID=R-MMU-201681
p75 NTR receptor-mediated signalling	Reactome	R-MMU-193704	1	78	0.599652	0.616909	22324	http://www.reactome.org/cgi-bin/eventbrowser_st_id?ST_ID=R-MMU-193704
Transport of Mature Transcript to Cytoplasm	Reactome	R-MMU-72202	1	78	0.599652	0.616909	13684	http://www.reactome.org/cgi-bin/eventbrowser_st_id?ST_ID=R-MMU-72202
Autoimmune thyroid disease	KEGG PATHWAY	mmu05320	1	79	0.60427	0.621342	16153	http://www.genome.jp/kegg-bin/show_pathway?mmu05320/mmu:16153%09red
Regulation of PLK1 Activity at G2/M Transition	Reactome	R-MMU-2565942	1	81	0.613345	0.629757	22153	http://www.reactome.org/cgi-bin/eventbrowser_st_id?ST_ID=R-MMU-2565942
Cell-Cell communication	Reactome	R-MMU-1500931	1	81	0.613345	0.629757	12552	http://www.reactome.org/cgi-bin/eventbrowser_st_id?ST_ID=R-MMU-1500931
RNA degradation	KEGG PATHWAY	mmu03018	1	83	0.622214	0.638398	13806	http://www.genome.jp/kegg-bin/show_pathway?mmu03018/mmu:13806%09red
RUNX1 regulates genes involved in megakaryocyte differentiation and platelet function	Reactome	R-MMU-8936459	1	83	0.622214	0.638398	12400	http://www.reactome.org/cgi-bin/eventbrowser_st_id?ST_ID=R-MMU-8936459
Signaling by Hedgehog	Reactome	R-MMU-5358351	1	86	0.635137	0.650099	22153	http://www.reactome.org/cgi-bin/eventbrowser_st_id?ST_ID=R-MMU-5358351
Recruitment of NuMA to mitotic centrosomes	Reactome	R-MMU-380320	1	87	0.639346	0.653886	22153	http://www.reactome.org/cgi-bin/eventbrowser_st_id?ST_ID=R-MMU-380320
Taste transduction	KEGG PATHWAY	mmu04742	1	88	0.643506	0.657903	14396	http://www.genome.jp/kegg-bin/show_pathway?mmu04742/mmu:14396%09red
SRP-dependent cotranslational protein targeting to membrane	Reactome	R-MMU-1799339	1	89	0.647619	0.661581	20104	http://www.reactome.org/cgi-bin/eventbrowser_st_id?ST_ID=R-MMU-1799339
G alpha (s) signalling events	Reactome	R-MMU-418555	5	476	0.650928	0.664912	207728|19219|14696|12000|14702	http://www.reactome.org/cgi-bin/eventbrowser_st_id?ST_ID=R-MMU-418555
Antigen processing and presentation	KEGG PATHWAY	mmu04612	1	91	0.655703	0.669064	12525	http://www.genome.jp/kegg-bin/show_pathway?mmu04612/mmu:12525%09red
COPI-dependent Golgi-to-ER retrograde traffic	Reactome	R-MMU-6811434	1	91	0.655703	0.669064	22153	http://www.reactome.org/cgi-bin/eventbrowser_st_id?ST_ID=R-MMU-6811434
Nonsense Mediated Decay (NMD) independent of the Exon Junction Complex (EJC)	Reactome	R-MMU-975956	1	91	0.655703	0.669064	20104	http://www.reactome.org/cgi-bin/eventbrowser_st_id?ST_ID=R-MMU-975956
COPI-mediated anterograde transport	Reactome	R-MMU-6807878	1	93	0.663602	0.676782	22153	http://www.reactome.org/cgi-bin/eventbrowser_st_id?ST_ID=R-MMU-6807878
Cell Cycle, Mitotic	Reactome	R-MMU-69278	5	485	0.666816	0.68001	22153|18751|26417|26413|18750	http://www.reactome.org/cgi-bin/eventbrowser_st_id?ST_ID=R-MMU-69278
Anchoring of the basal body to the plasma membrane	Reactome	R-MMU-5620912	1	94	0.667483	0.680642	22153	http://www.reactome.org/cgi-bin/eventbrowser_st_id?ST_ID=R-MMU-5620912
Glycerophospholipid metabolism	KEGG PATHWAY	mmu00564	1	97	0.678861	0.691894	270084	http://www.genome.jp/kegg-bin/show_pathway?mmu00564/mmu:270084%09red
Formation of a pool of free 40S subunits	Reactome	R-MMU-72689	1	98	0.682567	0.695521	20104	http://www.reactome.org/cgi-bin/eventbrowser_st_id?ST_ID=R-MMU-72689
Alzheimer disease-presenilin pathway	PANTHER	P00004	1	109	0.720619	0.730972	22422	http://www.pantherdb.org/pathway/pathwayDiagram.jsp?catAccession=P00004
RNA Polymerase I Promoter Clearance	Reactome	R-MMU-73854	1	109	0.720619	0.730972	26417	http://www.reactome.org/cgi-bin/eventbrowser_st_id?ST_ID=R-MMU-73854
RNA Polymerase I Transcription	Reactome	R-MMU-73864	1	110	0.723844	0.734085	26417	http://www.reactome.org/cgi-bin/eventbrowser_st_id?ST_ID=R-MMU-73864
Programmed Cell Death	Reactome	R-MMU-5357801	1	111	0.727031	0.737159	20230	http://www.reactome.org/cgi-bin/eventbrowser_st_id?ST_ID=R-MMU-5357801
Nonsense Mediated Decay (NMD) enhanced by the Exon Junction Complex (EJC)	Reactome	R-MMU-975957	1	111	0.727031	0.737159	20104	http://www.reactome.org/cgi-bin/eventbrowser_st_id?ST_ID=R-MMU-975957
Nonsense-Mediated Decay (NMD)	Reactome	R-MMU-927802	1	111	0.727031	0.737159	20104	http://www.reactome.org/cgi-bin/eventbrowser_st_id?ST_ID=R-MMU-927802
Formation of the cornified envelope	Reactome	R-MMU-6809371	1	114	0.736376	0.746258	110310	http://www.reactome.org/cgi-bin/eventbrowser_st_id?ST_ID=R-MMU-6809371
Resolution of Sister Chromatid Cohesion	Reactome	R-MMU-2500257	1	117	0.745401	0.755026	22153	http://www.reactome.org/cgi-bin/eventbrowser_st_id?ST_ID=R-MMU-2500257
Death Receptor Signalling	Reactome	R-MMU-73887	1	119	0.751246	0.76051	22324	http://www.reactome.org/cgi-bin/eventbrowser_st_id?ST_ID=R-MMU-73887
Estrogen-dependent gene expression	Reactome	R-MMU-9018519	1	119	0.751246	0.76051	12400	http://www.reactome.org/cgi-bin/eventbrowser_st_id?ST_ID=R-MMU-9018519
Cell Cycle	Reactome	R-MMU-1640170	5	544	0.758962	0.767825	22153|18751|26417|26413|18750	http://www.reactome.org/cgi-bin/eventbrowser_st_id?ST_ID=R-MMU-1640170
Golgi-to-ER retrograde transport	Reactome	R-MMU-8856688	1	125	0.767991	0.776681	22153	http://www.reactome.org/cgi-bin/eventbrowser_st_id?ST_ID=R-MMU-8856688
G2/M Transition	Reactome	R-MMU-69275	1	130	0.781082	0.788847	22153	http://www.reactome.org/cgi-bin/eventbrowser_st_id?ST_ID=R-MMU-69275
RHO GTPases Activate Formins	Reactome	R-MMU-5663220	1	131	0.78361	0.79123	22153	http://www.reactome.org/cgi-bin/eventbrowser_st_id?ST_ID=R-MMU-5663220
Mitotic G2-G2/M phases	Reactome	R-MMU-453274	1	132	0.786109	0.793697	22153	http://www.reactome.org/cgi-bin/eventbrowser_st_id?ST_ID=R-MMU-453274
Separation of Sister Chromatids	Reactome	R-MMU-2467813	1	137	0.79818	0.805366	22153	http://www.reactome.org/cgi-bin/eventbrowser_st_id?ST_ID=R-MMU-2467813
ER to Golgi Anterograde Transport	Reactome	R-MMU-199977	1	141	0.807346	0.814207	22153	http://www.reactome.org/cgi-bin/eventbrowser_st_id?ST_ID=R-MMU-199977
Systemic lupus erythematosus	KEGG PATHWAY	mmu05322	1	143	0.811772	0.818378	16153	http://www.genome.jp/kegg-bin/show_pathway?mmu05322/mmu:16153%09red
Mitotic Anaphase	Reactome	R-MMU-68882	1	147	0.820321	0.826467	22153	http://www.reactome.org/cgi-bin/eventbrowser_st_id?ST_ID=R-MMU-68882
Mitotic Metaphase and Anaphase	Reactome	R-MMU-2555396	1	148	0.822397	0.828499	22153	http://www.reactome.org/cgi-bin/eventbrowser_st_id?ST_ID=R-MMU-2555396
Metabolism of RNA	Reactome	R-MMU-8953854	4	501	0.834673	0.840086	18750|20104|75705|13684	http://www.reactome.org/cgi-bin/eventbrowser_st_id?ST_ID=R-MMU-8953854
Transport to the Golgi and subsequent modification	Reactome	R-MMU-948021	1	169	0.86087	0.865651	22153	http://www.reactome.org/cgi-bin/eventbrowser_st_id?ST_ID=R-MMU-948021
rRNA processing in the nucleus and cytosol	Reactome	R-MMU-8868773	1	173	0.867194	0.8717	20104	http://www.reactome.org/cgi-bin/eventbrowser_st_id?ST_ID=R-MMU-8868773
rRNA processing	Reactome	R-MMU-72312	1	173	0.867194	0.8717	20104	http://www.reactome.org/cgi-bin/eventbrowser_st_id?ST_ID=R-MMU-72312
Major pathway of rRNA processing in the nucleolus and cytosol	Reactome	R-MMU-6791226	1	173	0.867194	0.8717	20104	http://www.reactome.org/cgi-bin/eventbrowser_st_id?ST_ID=R-MMU-6791226
Ribosome	KEGG PATHWAY	mmu03010	1	175	0.870247	0.874334	20104	http://www.genome.jp/kegg-bin/show_pathway?mmu03010/mmu:20104%09red
Intra-Golgi and retrograde Golgi-to-ER traffic	Reactome	R-MMU-6811442	1	178	0.874697	0.878492	22153	http://www.reactome.org/cgi-bin/eventbrowser_st_id?ST_ID=R-MMU-6811442
Mitotic Prometaphase	Reactome	R-MMU-68877	1	183	0.881777	0.885036	22153	http://www.reactome.org/cgi-bin/eventbrowser_st_id?ST_ID=R-MMU-68877
Keratinization	Reactome	R-MMU-6805567	1	193	0.894762	0.897623	110310	http://www.reactome.org/cgi-bin/eventbrowser_st_id?ST_ID=R-MMU-6805567
Cilium Assembly	Reactome	R-MMU-5617833	1	195	0.897183	0.89986	22153	http://www.reactome.org/cgi-bin/eventbrowser_st_id?ST_ID=R-MMU-5617833
Neddylation	Reactome	R-MMU-8951664	1	214	0.917584	0.919733	15251	http://www.reactome.org/cgi-bin/eventbrowser_st_id?ST_ID=R-MMU-8951664
Processing of Capped Intron-Containing Pre-mRNA	Reactome	R-MMU-72203	1	227	0.929162	0.930876	13684	http://www.reactome.org/cgi-bin/eventbrowser_st_id?ST_ID=R-MMU-72203
Asparagine N-linked glycosylation	Reactome	R-MMU-446203	1	252	0.947063	0.948608	22153	http://www.reactome.org/cgi-bin/eventbrowser_st_id?ST_ID=R-MMU-446203
Olfactory transduction	KEGG PATHWAY	mmu04740	1	1134	0.999998	0.999998	207728	http://www.genome.jp/kegg-bin/show_pathway?mmu04740/mmu:207728%09red
