# Supplementary material for: miR–9-5p regulates immunometabolic and epigenetic pathways in β-glucan–trained immunity via IDH3α
Source: JCI Insight. 2021 May 10;6(9):e144260. doi: 10.1172/jci.insight.144260 (PMC8262351; doi:10.1172/jci.insight.144260)
Supplement: Supplemental Table 3 [file jciinsight-6-144260-s195.xlsx]

## Sheet: Sheet2
Table 5- mRNA expression profile of β-glucan-trained monocytes from healthy domnor and RP patien with Idh3a-p.Ala-175-Val mutation
Name	unstimulation	unstimulation	unstimulation	unstimulation	unstimulation	unstimulation	medium	medium	medium	unstimulation	unstimulation	unstimulation	LPS	LPS	LPS	LPS	LPS	LPS
gene	healther donor 1	healther donor 2	healther donor 3	arRP patients with IDH3α p.Ala-175-Val 1	arRP patients with IDH3α p.Ala-175-Val 2	arRP patients with IDH3α p.Ala-175-Val 3	healther donor 1	healther donor 2	healther donor 3	arRP patients with IDH3α p.Ala-175-Val 1	arRP patients with IDH3α p.Ala-175-Val 2	arRP patients with IDH3α p.Ala-175-Val 3	healther donor 1	healther donor 2	healther donor 3	arRP patients with IDH3α p.Ala-175-Val 1	arRP patients with IDH3α p.Ala-175-Val 2	arRP patients with IDH3α p.Ala-175-Val 3
	Fold change	Fold change	Fold change	Fold change	Fold change	Fold change	Fold change	Fold change	Fold change	Fold change	Fold change	Fold change	Fold change	Fold change	Fold change	Fold change	Fold change	Fold change
Myo1f	0.845077	1.61039	1.32259	1.53573	1.2065	1.10953	1.48174	1.31371	1.55634	0.800271	0.939806	1.75275	1.54238	1.63688	1.04705	1.79005	1.23162	1.14359
Lyz2	0.990711	1.42576	1.59445	1.56653	1.08507	1.10576	1.33214	0.055406	1.71744	1.07436	1.627	1.61759	0.915629	1.0348	2.28041	2.07724	1.60223	1.18627
Cybb	0.826142	1.42038	1.21641	1.59809	0.845086	1.61897	0.971344	0.912402	1.07718	0.929403	0.83333	1.53189	2.1885	2.8634	3.82195	12.821	1.13333	1.81102
Cd48	1.32122	0.808647	0.908957	0.638296	1.34836	1.75443	1.29882	1.56229	0.751263	0.946185	1.12905	0.804	1.61085	1.94475	1.09953	1.96158	1.63203	1.37955
Fgl2	1.32089	1.55438	1.34644	1.22068	1.03566	1.33271	1.08948	1.71759	1.01473	0.964047	1.53145	1.75412	2.54858	1.95715	1.89163	2.35204	1.56379	2.32363
Ncf1	1.16789	0.924061	1.06607	0.780795	0.81535	1.34256	1.00547	1.75728	1.76126	0	1.40159	1.5089	1.89863	1.56595	2.29403	3.63952	2.54527	2.30706
Selplg	1.40496	1.49474	1.19296	1.38246	1.78489	0.930541	1.75802	1.54422	0.983427	1.10302	1.36318	0.869861	4.76115	2.31736	3.76718	2.96819	2.74472	3.77557
C1qa	1.12207	1.65227	1.10899	1.59294	1.38256	0.716516	1.33922	1.17583	1.49318	0.0636732	0.942349	1.79194	3.48096	1.62301	1.89954	1.97306	1.82833	2.14157
Il33	1.31678	1.53613	1.44227	0.971417	1.15194	0.801967	1.13386	1.46353	1.37985	1.3673	1.7709	1.28375	1.1774	2.32886	6.91018	2.18697	1.41538	1.30729
Itgb2	1.55668	0.849581	1.44932	0.895125	1.50211	0.997382	1.6477	1.36697	1.51954	0.956508	1.62167	1.55581	1.81267	0.990338	6.3223	1.19179	1.13478	1.17151
Col1a1	0.851308	1.01399	0.920423	1.0907	1.70417	1.4752	1.60665	0.874854	1.34088	0.928544	1.70273	1.39396	2.25766	2.11013	6.01108	1.66171	3.85148	4.86573
Ms4a7	0.930229	1.26587	1.04599	1.50893	1.53105	1.52297	1.70153	1.22272	0.915999	1.54111	1.39327	1.51456	2.60044	0.950801	1.78874	2.16964	6.78227	3.71934
Fcgr3	0.808253	0.967912	1.03962	0.908375	0.925484	0.965429	1.20281	0.963966	1.68297	1.53901	1.75306	1.34197	1.59519	2.85545	1.71654	2.4923	1.55267	1.69616
Rbp1	1.25455	0.849129	1.01046	0.7574	1.46047	1.751	1.08223	1.47814	1.04624	1.5186	1.42849	1.66403	1.61236	1.01717	1.70344	1.93447	1.88925	2.13782
Runx1	1.14756	1.0577	1.56808	0.980505	0.898824	1.37096	0.976844	1.34247	1.21554	1.36256	1.09607	1.20649	0.938203	1.469	1.52036	1.40526	1.57224	0.941473
Clca3a1	1.42529	1.65248	0.860089	1.53104	0.805962	1.2688	1.6189	1.44415	1.14548	1.51429	0.974313	1.34107	1.08834	1.40907	1.79098	1.63265	1.1608	0.724731
Nkd2	0.855891	0.94664	0.941675	1.29209	0.874406	1.75335	1.79628	1.20177	1.44463	1.38618	1.18504	0.9223	2.64484	1.23034	1.00814	0.903923	1.13732	1.70556
Fcer1g	1.32382	0.946624	1.6018	1.43582	1.46981	0.964479	1.69887	1.351	1.79868	1.42393	1.37667	1.00171	1.98502	1.51993	1.16599	3.7419	1.8575	2.50237
Laptm5	0.0299879	0.950981	0.921557	1.25589	1.34309	0.933909	1.06768	1.43381	1.72492	1.1844	1.22188	1.12311	2.00385	3.56744	1.5099	1.73003	1.44332	1.60268
Myo1g	1.25182	0.858846	1.32081	1.12422	1.07324	0.00860387	1.48155	1.5423	1.72655	1.57401	0.974673	1.72376	1.44235	2.00874	1.35679	1.57344	1.21847	2.87808
Ltb	1.63946	1.6904	1.57264	1.13493	1.65272	1.14516	0.92423	0.0743333	1.68081	1.13428	2.14545	1.2048	1.98766	1.58538	2.028	1.00309	1.42157	0.912515
Adam19	1.54476	1.47688	1.25215	1.74329	1.08298	1.20956	1.07427	0.920834	0.951121	1.15158	1.01273	1.68089	1.91034	0.645299	1.88978	1.49559	1.23327	2.49188
Aif1	1.28646	1.04833	0.905403	0.932861	1.12857	0.913494	1.57781	1.19864	1.21407	1.47211	0.934041	1.10268	1.754	6.04121	2.46506	2.19244	1.60299	1.8103
Adgre1	1.68089	1.4709	0.913314	1.51318	0.861368	0.962203	1.56112	1.06636	1.38165	1.65478	1.49811	1.12892	3.92449	1.55928	1.47349	1.87306	1.94814	2.30676
Mmp14	1.60439	1.30207	1.32746	1.4377	0.869634	1.12138	1.41721	1.07924	1.16047	0.0444006	1.66326	0.971804	2.19452	1.23735	1.73461	2.918	1.92796	2.02655
Clec12a	1.04178	1.20915	1.08704	1.67373	1.709	2.68338	1.73853	0.936859	1.43658	1.11504	1.29587	1.19678	1.46718	2.71949	1.03455	2.90353	1.16273	2.80083
Cygb	0.95228	1.63497	1.53523	1.69922	1.58722	1.61578	0.878537	0.934335	1.05774	0.931958	1.48821	0.942865	2.43996	3.13189	3.92068	4.13826	1.75164	3.01487
AF251705	1.10055	1.87774	0.938347	1.71945	1.32849	1.66751	0.969585	1.10632	0.818381	0.865074	1.00933	1.2744	4.91159	3.7692	3.46962	0.965579	1.89386	1.36322
Sox11	0.852976	0.927573	1.50949	1.36697	1.26759	1.7904	1.40374	1.10339	1.21491	1.79488	0.973603	1.11638	2.96153	1.51523	3.48097	1.66464	1.35095	1.10181
Sash3	1.07072	1.45931	0.948498	0.643753	1.66334	0.805267	1.72205	1.41397	1.0434	1.72397	1.13406	1.01852	1.75243	1.3173	3.40507	2.96102	1.15708	1.77122
Nckap1l	1.45493	1.31162	1.54008	1.47583	0.960825	1.25886	1.13643	0.809338	1.51152	1.0368	1.32817	1.78725	3.45582	2.74664	6.41192	0.94332	1.96886	1.36644
Rac2	0.939947	1.10685	1.47211	1.35567	1.33448	1.29427	1.00632	1.33598	1.67578	1.58181	1.60475	1.43156	2.83937	4.97028	1.19054	2.65387	6.86598	3.16372
C1qc	1.53132	0.957519	1.30264	1.56938	0.942084	1.63814	2.9197	1.42792	1.35249	1.63164	1.7952	1.26826	1.43169	1.59573	2.12992	1.25768	1.57169	1.31063
Gpr132	1.18082	1.68678	0.80409	1.50189	0.889199	1.2557	1.12894	1.24206	0.870561	1.19264	0.846569	0.819759	1.65562	1.12962	2.53861	1.26371	1.5001	1.71201
Sprr2g	1.53082	1.51355	0.944596	1.34788	1.27664	1.3685	1.06498	1.17084	1.43908	1.21511	1.28383	1.78225	1.55335	1.03613	1.85873	1.38229	1.74186	1.29456
Mgl2	0.991	0.850823	0.949083	1.13734	1.49178	0.990231	1.39066	0.859948	0.881012	1.36509	1.18571	0.864845	1.63578	1.92238	1.05581	1.39462	1.23553	1.29542
Lcp2	1.25005	1.29101	1.46985	1.66831	1.71264	0.918969	1.05572	1.04356	1.48723	0.807153	1.57333	1.18525	3.33454	1.01102	1.43434	1.19707	1.91927	1.89321
Mpeg1	0.958923	1.93379	0.971677	1.55865	1.07033	0.949785	1.07924	1.61064	1.13784	1.11687	1.60865	1.25399	1.07423	6.47835	6.89933	1.84826	1.37683	1.67316
Tnfrsf1b	1.58369	1.05316	0.838246	0.978428	1.55412	1.44896	0.957641	0.617524	1.62991	1.04454	1.7322	0.894191	2.52602	2.36389	1.72828	1.90914	2.18084	2.08027
Cd53	1.59888	2.20257	1.43735	0.00697396	1.64433	1.50142	1.74781	0.979092	0.876275	1.34436	1.79498	0.972437	6.00812	1.77933	1.23864	2.8299	2.12538	3.15393
Itgam	1.02642	0.955798	1.28239	1.39895	1.27061	0.916503	1.74571	0.967264	1.38155	0.906378	1.11638	1.33993	1.07856	1.69467	1.17255	2.67296	3.56265	4.62216
Alox5ap	0.925635	1.49989	1.38477	0.759953	0.953521	1.56245	1.01336	1.2144	1.58722	0.759979	1.79598	0	1.36388	1.81038	1.78056	1.15075	1.89181	1.02031
Acsbg1	1.07685	0	0.985736	2.00673	0.867242	0.986792	0.935973	1.34187	1.67495	1.38119	1.37032	0.939321	6.96654	0.00947159	1.68461	1.68644	1.06939	1.62188
Mfap2	1.11262	1.60316	1.54549	0.843451	1.37226	1.40736	1.16067	1.08595	1.44514	1.16375	1.49908	1.64951	1.80748	2.72852	1.43954	1.32664	1.43549	1.89489
Dock10	1.33457	1.18852	1.48084	1.77718	1.38086	1.41874	1.36623	0.856735	0.920166	0	1.48164	1.70796	1.81588	1.94541	1.13898	1.87571	0.635631	2.54535
Serpina3g	0.972249	1.58712	1.00742	1.56482	1.11354	1.55457	0.877749	0.918662	0.961778	1.75794	1.16696	0.0530201	1.73426	1.82895	1.15231	2.51641	4.24015	2.63125
Mgp	1.23318	0.950741	1.05357	1.59935	1.24178	1.67496	1.36618	1.5063	0.933728	0.945344	1.25206	1.37572	1.40593	1.13959	1.99875	1.29749	2.26041	1.03623
Il21r	1.09287	0.981757	1.66355	0.815224	1.2477	1.60438	0.929856	1.0015	1.65536	1.36576	1.63133	1.54777	1.53744	3.72018	1.10044	1.2673	3.14465	2.66367
Egr1	1.2092	1.4604	1.67392	1.19494	0.923215	1.62983	1.38394	1.49403	0.841078	1.65137	1.62976	1.44859	1.58605	1.51832	3.41956	2.80758	1.53995	1.41026
Cd3g	0.930192	1.54333	0.978912	1.7697	1.02975	1.43825	1.55263	1.5548	1.17255	0.903673	1.56328	1.78447	6.27789	3.4835	2.43861	1.03486	1.77747	1.62723
Pirb	1.17779	0.90715	1.04262	0.83634	1.79206	1.29064	0.850824	1.02018	1.70861	1.75595	1.45893	0.841289	1.67424	1.19957	1.40449	1.87104	6.28573	1.87993
Ctss	0.859066	1.09018	1.37404	1.25284	1.56403	1.06852	1.50056	1.627	1.48942	0.974453	1.5308	1.55416	1.81859	1.85116	2.39048	2.44957	2.57306	2.29688
Ms4a6c	1.07187	0.999001	1.36317	1.79194	1.23779	1.04203	0.831114	1.30169	1.22537	0.0586713	1.71458	0.835727	1.71416	2.59997	2.81974	1.70382	1.63031	2.32689
Mfap4	1.21749	1.69015	1.26432	1.30532	1.9658	61.5632	1.76393	1.17717	1.7115	1.63676	1.77036	1.19833	1.6556	1.3032	2.19614	1.97289	1.15962	1.65931
Adgrg2	1.55889	1.5012	1.35415	1.40592	1.21197	1.73873	1.4659	0.841004	1.4161	1.72425	1.41442	0.827972	0.655725	1.10598	1.3367	2.07502	1.87904	1.44944
Clec10a	1.07699	1.5553	1.22098	1.2538	1.26381	1.26966	1.19741	0.047474	1.76213	1.01361	1.30713	1.17073	1.39483	2.43189	1.37277	0.90938	1.37633	1.17618
Thy1	1.25037	1.42173	1.46734	1.66999	1.31341	1.30247	0.967926	1.78027	1.57973	0.836176	1.55858	1.52363	1.914	1.46837	1.02406	3.74053	1.18824	2.99136
Col	1.10135	1.27172	1.47652	2.01306	0	0.852731	1.63676	1.31501	1.33203	1.16514	1.08447	1.28418	1.57567	1.38022	1.2958	1.75799	1.22311	1.80466
Ly86	1.23547	1.48503	1.0418	1.08054	0.930333	1.13583	1.61323	91.5082	1.10146	0.941522	1.31736	1.6072	1.82978	1.34052	2.09364	2.96896	1.00202	1.07522
Ms4a4b	0.928958	1.48904	0.841289	1.90904	0.8562	1.13384	0.975521	0	0.947425	0.873511	1.20029	1.58123	2.51599	0.97422	0.871867	2.24734	1.65811	1.3643
Ccr2	0.831057	0.804361	0.984811	1.51006	1.35904	0.907683	0.9243	1.05105	1.36328	1.0733	1.19322	1.69572	6.40917	0.990017	3.83363	0.742645	1.25703	1.07617
Egr2	0.91917	1.68214	1.08048	1.55749	2.31693	1.59044	1.08616	0.995577	0.983011	1.32549	1.10992	1.06855	3.89327	0.921685	1.58797	1.08277	1.43393	3.0336
Ltbp2	1.21366	1.58213	1.62395	1.30908	1.27143	1.05401	1.31051	1.48777	0.840367	1.27668	1.0878	1.54897	1.15832	2.05066	2.20295	1.91407	1.1528	1.02671
Clec4a2	0.93558	1.44943	1.30886	1.52426	1.06637	1.08151	1.79058	0.942709	1.75494	1.08302	0.945204	1.58212	1.09031	2.04287	1.07862	1.92611	1.96344	1.45799
Cxcl5	1.32411	1.10034	0.949164	0.928376	1.68107	0.841081	0.872011	1.76485	1.74879	1.50966	1.60964	1.0693	1.69607	0.909132	1.25598	2.06382	2.61713	1.57417
Sox9	0.885804	0.922376	1.05547	1.79662	1.23659	1.375	1.76081	0	1.07377	1.18638	1.04437	1.07448	1.75061	0.624671	2.06311	0.934774	1.79631	1.65718
Ccl9	1.43696	1.48239	0.947311	1.74331	1.585	0.932428	1.65663	0.0372614	0.815264	1.50116	1.42898	0.903534	1.71654	1.57991	1.84237	1.38097	2.37177	1.23315
Fcrls	1.4786	1.2861	1.49114	1.74917	1.74084	1.60278	1.63878	0.883033	1.0637	1.13871	0.837847	1.1859	1.19239	1.93301	1.57147	0.991019	1.07138	1.73391
Adh1c	1.62714	1.31533	0.886942	1.31544	1.12936	1.12656	1.116	1.15355	1.01183	1.41059	1.26288	2.06069	4.84276	4.46494	4.14791	3.16141	2.2512	2.43695
Pgk1	1.39685	0.955347	0.969171	1.51573	1.0125	1.08742	1.67739	1.12244	1.52807	1.05819	4.49976	2.77688	4.13283	4.54814	4.83805	5.3102	5.61159	4.05428
Pgm1	1.60213	1.25398	1.33824	1.14938	1.11687	1.79192	1.23258	1.75095	1.73989	4.62597	4.76936	2.39741	1.29296	1.13577	13.7486	8.67305	4.02818	3.76526
Pklr	1.03428	0.87669	1.02367	0.849719	1.24942	0.843104	1.04124	1.67896	1.29198	8.04863	4.05642	1.40593	1.93983	4.90875	8.13589	5.60515	3.01192	1.5236
Hk2	1.60782	1.14907	1.22418	1.24657	1.02511	1.45978	1.48002	1.0652	1.45306	3.65189	3.97361	2.34816	1.40979	5.61499	4.65094	8.96844	5.86914	2.19971
Ldha	0.866379	1.02467	0.942504	1.14096	1.29924	1.75204	1.65033	1.91653	1.65268	9.31077	3.11323	4.85102	4.71223	4.03488	3.84628	4.58073	7.0916	3.05625
Pgam1	1.0273	1.56579	1.06894	1.7209	1.33372	1.06741	1.796	1.89767	1.46433	2.99157	2.50017	3.56985	4.37052	1.1106	3.33998	4.53013	4.56209	3.04748
Pgam2	1.54877	1.30019	1.32659	1.25784	1.3292	1.35804	1.38062	1.85221	1.16647	0	2.74676	2.89368	1.51659	1.72128	4.57796	1.71053	3.1879	3.71102
Pkm	1.08616	0.924293	1.60515	1.45198	0.863745	1.35656	1.17842	1.7684	1.22669	2.85556	6.41059	2.06664	3.0811	3.11463	3.56943	4.87608	3.42478	4.03166
Aldh1a1	1.17662	1.26197	1.91547	0.98068	1.01214	0.917414	1.37678	0.944014	1.17885	1.06676	4.8139	1.3322	2.75093	3.68985	5.44306	4.19608	4.53109	6.57154
Aldh1a2	1.64237	1.1993	1.37259	1.31966	1.56235	1.17643	1.64342	1.02356	1.80431	2.05557	5.07084	2.1928	1.66071	5.24261	4.00626	5.01465	4.77575	0.121204
Aldh2	1.01417	1.2001	1.64775	1.74502	1.34086	1.57539	1.62314	1.21179	1.16394	2.00353	1.97053	4.58837	1.63572	1.90952	2.41021	5.7249	5.03129	3.41231
Acss2	1.55382	1.34147	1.44245	1.78583	1.45341	1.34593	1.07816	1.33203	1.12763	7.51627	3.64569	2.91696	4.85845	4.38651	2.91562	3.44008	3.30301	4.46433
Aldh5a1	0.932017	1.31428	1.47345	1.1532	0.899484	0.978456	1.39653	1.12892	1.69249	2.49512	6.27361	2.56835	1.87135	1.27808	1.91491	3.48355	2.69857	2.41923
Glut1	1.30636	1.56566	1.4443	0.903304	0.898868	1.01132	1.22922	1.25271	1.41739	4.63052	8.96543	1.43814	1.19357	1.53582	1.40532	0.0973285	6.56303	0.262927
Adh5	1.05102	1.30019	1.24141	1.81215	1.21104	0.956067	1.17628	1.8633	1.8076	3.12763	9.03647	1.34036	1.50146	1.01698	1.95787	3.87517	4.99816	3.81734
Adh4	1.13068	1.25667	1.47927	0.979266	1.50363	1.11515	1.10644	1.83829	1.68146	2.40344	2.73951	3.8041	1.04568	1.04197	1.30166	7.07272	3.08684	3.13789
Adh7	1.54421	1.2908	1.40455	1.14328	1.62706	1.39107	0.868523	1.34179	1.43029	5.50777	3.2804	2.51774	1.6574	1.40217	1.63401	3.05171	6.08914	3.4135
Adpgk	1.1463	0.801286	1.21927	1.08687	1.18761	0.753621	1.36586	1.00006	1.75543	6.27873	5.42282	1.75707	1.99367	1.14719	1.5151	1.87703	2.15334	1.9189
Akr1a1	0.909736	1.54408	0.957135	1.4755	0.86197	0.792551	1.81588	1.81256	1.19758	7.01824	5.40228	1.96726	1.45093	1.37819	1.07633	2.03056	1.67077	2.04515
Aldh8a1	2.01683	0.974277	1.4772	0.967345	1.74393	1.74157	1.91813	1.86758	1.35306	2.58909	2.91805	2.731	2.63194	4.94953	6.01133	6.46361	3.39306	1.35586
Aldoa	1.07901	1.197	1.26987	2.00704	1.27313	0.944149	1.78647	1.57327	1.86247	23.3651	21.1186	2.20537	3.83387	4.08044	5.35429	7.27769	3.8042	2.97228
Bpgm	1.04683	1.40537	0.977976	1.59843	1.28862	1.697	0.863953	1.11785	1.79396	2.07423	16.5089	2.2937	2.42985	1.94615	2.26888	2.99896	1.97694	3.48985
Dlat	1.55928	1.22615	0.895134	1.47705	1.55627	1.38343	1.40396	1.64198	1.23252	6.92331	6.77983	2.30037	1.21493	3.28409	1.58622	6.05724	4.6269	3.26976
Dld	1.62506	1.62845	1.18143	1.02604	1.0054	0.851496	1.93644	1.00002	1.56744	3.81939	3.56879	2.64959	1.21218	1.21347	1.63528	5.21433	1.7062	1.06541
Fbp1	1.05881	1.28173	1.67578	1.17555	1.58074	0.92436	1.41484	1.91952	1.84573	2.68317	6.1371	2.17194	3.37858	1.65902	4.27284	3.66088	4.96619	3.15505
Fbp2	1.67793	1.29504	1.15632	1.68349	1.27481	0.912448	1.70983	1.13131	1.88219	9.48074	1.1477	1.45224	1.40481	1.98294	2.21434	3.88979	6.18214	3.55186
G6pc2	0.863998	1.61147	1.56257	1.41548	1.21866	0.852529	1.87621	1.74846	1.26786	4.11612	3.70527	2.66056	1.88225	1.75521	1.3429	2.53443	3.17882	7.69844
G6pc	1.48002	1.56625	1.32556	1.23397	0.866862	0.957438	1.02488	1.97787	1.2538	2.42688	4.2989	1.55684	5.28367	4.497	2.07582	4.7812	3.68785	7.56781
Gapdh	1.35672	0.895283	1.55489	1.153	1.43896	0.851084	1.77205	1.21684	1.12137	3.84751	5.76111	1.43089	1.80948	4.25161	1.58338	4.16346	2.42838	4.07417
Gck	1.19523	1.39445	0.936906	1.07448	1.07274	1.43424	1.2267	1.31855	1.16795	1.68325	3.08611	2.64749	2.08632	1.85209	2.30651	8.15791	5.34292	6.26043
Ldhc	0.806908	1.26496	0.892859	1.38097	1.08167	1.29989	1.86995	1.56675	1.96336	2.4165	2.07466	2.2158	1.76009	1.72563	2.24212	2.16621	3.60395	3.52535
Pck1	1.04996	0.919463	1.65717	1.73592	1.56316	0.948201	1.9838	1.507	1.83591	6.63946	5.00072	3.22459	3.62254	1.79849	2.0214	4.23546	4.74857	2.32973
Pdha1	1.07509	0.816053	1.11639	0.919536	1.71256	1.32793	1.83509	1.56436	1.6411	6.19952	8.57446	2.57673	4.09536	3.17267	2.69249	3.93995	3.4623	3.92199
Pdhb	1.3467	1.4442	1.38861	1.61066	1.49205	0.931744	1.85365	1.69109	1.46762	7.80029	6.92252	2.85886	1.24866	1.58431	0.975398	4.94559	3.5729	7.66536
Pfkm	0.84815	0.91029	1.2809	0.928544	0.828858	0.951234	1.03592	0.872911	1.13469	3.61064	6.48038	1.86435	2.07071	1.9755	2.56746	2.74688	3.66355	4.20226
Hif1a	1.63676	0.940762	0.994074	2.25002	2.7355	1.47109	1.02154	0.958626	1.71918	8.75187	2.11515	4.72587	1.54162	1.94817	1.8917	5.24773	4.62087	6.63349
Mvk	1.13828	1.68997	0.95016	1.4827	1.16144	0.971376	2.25253	2.09046	1.03755	1.75542	1.91615	1.36757	2.44595	2.04592	1.80387	2.44404	3.92707	2.36697
Pmvk	1.27514	1.43658	1.32395	1.51716	1.63711	1.16396	1.62253	1.40747	1.74329	2.25476	3.30838	1.267	3.69634	3.52219	2.41363	2.14765	3.41382	2.34334
Acat1	1.55579	1.31582	1.6266	1.75443	1.52122	1.02131	1.56714	1.52683	1.52524	3.74069	1.06473	1.53999	2.69927	3.84531	2.78715	2.91263	3.25484	4.0604
Acat2	1.10351	0.911784	1.22778	1.57909	1.56898	1.78904	1.44783	1.83765	3.52644	1.03333	2.30433	1.30213	1.26199	1.9821	3.60073	1.18021	1.69185	1.6089
Hmgcr	1.29987	0.845302	1.6551	1.65286	1.71985	0.710037	2.36443	1.45726	0.668513	1.88571	0.836307	1.63458	2.71418	1.94361	3.43401	1.67991	3.73614	13.5053
Hmgcs1	1.42249	1.48457	1.22949	1.22008	1.36609	2.89541	1.76213	1.09801	2.62169	1.60906	1.64305	0.818897	2.53088	3.26271	4.59174	3.31774	2.33687	1.98807
Hmgcs2	1.21254	0.945153	1.35621	2.18277	1.50692	0.991312	1.32565	2.53503	2.34422	1.52071	1.28313	1.83165	2.37742	2.20238	3.16345	3.07871	2.22199	2.35691
Hadha	1.08959	0.82957	1.5946	1.1909	1.67956	0.997561	4.48422	1.42379	4.12874	0.455114	2.98804	0.856848	1.76318	1.42416	1.4677	2.49315	2.82941	1.66494
Hadhb	2.02195	0.852519	1.16008	1.33111	1.55403	0.803342	1.19599	1.55088	3.36296	1.60032	1.45281	1.31088	3.00177	2.27298	2.5906	2.57624	3.42851	1.17404
Mvd	1.33492	0.974586	1.67296	1.90505	1.5275	1.0529	1.91085	0.513785	1.11106	4.88972	4.33433	1.03067	1.20537	1.21197	1.98776	0.883719	1.06208	1.75356
Idi1	1.38482	1.48782	0.989428	1.519	1.37894	1.30494	1.35306	2.68347	1.38686	1.44558	1.15226	0.978758	4.39016	4.77882	4.31418	3.70702	2.05033	4.25527
Fdps	1.07816	0.968349	1.95873	1.73687	1.46488	1.69735	2.59294	1.19575	1.86896	2.65399	2.17812	4.90656	3.31322	1.60941	2.72736	2.63288	3.09148	6.55679
Fdft1	1.64245	1.65078	1.51321	1.31027	1.08575	0.930886	2.64763	4.36993	1.09599	1.43481	1.43024	1.70482	1.37542	1.74958	1.49865	1.13941	2.50424	1.6089
Sqle	1.43189	1.1231	1.18492	0.956373	1.8088	1.15185	1.65071	1.8286	1.9289	1.38984	3.52508	1.48639	4.79191	3.12172	1.65644	2.46988	2.52385	5.70111
Msmo1	0.906779	0.817251	1.18218	1.3946	0.959736	0.947825	1.12975	2.25069	1.74399	1.5523	1.48448	1.5673	1.89117	1.08308	1.53722	1.25651	1.50066	1.7048
Nsdhl	0.902736	1.14713	1.03788	1.52762	1.16632	1.23567	1.67896	1.52271	1.63758	1.69275	1.25303	2.61168	2.65403	4.89459	3.02224	2.63052	2.181	3.8041
Hsd17b4	1.437	1.54309	1.6954	1.25271	1.54501	1.34907	1.126	3.42913	3.02803	1.08399	3.15335	2.25555	4.93883	2.71577	2.52789	4.03562	2.66634	3.80013
Ebp	1.11745	0.96829	1.55999	1.23683	1.20909	0.888318	1.83774	1.61199	1.49114	1.19085	1.55872	0.638566	1.45233	1.74673	1.57401	2.11132	1.91631	1.77525
Dhcr7	1.43225	1.33934	1.31543	1.60279	1.42812	0.900905	1.56247	1.12481	2.54168	1.35112	1.63612	1.0606	1.53993	1.37497	1.77322	1.72233	1.66572	1.55649
Akt1s1	1.29141	1.28992	1.25945	1.39847	0.939841	0.9916	1.3257	1.16231	1.75673	1.40004	1.06911	1.45319	2.21858	2.75484	1.32968	4.87028	1.36018	2.43355
Akt2	1.65033	0.981277	1.226	1.15094	0.914681	0.958873	1.08282	1.55938	1.12904	1.98572	1.40159	0.875546	2.53206	2.61926	21.774	1.78739	2.45996	1.69796
Braf	0.903073	1.12925	1.37796	1.3866	1.31756	0.995102	1.62593	1.71576	1.60524	1.97726	1.98853	1.24155	4.78708	4.92785	3.24137	4.80462	4.25025	4.70477
Cab39l	1.4165	1.10808	1.25058	1.59511	1.79883	1.294	1.40159	1.74182	0.690818	1.78836	1.87136	1.75257	2.12541	1.33601	2.86954	2.7375	1.62269	1.50472
Cab39	1.55299	1.57451	1.69055	1.26443	1.49786	1.5306	2.11767	1.65837	2.08796	1.60144	1.88304	1.99118	1.73869	4.84786	3.41557	4.36882	4.1755	2.09732
Eif4b	1.26696	0.903534	1.65015	1.43911	0.954508	0.776377	1.54168	1.2199	1.71189	1.00353	1.83634	1.42683	1.83609	1.94954	0.741459	2.91746	4.18068	2.53794
Eif4e3	0.92928	1.33371	0.853792	1.55592	1.1302	1.20749	1.42783	2.07863	2.00856	1.93805	1.80541	1.20607	1.52685	2.13896	2.98941	1.06163	1.00302	1.09272
Eif4e1b	1.18786	1.56379	0.914643	1.53896	0.923502	0.869373	3.90842	1.85607	1.63551	1.12044	1.86086	1.34507	2.62728	2.21117	1.59493	2.24715	2.71919	1.87265
Igf1	1.28334	1.48895	0.846648	0.840184	1.09991	1.19634	2.20271	1.47228	1.38241	1.19481	1.57184	1.73825	3.93742	2.64319	2.48546	1.2072	1.74927	2.04506
Ikbkb	0.844425	1.30219	1.11631	1.17194	1.69384	1.18596	1.8983	1.65482	1.56565	1.49428	1.00526	3.60152	1.25666	2.05568	2.54036	3.55975	2.62428	2.12841
Ins	1.17555	0.963471	0.909839	1.58657	0.889778	1.11238	1.37678	1.80544	4.35716	1.69458	1.00738	0.718985	2.01996	3.92637	2.41372	2.19575	2.42121	4.09017
Irs1	1.55306	0.938202	0.974203	1.23386	1.06771	1.61146	1.15531	1.71455	1.67327	0.39267	1.63241	2.01974	3.25385	2.2727	2.03977	2.2582	2.92268	1.8186
Mapk1	1.32772	1.26773	1.64348	1.02246	1.73074	0.877239	2.30669	3.08702	1.9036	2.20356	3.80091	3.17639	1.31262	2.35301	4.24454	2.02983	1.2108	2.07808
Mapk3	1.28538	1.13635	1.27103	1.64591	1.30191	0.87868	1.21524	1.22266	1.81212	1.33744	1.80274	1.7682	3.17583	1.65809	1.7425	1.85908	1.0521	1.56429
Mlst8	0.956181	1.55162	1.0392	1.61183	1.06949	1.29373	1.87136	1.5503	1.01906	1.21882	1.90527	1.42969	1.02505	2.97324	1.40127	2.56158	2.40995	4.79071
Mtor	0.978083	1.19043	1.32869	1.56243	1.52425	0.851062	1.37497	3.3533	1.59469	1.83763	1.13097	1.46318	3.10695	2.38282	2.9786	2.47228	1.45136	3.34838
Pdk1	1.32517	0.981203	0.92705	1.26193	1.54401	0.944355	0.992729	1.52711	1.72397	1.06246	1.42248	1.23587	2.18793	1.14695	2.04405	2.32829	2.22223	1.30715
Pik3a	1.498	0.875766	0.829453	1.45654	1.26367	1.44979	1.99863	1.12346	1.15569	1.63454	1.22035	1.20002	1.63578	1.93679	2.99961	2.97142	2.39561	2.22005
Pik3cg	1.31547	1.53976	1.13861	0.964046	1.56768	0.937642	0.923987	1.56688	0.741685	1.264	4.84643	1.69243	2.70771	1.91349	1.53828	1.90048	4.45581	2.92013
Pik3r3	0.978524	1.11538	0.97838	1.53635	1.40574	1.56818	2.21942	1.17517	1.61194	1.82524	1.17088	1.93779	1.38218	4.28396	2.13251	4.52762	2.55133	1.976
Pik3r1	1.56781	1.54057	1.03853	0	1.50681	1.62248	1.49428	2.10081	1.19669	0.907198	1.28196	1.10837	1.48237	2.04654	1.51031	2.05171	1.96563	1.48317
Prkaa2	1.17718	0.90737	1.32494	1.3397	1.09341	0.991608	1.45378	1.55733	1.00095	1.34927	1.73662	1.62841	1.5459	1.30986	1.60364	1.28752	2.11879	2.49815
Prkca	1.34756	1.37248	0.889795	0.880049	1.57995	1.48395	3.03447	1.17137	1.2963	1.90265	1.4519	1.66162	2.86383	1.82467	2.88467	1.35135	1.85069	2.77004
Prkcb	0.998635	0.824988	0.905818	1.431	1.0015	0.830541	1.24049	0.59114	1.44093	0.15286	1.18488	1.73825	2.51312	2.00475	1.70677	4.19144	2.60086	3.712
Prkcg	1.43253	1.25737	1.54643	0.950232	1.40593	1.0645	1.05373	1.09549	1.44295	1.07884	3.65129	1.07262	2.81596	2.46101	2.14002	2.99922	2.12581	2.75517
Pten	1.57991	0.965462	1.69384	1.12983	1.1817	0.987498	2.57274	1.6573	1.74997	1.60928	3.61697	1.525	4.08802	2.25532	2.30367	2.34811	2.48718	2.55464
Rheb	0.887217	1.57934	1.03289	1.14998	0.812917	1.51297	1.80098	1.08195	1.67287	1	1.66661	1.99021	1.14428	1.94585	1.51658	1.65623	1.79845	1.29157
Rps6	0.963966	1.32328	1.31855	1.76068	1.46899	1.60793	1.42118	1.09519	1.56677	1.38858	1.93024	0.775849	1.22307	4.08199	2.34118	3.87552	4.44644	2.49847
Rps6ka1	1.16122	0.918564	0.926951	1.77266	1.47695	0.983076	1.55211	0.998635	1.12149	0.510814	1.98325	0.998889	3.20766	2.05728	2.6647	1.2487	3.38076	4.24469
Rps6ka4	1.32263	0.946804	0.922169	1.68199	1.05827	1.33952	1.02183	1.34473	0.587969	0.987549	1.09262	0.934904	3.94007	4.10347	1.71455	2.41612	2.83073	1.50721
Rraga	0.96362	0.983651	1.0163	0.963028	1.34923	1.653	1.15393	1.73039	1.42359	1.5904	1.79511	0	2.61168	2.98054	4.93133	3.18756	2.61074	2.35922
Rragb	1.00729	1.41818	1.58163	1.39993	1.45323	1.63857	1.39985	1.38968	1.84061	1.48394	1.54847	1.58901	2.05246	2.09734	2.65713	1.716	4.76674	4.775
cSHMT	0.95171	0.859445	0.901288	0.926463	1.75345	1.04287	1.77074	1.68185	0.699291	1.14735	1.36931	1.12073	1.82107	1.08206	3.31634	1.03517	1.19322	1.84264
TYMS	1.42108	1.30097	1.46225	1.04896	1.14286	1.45719	1.13308	1.12389	1.93905	0.843287	1.302	1.54864	1.69296	1.09455	1.2569	1.95892	2.7501	1.82001
DHFR	1.80789	1.11777	1.55352	1.02999	0.804406	1.12884	1.88803	2.84702	1.25877	3.39491	1.67544	0.383707	3.47993	1.79093	1.88295	0.495345	2.94966	2.06806
Alt2	1.35877	1.30667	1.5336	1.53229	1.55162	1.08219	1.97308	1.77928	1.63676	1.48803	1.38485	1.26563	1.27054	1.80001	1.07951	1.55763	1.35784	1.08133
Alt1	1.61111	1.32863	0.953452	0.876003	0.804406	1.723	1.44866	1.48098	2.08248	0.997866	1.22014	2.51585	1.93176	1.39272	1.61385	1.10576	1.00519	1.0733
Ast2	1.54013	0.915515	1.54626	1.07535	1.32936	0.932781	1.37435	1.83984	1.52896	2.52169	1.62319	0.0409919	2.2381	1.83984	1.27845	1.57253	1.02111	3.33754
Ast1	1.54422	1.16846	1.11518	1.39565	1.12922	1.7778	1.28183	1.64118	1.05121	1.36559	1.90374	1.09025	1.10731	1.79727	1.38633	1.89771	1.50967	1.19562
Ndufc1	1.14158	0.875955	0.880447	1.26738	1.09556	1.39608	1.09783	2.6727	1.73245	1.39884	1.34132	0.148048	1.53752	2.23948	3.87003	1.55711	2.12791	1.98721
Ndufb2	1.03845	0.848064	0.807877	1.67313	1.55051	1.74431	1.09579	1.87719	1.6853	0.852473	2.83949	1.49722	2.33992	1.9579	1.7208	2.27839	0.311054	1.40243
Ndufa10	1.50718	1.1835	1.59216	1.05826	1.19348	1.67379	1.61716	1.83695	1.97068	2.35651	1.55548	2.01673	2.22104	1.25226	2.04468	0.12892	0.347241	0.386973
Ndufb9	1.09915	0.81773	0.99377	1.4547	1.64734	1.57401	1.26161	2.50237	1.66271	1.36585	1.41783	1.45647	1.18176	2.08611	1.83845	1.32901	0.753485	0.631925
Ndufs6	1.55404	0.797707	1.46592	1.50078	0.844797	0.982541	1.28945	1.72385	1.84629	0.117335	1.43443	2.73903	1.47374	2.34854	2.04335	2.09487	1.88497	0.147839
Ndufs8	0.802576	0.911996	1.48454	1.50044	1.17452	1.00034	1.70633	1.50893	1.35884	1.83539	1.84895	2.13729	1.89203	1.4147	2.48043	0.911584	0.877492	0.621051
Ndufa9	0.814429	1.43264	1.60949	1.07499	1.73182	1.19902	1.89653	2.15591	1.91184	0.86137	1.22035	1.4064	2.6577	1.80369	2.16934	0.508939	0.322301	0.604595
Ndufb5	1.54254	1.68216	1.67147	1.2844	1.76758	0.00467364	1.57229	1.13443	1.52848	0.269224	1.03411	1.06201	1.74949	1.45316	1.50574	0.936278	0.343412	20922143251163
Cyp51	1.39365	1.30113	0.955479	1.76421	0.94689	1.62312	1.22835	2.94191	2.86247	1.17357	1.04272	1.05903	2.73989	2.22831	1.30463	0.766378	0.814417	0.405923
Uqcrc1	0.947967	0.918903	0.920754	1.54999	1.31864	1.62697	1.61683	0.982798	1.31955	1.32448	11.4996	1.58996	2.01369	1.26163	3.1935	1.78472	3.10121	0.159581
Atp5b	1.26343	0.873018	1.67586	1.73632	1.26054	1.13444	1.5455	0.945213	1.07953	1.77525	1.6644	1.68626	1.82838	2.30265	3.25351	1.0654	0.737325	0.799056
Atp6v1b1	1.24552	1.34138	1.10438	1.31817	1.41868	1.16093	1.46928	1.16218	1.13238	1.15768	1.48419	1.03601	2.04358	2.42906	4.79351	0.623395	0.780945	0.661988
Atp5o	0.907661	0.958541	1.55321	1.31843	1.02745	0.958037	1.91386	1.56807	2.26367	11.5278	1.17653	1.81377	1.07513	1.65617	1.14628	4.05583	4.92785	3.31294
Atp5k	1.14751	1.02339	0.917353	1.19764	1.39217	1.49634	1.11189	0.713742	1.71489	1.6657	1.63716	1.0539	1.97202	2.00891	2.80947	2.11925	4.56668	3.17896
Atp5e	1.55625	0.818976	1.36209	1.07816	1.3291	0.801694	1.3976	0.237934	1.69796	1.44861	1.36532	1.93763	2.27028	3.4736	2.12687	0.445311	0.879157	1.00793
Atp6v1g3	1.25786	0.838191	1.50301	1.13492	0.918156	0.972875	1.50012	0.83118	1.02142	1.06508	1.85995	1.99511	3.49301	4.4914	2.35549	1.06654	0.205823	1.03596
Cyc1	1.36754	1.4246	1.43369	1.68083	1.10742	1.28173	1.10749	31.8532	1.32767	1.74703	1.53578	1.59681	3.18526	2.20035	2.25659	1.3355	1.47856	1.7577
PGC‐1α	1.62414	1.13402	1.24253	1.36529	0.861036	1.68599	1.03299	1.33983	1.23658	1.43948	1.54533	1.10888	6.82876	1.37294	2.81795	0.720326	1.39394	0.536792
Idh3g	1.27439	1.49543	1.10344	0.877757	1.05633	1.54469	1.18286	1.61899	1.57946	1.55267	1.69118	1.49464	1.38438	1.88759	1.61146	0.367086	1.32135	0.776789
Idh2	1.13379	1.13562	1.45239	1.255	0.953064	1.57629	1.8028	1.11842	1.39653	1.58296	1.54269	1.93295	2.19207	1.92861	2.1744	0.548199	0.650209	0.750561
Idh3a	1.26713	0.986622	1.52297	1.22114	0.962665	0.932557	1.89286	1.05108	1.95438	1.44981	1.33405	1.49588	1.7626	1.51869	1.36436	0.844133	0.356906	0.499785
Ogdh	1.52089	1.06495	0.990678	1.58801	1.35029	1.70692	1.702	1.41227	1.56905	1.62414	1.27526	1.52748	8.32922	1.15235	4.09828	0.960054	0.957047	0.416216
Fh1	1.60287	1.20139	1.55626	0.989335	0.988762	1.2424	1.42542	1.50441	1.77043	1.08855	1.7473	1.19484	1.60006	1.82212	1.69571	1.32356	0.524432	0.373
Sdhb	1.47037	1.60941	0.946696	0.963426	1.53347	1.68988	1.94205	1.89566	1.65429	1.48758	1.71875	1.45688	2.22409	2.49537	4.09743	0.231906	0.941245	0.472602
cs	1.36832	1.25878	0.999927	1.091	1.70252	1.67501	1.878	1.13566	1.9097	1.23547	1.06856	1.22546	2.41402	3.74017	3.31202	0.714922	0.675727	0.166681
DAPK1	1.5209	1.03867	1.32808	1.64763	1.34782	1.28925	3.91926	2.70868	1.62591	2.0736	1.9189	1.19453	4.90695	2.76009	2.80077	2.54057	3.88888	2.92818
TRPC5OS	1.69572	1.14058	1.39079	1.12842	1.01751	0.912667	1.43877	2.2372	1.6728	2.00236	1.63039	2.73203	2.91752	2.65195	4.66105	2.89522	2.25659	2.2796
PSMC3	1.39068	0.826645	1.60855	1.66287	1.08076	1.25859	3.21894	5.54234	1.13068	2.52547	2.74184	2.57823	1.24813	2.18065	2.1097	2.80258	2.91693	2.29633
PMM2	1.65617	0.889121	1.63317	0.800833	1.03983	1.2087	1.79986	2.72615	2.03474	2.77329	1.92622	2.2977	3.13385	2.20315	2.96462	2.46896	2.68697	2.55548
PPME1	0.888952	0.883665	0.860492	1.36431	1.25128	1.65536	0.81689	2.42959	4.24432	1.50176	2.78773	2.22958	2.69481	2.54198	4.527	2.89202	2.04835	4.14874
TM7SF3	1.22465	1.48123	0.895455	1.69635	1.02927	0.966233	1.76361	0.977348	4.09955	2.23501	3.09185	3.9243	1.84407	2.7002	3.5134	1.18824	1.66707	3.48392
ZNF331	1.14835	1.46854	0.937716	1.37023	1.50314	0.897713	2.3782	2.85996	3.49972	31.7514	2.77515	2.59371	2.17859	1.44557	2.17556	4.65346	1.749	2.35853
MKX-AS1	0.957343	0.99738	1.15506	1.25833	0.96499	1.63808	2.84803	1.50966	2.31054	5.86573	1.3997	2.83625	1.46982	2.32818	1.96891	1.64465	6.07842	2.25238
CDC34	0.945237	1.00357	0.931657	1.67391	0.895142	0.8386	3.61027	4.04403	1.24389	2.65033	3.16477	2.54982	2.26269	3.3462	1.10615	1.52857	1.95314	2.65947
RSRC2	0.920891	0.990658	1.58531	1.53105	0.823928	1.21208	2.38968	2.60947	4.89429	2.75925	1.92866	2.39135	4.4463	2.44919	2.18595	4.36909	2.03023	3.20926
MTCO2P20	1.32547	0.984393	1.53013	1.04434	0.822727	1.65797	1.82396	1.77577	1.03455	1.8163	4.3147	2.13023	2.2744	1.08819	1.80066	1.85809	1.74233	1.9233
DGKA	1.33825	0.808174	1.23673	0.905034	1.55168	1.67305	2.07326	1.78537	2.73214	2.90048	1.8454	5.33815	2.37124	2.43516	2.5147	2.82042	2.01524	2.17918
MIS18BP1	0.978218	1.67826	1.4956	1.46079	1.57866	1.70497	1.28167	2.95163	3.51919	2.78561	2.8522	1.05186	2.26894	1.66544	1.30913	2.26715	1.1063	3.89543
KXD1	1.34095	0.987517	1.21978	1.76328	0.828525	1.71611	3.10492	0.820807	1.58389	2.96726	2.92978	4.91206	2.62246	1.16789	1.37257	2.27131	4.15991	4.22993
FAM114A2	0.976284	1.09035	1.49791	1.06825	1.68767	1.61596	3.74065	2.36658	1.51288	3.80964	1.49244	2.84937	0.73142	3.77286	1.76104	2.59413	2.64962	4.09439
LASP1	1.30713	1.17785	1.07487	1.18802	1.74124	1.73679	3.98704	1.44935	1.08331	0.817409	4.38535	3.79353	1.90387	2.92166	2.25166	1.98633	3.77302	6.31208
ARMC5	1.40023	0.864218	1.36147	1.35466	1.47058	1.64111	1.74101	1.52917	0.974027	1.0107	2.01349	1.18098	2.97047	3.49448	1.36216	2.25197	1.63369	2.22722
NGLY1	0.937635	1.59735	1.37372	1.04291	0.863596	1.12087	1.71882	1.16691	4.72466	1.63521	3.40437	2.04355	4.19309	1.74303	4.70918	2.20034	3.69866	1.37287
TMEM91	0.905606	0.997083	0.956621	1.53216	0.81045	0.950391	2.56304	2.26087	3.80023	2.2775	2.59173	2.20536	3.45413	3.79044	1.66304	2.02022	7.39392	2.09939
MAGEB10	1.0652	1.47687	0.990393	0.891794	1.16447	1.59465	2.34834	2.50045	4.06758	1.82866	1.56503	2.42269	2.67129	1.31978	1.66073	2.05277	4.06654	1.12132
SEC31A	1.40961	0.956218	1.06195	1.72148	1.37504	0.859599	2.60001	1.86015	4.22146	2.03685	3.0786	2.2321	2.17892	1.66818	3.06936	3.97181	3.87557	1.32703
AP1G2	1.2083	0.976907	1.5243	1.23402	1.27633	1.04169	2.34163	3.91315	2.52451	2.36852	2.74142	2.76958	1.79268	4.28952	1.54279	2.6826	4.59743	2.72264
ZNF479	1.1374	1.48974	1.5439	1.77515	0.946948	1.33121	3.03159	1.96874	2.37467	2.15488	2.05064	2.6973	3.2048	1.25387	3.15205	2.69757	1.46188	2.82682
LONRF2P1	0.936669	0.982887	1.59653	0.856735	1.46882	0.997795	2.66966	1.39354	2.42688	1.60722	1.32484	4.03827	1.67302	3.2289	1.09787	1.17455	3.0344	4.57389
FMR1-AS1	0.879753	0.903784	1.66119	1.38394	0.94483	1.21452	4.40139	3.04486	2.13508	3.97495	1.35414	2.8299	1.468	1.80975	2.82479	2.7292	1.7152	1.84827
TRMT1	1.33415	0.91604	1.05352	1.5175	1.38592	0.903955	1.81311	2.02271	1.96031	0.176583	2.91034	2.63373	1.50707	3.37701	2.58488	1.80903	4.55738	0.961333
MRPS28	1.65617	1.42974	0.936352	1.05824	1.2206	1.79209	3.82353	2.51914	4.05956	1.39433	2.24702	2.38181	3.832	3.78368	2.77018	1.68943	2.08226	4.54221
COMMD8	1.2727	1.67541	1.40356	0.941056	1.02476	0.827693	2.97158	3.89967	3.26181	1.28742	1.35654	2.15591	2.18108	3.0948	3.92153	2.03228	1.24797	1.9901
NUTM2A-AS1	1.13719	0.83267	1.06286	1.2479	1.71073	1.35418	2.37002	3.99609	3.39005	5.00993	1.97637	3.25617	1.9726	2.93506	2.37429	2.37845	2.53173	0.296618
MKRN1	1.32154	1.19836	1.30449	1.40217	0.980195	0.871361	4.06148	1.83159	3.95664	0.257903	0.828705	3.01227	1.78944	4.13547	2.8824	2.43741	3.51014	2.85194
PAX9	0.879471	0.988111	1.53109	1.28801	1.45834	1.25001	3.83825	1.10936	3.92528	3.45423	3.9478	4.56973	2.04199	2.77383	2.06953	2.40854	3.34083	2.82344
SIRT7	1.09169	1.18051	1.4182	1.6561	1.69857	1.58588	3.80422	1.62764	3.96427	1.04276	1.80582	5.21729	1.35747	2.34746	2.78176	3.45849	1.67953	2.25527
PLPPR5	1.39602	1.50986	0.953253	1.76096	1.64198	0.819477	2.77192	2.65024	2.36587	1.18835	2.92738	2.91653	1.41787	2.12078	2.22993	2.26992	2.20206	2.95278
CEP83	1.5225	0.872702	1.35934	0.999238	1.16781	1.67053	1.14323	2.27141	1.96492	1.21277	5.53585	1.39384	1.76153	1.00078	2.91787	2.09166	1.99201	2.22795
MTATP6P13	0.81256	1.33347	1.22672	1.26696	1.70453	1.74124	2.43087	2.22476	1.87144	1.19064	4.99822	1.30354	4.37362	2.43154	2.76461	3.20966	1.53373	1.26941
MTND2P38	1.28842	1.04577	1.03269	1.30654	1.21052	1.12147	2.77217	1.79123	2.53594	2.61306	2.60324	2.59484	0.993588	2.17658	2.47262	1.86859	1.60585	1.47874
FADS3	1.34267	0.99775	0.740922	1.3946	1.53483	1.77233	2.19064	2.34439	4.70372	2.76671	3.2528	0.671558	1.26629	4.48277	1.88127	2.61549	4.14961	2.38565
MCTP1	1.49005	1.36634	1.37216	1.58654	1.57245	1.3158	1.75007	1.06144	2.92943	2.67378	1.74396	2.18325	4.85329	2.6373	2.74418	2.26263	3.21526	1.12829
HFE	1.06974	1.45039	1.24688	1.00775	1.42063	1.00775	2.8983	3.79205	3.68079	2.09206	3.15921	1.73858	3.50165	2.67638	1.39866	2.53549	1.2869	6.82891
RGS1	1.02956	0.98212	1.30974	1.61057	1.13247	1.61057	0.881687	1.28529	2.65929	2.78836	1.55781	3.92537	1.54277	3.23452	2.76574	4.6514	1.7126	3.18668
OXLD1	0.925341	0.847606	0.843358	1.56539	1.28019	1.56539	1.12389	1.69514	0.816852	4.44859	2.67515	2.36379	3.14311	2.89474	4.50651	2.00817	4.32317	3.01538
ZFAND1	0.875872	0.934237	1.38572	1.26561	1.10333	1.26561	2.51689	2.55769	4.77737	2.08858	1.36874	2.58278	4.891	1.66924	3.47407	2.23136	8.03075	2.94448
CAAP1	1.53112	1.03432	0.975914	1.33646	1.34343	1.33646	4.68065	4.22864	1.27262	1.43174	4.26373	3.97687	3.66717	1.52153	2.77701	2.13737	1.61392	4.53298
CCDC115	0.891641	1.66698	0.868256	1.59888	1.12174	1.59888	2.2518	4.10933	1.42359	2.12894	2.69217	2.84664	1.36385	2.29954	1.58869	6.57415	1.05502	4.52573
VWA9	0.967508	1.20388	1.51179	1.1083	1.07904	1.1083	1.36202	2.57628	4.29247	2.62368	2.14344	1.1079	3.83012	4.0769	2.77901	2.28017	2.74749	2.08414
PAGE1	0.919897	1.37226	1.18992	1.04094	1.25121	1.04094	1.46757	2.27668	4.77475	2.89732	2.06142	1.36376	4.49857	2.94663	2.0029	1.82267	1.49056	4.23804
DDX5	1.13034	1.32215	1.10683	1.64168	1.29141	1.64168	2.29446	2.41479	1.28708	2.33867	2.77602	2.39139	2.79708	2.75832	1.16908	0.157152	3.1398	1.94372
CEP76	0.943749	1.62546	1.0172	1.70417	1.02264	1.70417	2.20278	3.9727	1.98946	2.07904	2.12385	1.56974	1.00994	1.72051	1.51854	1.46776	3.80237	1.56921
DECR1	0.958363	1.11045	1.16354	0.894482	1.22199	0.894482	1.0328	2.61331	1.63795	6.35824	4.96953	2.45707	22.3613	1.64161	1.32267	1.65674	1.59822	3.40471
ARHGAP12	1.58945	1.51652	0.972297	0.943749	1.23856	0.943749	1.06639	1.23205	4.15087	3.12026	2.44569	4.40475	2.03727	5.25145	4.53323	4.39643	2.68784	1.85077
CT47B1	1.28682	0.936966	1.267	1.15417	1.47089	1.15417	0.599496	1.81302	1.83161	0.613136	1.0533	2.72941	2.2166	1.23138	1.59824	0.974433	5.41532	2.85423
PAPD4	0.815533	1.14518	1.42024	1.76482	1.54874	1.76482	3.7862	2.0871	1.25389	2.36582	2.99806	2.61306	2.08446	2.69594	2.32375	1.49737	2.32799	1.76501
CSDE1	0.940298	1.13736	1.47377	1.32805	1.38181	1.32805	1.96385	2.69031	1.88576	2.83935	4.21975	1.31767	2.44024	4.57498	1.89624	2.49256	1.86353	1.66627
CAPN7	0.981837	0.891281	1.69292	1.16302	1.7827	1.16302	2.18448	2.89771	2.07441	4.9434	1.63678	1.88169	1.25946	2.39105	3.40793	4.32962	3.42256	2.79338
MZT2A	0.942022	0.911124	0.877475	1.26424	0.856712	1.26424	4.60226	21.2857	1.10609	0.998	2.46698	2.16879	3.21257	2.6814	1.71444	1.64419	4.17938	2.60813
ZDHHC16	1.17494	1.21492	1.01511	1.61895	0.98302	1.61895	1.58555	2.85594	2.01434	3.38471	1.07626	1.96385	2.37632	4.08443	2.26205	2.77238	2.62649	3.13236
FAM102B	0.987829	0.909487	0.919145	1.53355	1.09813	1.53355	2.30953	2.41074	4.21283	22.5509	2.83239	3.64046	2.15981	2.74604	2.75223	2.25914	2.7985	1.24572
CTB-50L17.10	0.890861	1.05119	1.65197	0.943564	1.73162	0.943564	1.34755	2.07187	1.48427	3.53874	2.17859	2.05742	2.45419	2.13443	3.54765	1.26937	2.66055	2.21907
FLJ26245	1.50472	1.35817	1.63368	1.16799	1.46356	1.16799	1.73764	2.09206	1.18876	1.98527	4.46847	1.36385	2.44154	1.14597	2.16892	2.95365	2.6622	2.67818
BAP1	0.969436	1.02205	1.28214	0.889422	0.961529	0.889422	1.75608	2.97253	2.57886	3.16792	4.90836	2.08023	3.70108	2.23194	2.32818	2.24562	1.67232	1.62742
TM7SF2	0.904851	0.863205	0.906393	1.36282	1.07816	1.36282	4.29752	5.57075	3.8169	1.70754	1.6739	2.19104	2.57657	5.94071	1.86968	2.13058	2.23419	2.50622
LINC01067	0.880331	1.23694	1.20597	1.45407	1.33493	1.45407	1.28271	2.07856	3.94859	22.5713	1.78535	1.96353	2.17546	2.57189	3.97325	2.70291	2.91665	1.53042
THRA1/BTR	1.08873	1.49339	0.844265	1.54643	0.962586	1.54643	2.87542	2.06034	1.02538	0.812891	1.59856	2.29254	4.63608	2.69681	2.36292	1.7754	1.53574	4.389
LTBP3	1.18411	0.952553	1.52627	1.53872	1.52611	1.53872	2.85688	1.91752	4.76491	22.8316	4.24548	1.12971	1.80724	2.0539	1.47843	3.84944	3.83062	6.08381
TPRN	1.12829	1.6649	1.69043	1.42086	1.79219	1.42086	4.59437	1.68326	2.46493	1.5552	2.18079	3.21568	2.0138	4.45011	2.20197	5.16521	4.94131	2.17288
GGCT	1.30989	1.42643	1.00559	1.627	0.896698	1.627	2.68461	2.04437	2.25659	2.7346	2.68084	1.22868	1.09697	1.63228	1.92941	2.99224	4.21296	2.94661
PRR5-ARHGAP8	1.51141	1.62862	1.25926	1.50568	1.04523	1.50568	3.92843	2.75676	2.72065	5.34175	2.15815	1.87634	2.43947	2.4264	7.07123	2.60821	4.04496	2.17234
SSFA2	1.22113	1.15755	1.25235	1.47993	1.53226	1.47993	1.18617	2.13427	4.79015	2.33415	2.55097	2.015	2.7519	2.84592	1.78209	2.78254	4.78489	4.38597
TUBB4AP1	1.41668	0.964473	1.17934	0.953952	1.48074	0.953952	0	3.85604	4.34141	2.55968	3.28794	2.42779	1.01956	4.96225	2.56733	3.12925	2.25935	1.70459
COPZ2	0.95477	1.13648	1.46088	1.47514	1.57493	1.47514	2.21971	2.44595	1.20965	2.74325	3.37292	1.41661	2.78174	3.06779	2.90255	6.04748	3.73457	2.29394
TTLL7	1.0305	0.849931	1.06107	1.10445	1.24436	1.10445	2.15942	2.01441	1.71559	2.06864	2.36587	2.05368	3.8609	2.07578	2.21995	2.70262	3.90652	2.73593
RPS3AP33	1.45476	1.54574	1.2433	1.7975	1.29027	1.7975	2.32433	0.587369	2.77066	2.12233	5.66024	1.95737	3.38418	2.36525	1.43242	2.61605	3.42294	4.04223
C4orf48	0.809504	0.836098	0.939978	1.53682	0.870367	1.53682	7.11994	13.4554	6.99127	10.2969	6.1838	7.17963	8.55122	5.06717	6.41612	3.8281	3.29576	5.24158
DNA2	1.63936	0.976247	1.47438	1.65155	1.16505	1.65155	1.19659	0.48773	1.91507	1.7048	1.29394	1.21942	11.0772	1.85794	7.95509	2.81151	1.31868	4.08217
ZNF266	1.60049	1.15197	0.846294	1.10698	1.275	1.10698	1.61752	1.42458	1.72771	1.48037	1.57196	1.81588	9.14843	11.4664	3.04501	2.26827	1.93334	5.97287
RBBP8	1.18161	1.54145	0.954484	1.1035	1.50907	1.07341	1.79869	1.3525	1.41316	1.63168	1.50922	1.46062	1.69066	3.44987	5.74974	3.75154	15.5862	1.45531
PROM2	1.19358	1.19055	1.69624	1.26658	1.68318	1.71206	1.04321	1.85403	1.68185	1.20907	1.79864	1.81611	9.9452	16.0765	1.34642	4.74008	1.71393	11.4227
AIDA	1.0051	1.6042	1.31549	1.62081	0.84878	1.07245	1.06736	1.9176	1.06272	1.23175	1.5351	1.33895	4.54706	3.01632	7.06187	4.24891	14.1583	11.5192
TEX26	0.945229	1.08514	1.02654	1.54399	1.24693	1.40866	1.72418	0.958468	1.47683	1.3481	1.3124	1.02858	2.23859	2.23704	5.32638	1.52228	8.09549	11.8903
RBM17	1.61497	1.33972	1.04233	1.55616	1.45162	1.42689	1.3979	1.7975	1.9795	1.00228	1.44551	1.56721	2.92596	1.44915	2.08058	1.22583	9.22204	8.70625
KPNB1	1.59353	1.5135	0.903863	1.38009	0.862583	0.947399	1.23833	1.10656	1.05415	1.60729	1.73821	1.44708	1.79009	3.20938	3.62026	3.06071	1.68489	10.4543
DRAM2	0.021605	1.35246	1.00997	0.946296	1.45876	1.40113	1.64245	1.59002	1.39152	0.464539	0.666576	1.67167	8.65434	2.12133	4.36327	6.68426	7.07312	20.2645
FAM109A	1.2249	1.63356	1.45976	0.991052	1.12105	1.08591	1.48492	1.83985	1.30765	1.77276	1.40657	1.44981	2.11179	2.46728	5.65478	5.11461	3.20947	10.8248
HIST1H2BJ	0.736995	1.02211	1.25271	1.20038	0.859948	1.06567	1.51728	1.62599	1.95135	1.41279	1.74037	1.6091	3.39219	5.88377	2.62835	2.74988	3.40974	9.23501
LINC00879	0.00309206	1.19763	1.6453	1.2869	0.999317	1.49442	1.84249	1.98658	1.58802	1.11441	1.90695	1.66287	6.87703	10.9356	2.04204	6.51581	4.67813	7.41785
GNGT1	1.44836	1.37362	1.68326	0.823906	0.92851	1.4832	1.33067	1.17556	1.12932	1.03132	1.17934	1.74148	3.75071	3.32714	2.97412	6.66934	3.76834	0.91266
MON1A	1.0661	1.42732	1.40773	0.963143	1.14719	1.09542	1.16168	1.73316	1.01627	1.71019	1.87349	1.71455	3.45285	4.52319	3.80474	17.2788	6.0963	1.53574
ESR2	1.30449	0.977268	0.953255	1.50724	1.33917	1.02401	1.61847	1.63165	1.22917	1.47988	1.66353	1.45196	2.36334	1.45332	1.76666	2.04657	6.19247	3.59641
RAVER2	0.989309	0.94213	1.62077	1.15467	0.929524	0.938874	1.15883	1.43735	1.908	1.87702	1.89172	1.03804	3.83137	1.7309	1.20292	2.49578	3.64687	5.55637
PCDHA12	0.829902	1.27972	0.917659	1.21048	1.77041	1.35441	1.77049	1.45078	0.933685	1.75138	1.05952	1.23826	21.9471	1.24208	5.49589	1.70162	6.3547	4.16083
ANKMY2	1.65623	1.01855	1.59672	0.899328	0.974439	1.07954	1.87984	1.35678	1.09875	0.504989	1.41662	0.509721	3.1369	2.0434	1.7314	16.1027	5.75867	29.1708
BANF1	0.96335	0.946823	1.08842	1.78132	1.4808	0.877957	1.5693	1.55676	1.91183	1.85273	1.89713	0.174866	8.64702	1.26361	4.48448	4.03043	6.07637	11.6368
ZNF225	0.888952	0.88955	1.48125	1.29266	1.18138	1.39103	1.81859	1.53171	1.56557	1.67624	1.20967	1.30917	2.07988	5.34828	4.53225	2.17932	7.25455	1.86386
PIGB	1.29792	1.05709	0.803321	1.74311	1.61253	1.76263	1.99865	1.83373	1.57061	1.72988	1.72832	1.36548	5.01258	9.34731	1.66388	6.54269	3.20371	8.51755
CTDSP1	1.12635	1.46928	0.863534	1.39277	1.70516	0.893628	1.21482	1.57384	1.50954	1.62246	1.61182	1.33801	10.9681	14.0437	7.1741	11.8274	6.11148	14.4239
KRTAP9-6	1.22443	1.67678	1.23608	0.997108	1.41782	1.67574	1.73475	1.09144	1.48044	1.16204	1.81667	0.764161	1.25989	2.5904	1.65808	1.27618	1.71909	14.6614
TRAIP	1.69674	1.63013	1.15624	1.4752	1.10494	1.2585	1.7165	1.94942	1.13243	1.09105	1.46204	1.19425	1.79763	1.58829	2.8317	14.7124	11.6337	11.0042
TUBA1C	0.00656517	1.42785	1.03009	0.820839	1.45645	1.51385	1.95458	1.76458	1.3609	1.71394	1.98853	0.716312	3.97996	4.16025	1.11941	3.24859	3.42837	3.5752
MTERF1	0.00608907	0.874641	1.2632	1.71633	1.19264	0.813668	1.82715	1.63064	1.97588	1.83598	1.60598	2.05616	8.83652	5.30278	2.20453	5.94043	5.56293	4.78478
CCDC141	0.979018	0.909294	1.15534	1.46677	0.976087	1.25887	1.45717	1.09378	1.49106	1.51305	1.22737	1.67257	6.15225	10.4451	3.56459	4.75423	9.28999	3.01683
SETP4	1.03739	0.876652	1.45176	1.64258	1.04446	1.61322	1.70173	1.47213	1.81788	1.98584	1.39766	1.36579	1.90228	2.84705	2.7454	4.0232	9.15591	1.60561
MICALL2	1.4752	1.63258	1.11388	1.5279	0.813035	0.822363	1.84552	1.20618	1.4622	1.71271	1.60502	1.69003	4.48868	2.38187	6.12654	8.68149	5.01733	3.72322
PCGF2	1.62493	1.29866	0.990531	1.31473	1.77309	1.22852	1.35736	1.85226	1.71139	1.96732	1.80691	0.984275	1.40107	1.42242	5.47912	14.7061	6.92692	9.83106
CCDC28A	1.38691	1.55735	0.923014	1.49336	1.36388	1.00508	2.03165	0.772192	1.30864	1.59726	1.1083	1.06618	4.84383	8.05172	10.973	1.73238	17.3114	18.5755
ZFP37	1.45279	1.36008	1.49232	1.58757	1.77886	1.22051	1.63676	1.28601	1.27019	1.19471	1.14381	1.80895	1.90394	4.31974	4.47586	1.18691	7.85303	4.8755
MAP2K3	0.927933	1.32664	1.36317	1.63373	1.21955	0.852315	1.61673	1.43367	1.12253	1.95027	1.01016	1.64353	7.85694	4.04479	3.96303	1.38034	4.08227	7.1802
MAPK13	0.9475	0.901771	1.56421	0.831426	1.7002	1.06757	1.69591	1.63929	1.52049	1.38386	1.58299	0.634041	1.58467	3.36676	2.55902	11.766	9.64198	6.93
PFKFB1	1.19481	1.57926	1.23851	1.50568	1.24865	1.62059	1.06364	1.15198	1.16498	1.59245	1.02718	1.43382	6.31331	2.1043	1.35623	8.8131	5.33424	16.9451
QRICH1	1.13825	1.33324	1.03385	1.23975	1.31075	1.2889	1.69799	1.00797	1.54888	1.76191	1.26604	1.06713	6.49602	1.11414	3.81521	4.43196	8.89165	5.58044
MON1B	1.10475	0.95791	1.58747	0.97205	1.72588	0.941123	1.42568	1.89263	1.09915	1.95541	1.89952	1.16091	4.55226	1.79086	1.60264	1.56618	6.58418	3.23085
ALG1L12P	1.49512	1.2663	1.11545	1.2506	1.33431	1.74529	1.37147	1.09047	1.66232	1.03601	1.57654	1.24745	11.1926	2.19055	1.18977	3.43288	3.16826	3.12814
CHCHD2P4	0.947072	1.33507	1.1818	1.10984	1.31716	1.07856	1.80874	1.98248	1.77425	1.9216	1.31839	1.0806	2.01119	3.54917	1.99631	1.83973	11.7332	7.24608
POMT2	1.0088	1.22376	1.79816	1.03353	1.43063	0.969376	1.82536	1.97295	1.80407	1.18796	1.27184	1.60731	1.64918	1.21873	1.85849	5.91197	5.17966	7.35792
TUBBP10	1.60862	1.45505	1.75448	1.55424	1.35273	1.10777	1.17352	1.69031	1.30925	1.30268	1.12639	1.13493	5.6873	13.9465	8.41043	1.83236	5.61775	4.55379
KAT5	1.13185	0.951603	1.1136	1.56127	0.901676	1.1818	1.68525	1.67466	1.95045	1.07724	1.5443	1.70386	14.3841	4.297	3.34005	10.5145	1.8075	0.719225
TFAP2A	1.58597	1.48589	1.78983	0.916156	1.0019	1.14846	1.62169	1.96569	1.14309	1.49369	1.31411	1.96751	7.38052	3.16536	6.22186	6.06047	1.81027	28.0819
RBM22P6	0.853077	0.952488	1.86569	0.928401	1.08017	0.901288	1.84282	1.87608	1.59272	1.47627	1.02301	341.598	7.34201	7.81945	18.928	6.4419	0.908408	5.31487
FGF1	1.43231	0.900638	1.47651	1.04891	1.26551	1.17243	1.94408	1.11566	1.0839	1.45476	1.14069	191.907	3.53527	4.79841	9.35626	3.9571	10.7029	3.59343
ATAD2	1.12987	1.1503	1.92932	1.62929	1.62502	1.49375	1.43533	1.81823	1.30634	1.36151	0.75036	1.68094	1.5721	6.18288	20.3958	1.04408	9.74335	1.22106
SERPINI2	1.55125	0.885032	1.20071	1.23374	1.06761	1.1594	1.93889	1.68411	1.52762	1.19828	1.18872	1.28212	5.553	1.22595	8.15311	1.39313	3.53504	7.55386
GPR6	1.10888	0.933286	1.45718	0.965913	0.813567	1.10488	1.73196	1.05715	1.68054	1.14066	1.72782	1.24202	5.1828	2.93497	4.59069	8.03018	0.940152	1.70162
CYP17A1	0.0293863	1.03794	0.267268	1.09953	1.51182	1.00965	1.63623	1.36764	1.41828	1.80866	1.9121	1.09348	4.61167	7.02546	5.1437	8.47127	1.11509	6.73356
DNAJC12	0.865406	0.905931	0.188501	1.41538	0.895871	1.48164	1.54643	1.84514	1.6128	1.91262	1.87993	1.25271	4.4031	5.9031	4.35419	3.17815	11.8397	1.26548
AP2M1	0.987674	1.67381	1.04954	1.23736	1.50478	1.6373	1.99887	1.43349	1.09314	1.05548	1.8359	1.0462	6.4687	3.95376	8.03724	3.83997	1.40651	11.2048
SLITRK2	1.3043	0.84897	1.16585	1.79742	1.19949	1.76932	1.96541	1.04984	1.29497	1.43481	1.23472	1.67378	4.18582	5.16402	3.66745	1.09445	1.63734	11.9154
ZNF85	1.48998	0.997664	1.67273	1.31965	1.36151	1.33675	1.16881	1.38417	1.21857	1.59542	1.30268	1.58109	5.22077	2.52597	1.73743	11.6213	16.1027	1.84816
TMEM104	1.36555	1.45969	1.81428	0.870979	1.19828	1.16274	1.53073	1.05323	1.85021	1.17354	1.07724	1.67446	6.88114	6.28341	8.1135	3.37555	7.0465	1.35623
SNX11	0.854223	1.42013	1.67454	1.41352	1.14066	1.51573	1.3719	1.26714	1.28728	1.39345	1.96225	1.55756	1.55701	17.0805	5.67652	1.25623	4.70947	3.81521
TPBG	0.933902	1.6796	1.68885	0.895253	0.80866	1.71945	1.40018	1.76394	1.28517	1.45234	1.18577	1.02337	5.90582	9.42516	8.1444	3.38179	8.11863	14.664
F13B	0.924995	0.837957	1.53216	0.978729	0.91262	0.814136	1.13603	0.942293	1.80504	0.17368	1.01885	1.89642	8.26548	9.38791	11.9084	6.68009	1.12654	8.17255
RBM34	1.42416	1.21685	1.40033	1.21511	1.05548	1.11803	1.70978	1.70827	1.26254	1.42328	1.47115	1.70417	3.62238	7.66175	3.49029	8.32597	4.44228	5.01268
G0S2	1.45582	1.69596	1.99591	0.840329	1.43481	0.840475	1.75546	1.55966	1.0868	1.59935	1.05752	1.00236	2.36537	8.28646	11.3432	5.10465	1.228	1.46871
VTA1P1	1.43926	1.46449	1.55824	1.03056	0.911286	1.47744	1.28335	1.17897	1.25766	1.53971	1.21434	1.02104	5.19655	6.26572	10.164	1.00853	0.902659	9.17471
EFHD1	1.39366	1.64197	1.14467	1.69458	1.78582	0.982164	1.57628	1.08201	1.26566	1.52724	1.91558	1.64258	3.30088	8.91723	7.35459	5.40652	4.06245	7.72844
CX3CL1	0.966928	1.18804	1.25854	1.03905	0.875609	1.28789	1.56975	1.33229	1.41684	1.96812	1.3557	1.14447	6.4673	6.41804	3.82545	1.49973	7.41463	7.60821
GEM	0.946887	1.22105	1.96004	0.945779	1.39739	1.75768	1.49979	1.99279	1.60363	1.49403	1.78362	1.07099	1.46472	1.05934	1.61815	1.12727	1.71012	3.76078
MTFMT	1.52032	1.2189	1.87638	1.69578	1.64118	1.28978	1.05486	1.78354	1.99581	1.33601	1.27122	1.09303	1.77625	2.99174	1.47669	1.15113	10.0963	1.84528
LDOC1	1.2688	1.41436	1.54232	1.10195	1.58189	1.37126	1.33651	1.99622	1.56267	1.13635	1.03933	0.0669937	1.78693	1.32887	1.07697	4.81145	8.69067	9.6213
NOP56	1.68279	1.60821	1.32442	1.74269	1.36491	1.59295	1.47264	1.65744	1.37308	1.35439	1.46266	1.02111	6.063	7.55386	4.37948	5.47177	1.60439	1.32887
TCF25	0.924275	1.02747	1.37092	1.34323	1.44983	1.51517	1.52961	1.55362	1.73665	1.42564	1.0617	1.65033	1.09389	1.54846	1.49067	6.54306	11.3441	11.1818
GOLGA6L16P	0.962128	1.12347	1.09165	1.57363	1.15266	1.76803	1.79743	1.65142	1.3753	1.61905	1.5168	1.40159	4.70693	2.098	4.73586	3.8211	3.34048	8.25592
SLC25A22	1.09813	0.965359	1.78007	1.62893	0.859948	1.70628	1.24634	1.29324	1.15228	1.96762	1.32047	1.43614	3.67055	3.20219	3.6356	7.62878	9.50581	6.13885
DIXDC1	0.924654	1.04834	1.35518	1.02707	1.11104	1.36126	0.796436	1.07574	1.65574	1.90251	1.54078	1.30037	4.14638	1.92452	1.36516	4.5049	5.01635	1.46886
TNFAIP3	1.2393	1.21372	1.39366	1.33628	1.36062	1.627	1.18013	1.25214	1.28131	1.20232	1.71285	1.08702	2.41583	7.02941	3.06074	3.55281	9.43367	1.00548
EIF2A	1.45246	1.52425	1.09524	1.55799	1.16774	1.203	1.53099	1.5548	1.14719	0.790736	1.58238	1.07446	2.82018	2.55765	8.69388	3.41915	4.41998	1.5251
LINC00998	0.967368	0.895034	1.72834	0.813532	1.69255	1.54397	1.86835	31.6012	1.6544	1.40095	1.88217	1.97578	3.07316	5.10609	11.2011	1.11811	9.14946	10.7029
RBMX2	1.15942	1.17693	1.46006	0.91817	1.12768	1.36879	1.82049	1.90735	1.23544	1.23888	1.06148	1.01868	4.00861	1.45959	6.95653	1.51074	8.21799	3.59343
DUSP14	1.67316	1.41804	1.50196	1.74196	1.71807	1.43732	1.58761	1.92973	1.34781	1.52051	1.58909	1.74798	5.43925	8.33221	6.23917	1.15954	9.05628	6.12144
SSX1	1.59896	0.972475	1.21373	1.2383	1.79543	1.42269	1.85864	1.47008	1.84999	1.54781	1.46715	1.57401	2.57652	3.98386	1.23397	5.38175	11.0157	6.61624
U40455.1	1.35674	1.32793	1.00536	1.11704	1.5439	0.845051	1.14714	1.83984	1.30381	1.73127	0.632584	1.96031	5.8479	6.22599	6.164	11.4672	1.4524	7.36276
DNAJA3	1.50632	1.2144	1.97453	1.05829	1.74724	1.5225	0.227078	1.90041	1.56078	1.43541	1.76476	1.21125	4.93458	3.75874	4.11336	1.4666	14.6683	7.55504
CDKN1B	0.897713	1.48685	1.71492	1.49561	1.11504	1.48491	1.56301	1.60451	1.0162	1.80064	1.39204	1.50893	11.4327	13.6086	9.13031	7.15577	9.71775	8.50569
CABYR	1.33169	1.55133	1.70417	1.09331	1.03195	1.39698	1.06934	1.9225	1.77782	1.40113	1.82084	1.13514	9.96855	3.58342	8.22797	4.58837	8.47514	7.65139
UGT2B11	1.33137	1.18354	1.54665	1.77092	1.76055	1.56595	1.45361	1.44572	1.3211	1.08591	1.47175	1.73821	2.50237	1.71931	1.55758	3.05172	10.1563	3.498
SNRPA1	1.68102	1.69187	1.3891	1.59434	1.5264	1.28801	1.24179	1.33922	1.99602	1.06567	1.86507	1.5388	6.38765	1.28884	1.6503	8.45293	10.3798	1.83669
ZNF98	1.54693	0.904169	1.67392	1.40587	0.835837	0.813557	1.28183	1.03731	1.7799	1.49442	1.1252	1.60137	4.45165	9.15495	4.10975	9.83106	14.8983	5.29771
EML5	1.44133	1.66451	1.36034	1.59489	1.48469	1.69255	1.4245	1.24657	1.45805	1.4832	1.94408	1.9979	11.3434	2.03417	3.32854	1.17601	14.3658	9.83106
CENPVP3	1.67212	0.963582	1.20883	0.977955	0.967075	1.77444	1.74949	1.17671	1.70676	1.09542	1.5605	1.57622	1.62663	1.30081	1.33182	6.20582	14.7442	15.5917
RPSAP70	1.38501	0.800163	1.86871	1.15895	1.40685	1.68923	1.38618	1.73432	1.00362	1.02401	1.09769	1.76742	11.055	2.11444	9.21672	11.2809	8.33492	31.0749
ING4	1.41042	1.19397	1.71259	1.22345	1.0462	1.70497	1.54199	1.25491	1.16072	1.93887	1.43614	1.65978	3.2267	3.05154	5.02009	2.11761	7.58375	6.31843
TRHDE	0.948847	1.15225	1.65556	1.11801	1.18263	1.39572	1.84383	1.16741	1.3596	1.35441	1.91653	1.57875	1.94476	1.94346	1.13904	2.77886	8.42887	3.28618
TXNL1	1.02721	1.46575	1.51745	1.0409	1.72171	0.931088	1.94538	1.02344	1.23388	1.07954	1.3613	1.96348	10.5506	2.03122	10.5257	83.9248	1.91514	7.12403
FUS	1.34595	1.46037	1.4681	1.37256	1.29344	1.03317	1.95425	1.74706	1.929	1.87796	1.99056	1.92161	11.7316	5.27815	3.55396	2.28734	8.07261	3.19061
ABCC6P2	0.93695	1.16637	1.61886	1.1512	0.928267	1.17933	1.38711	1.76445	1.28736	1.39103	1.52271	1.94521	10.2956	8.87729	11.0391	15.7786	3.92637	11.6151
FBXL17	0.826245	1.51882	1.23754	1.77717	0.829863	0.88425	1.39485	1.4472	0.897431	1.76263	1.44915	1.15634	2.36458	5.33809	5.91986	1.59126	5.50298	21.3155
CCDC73	1.19197	0.921404	1.11736	1.00517	1.5946	1.6988	1.49442	1.20834	1.64308	1.89363	1.03465	1.67238	3.23555	11.2782	2.19961	14.9063	10.6622	9.37678
RNF170	1.25672	1.31265	1.50295	1.38591	1.31043	1.64118	1.92664	1.07742	1.31287	1.67574	0.798745	1.44814	3.17509	9.51325	7.81978	14.0667	4.74557	3.90346
IMPDH1	0.90414	0.964529	1.18313	1.4072	1.1122	1.63052	1.25119	1.76763	1.65093	1.2585	1.02922	1.71141	1.74933	4.53982	6.48239	3.55197	1.86702	10.5406
BRSK1	0.992841	1.58361	1.22898	0.603865	1.00777	1.46647	1.2908	1.31644	1.98466	1.51385	1.96855	0.614866	1.52671	2.43132	1.69877	27.2273	4.83957	26.7656
UAP1	1.03317	0.862013	1.83712	1.51659	1.0758	1.25339	1.51643	1.48527	1.22025	1.81367	1.72615	1.39486	1.89744	1.06261	1.76355	2.09074	4.87696	13.3619
C1QTNF5	1.6812	1.07567	1.12531	1.17697	1.29197	1.52859	1.59091	1.62403	1.68334	1.25887	1.37811	0.280095	5.8295	1.73797	1.33237	2.09933	14.1401	6.63036
Tnfa	1.35441	1.1303	1.9452	0.837405	1.04808	1.60332	1.82207	1.52418	1.48089	4.61322	5.49126	7.47449	3.96454	4.18001	5.35198	8.06479	6.65266	10.3957
Il1a	1.63059	1.25375	1.92469	0.92101	1.38764	1.43825	1.0943	1.48696	1.69587	3.82236	6.23826	5.36899	3.44174	3.17859	6.49724	12.2656	8.95458	7.37908
Il1b	1.28142	1.41093	1.43287	1.052	1.08761	1.04363	1.86229	1.19128	1.38484	6.22852	5.1437	10.1737	6.24554	7.76913	4.71584	10.9957	8.43517	12.7144
Il6	0.865642	1.64769	1.25878	1.21491	0.935121	1.23868	1.4085	1.10977	1.35494	3.00508	6.04356	5.02855	5.45445	7.00953	3.1521	12.2979	16.1818	10.6736
Il1rn	1.10147	0.840764	1.13472	1.63604	1.23278	1.71366	1.26374	1.87885	1.57553	0.95299	1.1252	1.04807	7.56363	3.84045	5.8333	3.08432	2.15913	2.21604
Il10	1.25226	0.918104	1.07434	0.960235	1.10867	1.58747	1.02284	1.89578	1.59477	1.87944	0.965806	1.62541	3.97677	5.8171	3.53617	2.06564	2.4914	2.73031
Il12b	1.60641	0.991427	1.15453	1.63363	1.44935	0.897525	1.40593	0.445784	1.90314	2.73129	4.5065	3.37539	1.75583	1.15039	1.49099	7.00493	6.9375	3.68819
Il12a	1.51496	0.991787	1.4133	1.07834	1.33569	0.963218	1.78008	1.94863	1.64985	6.28025	5.34588	4.85559	1.31101	2.08845	1.7018	4.81717	8.62494	3.54777
Il23a	1.57686	1.29328	1.77984	1.53688	0.901773	1.44024	1.72028	1.59775	2.09324	4.79765	3.56876	3.33995	3.96933	3.47178	3.73672	3.36179	5.4959	5.89948
Il34	0.866209	1.49375	1.71783	1.38575	1.19139	1.52245	1.44046	2.58609	2.51614	5.48178	6.5225	4.14741	4.51946	7.66671	2.64239	13.8197	6.17953	4.14612
IL24	1.42032	1.03708	1.38975	1.01132	1.16465	1.35631	1.54512	1.73277	1.16445	3.37225	4.54679	2.29734	4.7228	3.29095	1.99804	6.35336	7.04719	4.81776
TBC1D4	1.37031	0.957282	1.49844	1.60381	1.28755	1.26952	1.19921	1.2109	1.09248	1.34476	1.153	1.08319	2.7019	4.38927	3.28264	4.02145	0.98972	5.70566
NAP1L4	1.15551	1.65005	1.34173	0.930689	0.804743	1.574	1.78449	1.71083	1.66377	1.66189	1.78988	1.29053	6.70275	2.7925	3.5605	1.74972	10.3939	8.58311
CAPN2	1.5606	1.26764	1.063	0.880613	0.885365	1.05209	1.74994	1.51461	1.70354	1.27102	1.80367	1.81934	1.1168	1.03724	1.59808	11.9373	7.58831	6.67135
DDHD2	1.1015	1.38419	1.25969	0.981547	1.39366	1.69145	1.9582	1.50265	1.2843	1.79854	1.238	1.04571	6.30343	7.83861	5.39422	5.13569	3.09671	3.91704
RASL11B	0.917353	0.888659	1.1514	1.221	1.71231	0.991052	1.71029	1.84539	1.83193	1.3239	1.87268	1.38651	6.619	11.8254	3.21177	4.16798	1.99131	5.01676
SEPHS1	1.38189	1.19481	1.94925	1.83618	1.70945	1.32751	1.76196	1.00162	1.30456	1.82826	1.8545	1.11687	6.48904	1.49974	4.30716	1.80175	9.50815	1.30768
MRI1	1.94234	1.81611	1.0661	1.59777	1.75095	1.94952	1.06223	1.14944	0.0469179	1.77283	1.58204	1.4183	4.39502	5.61901	3.50343	3.45744	7.26334	5.13773
DSCC1	1.16375	1.63221	1.47805	1.04949	0.939046	1.99657	1.722	1.33746	1.56419	0.056906	1.64979	1.9523	3.26301	9.46946	1.79396	4.19563	5.78889	18.2318
NSG1	1.46054	1.66136	0.836527	1.43551	1.27585	1.28377	1.08386	1.93743	1.25018	1.24368	1.43705	1.34795	7.64437	2.71904	4.62158	8.42041	6.81176	7.2673
FCRL3	1.25205	1.99918	1.68089	1.12197	1.23162	1.45978	1.41898	1.31326	1.16783	1.37439	1.84479	1.52382	6.33264	9.04241	3.03835	7.68795	14.5388	1.5783
RBM11	1.76387	1.06592	1.19471	21.6433	1.56852	1.52449	1.35777	1.84807	1.49909	1.25017	0.778664	1.82406	1.86282	1.33116	1.96214	3.08689	7.65812	5.80719
PPP1R13L	1.52701	1.02927	1.30669	1.02093	1.26075	1.2279	0.823905	1.29135	1.06824	1.8631	1.06081	1.32886	1.56973	10.0827	5.14728	4.50332	11.2923	3.02724
ITGA6	1.80143	1.49099	1.14423	1.80183	1.00303	1.54038	1.41248	1.64601	1.36866	0.0775928	1.72145	1.01304	9.84804	2.15726	4.94863	7.30243	11.2475	4.13519
CPEB1	1.98512	1.126	1.24169	1.25161	1.82997	1.27043	0.480778	1.51659	1.44486	0.495387	1.27349	0.143556	10.7554	2.17978	3.11929	4.49221	6.51311	4.98002
FAM132A	1.56251	1.52791	1.73751	1.49664	1.86917	1.64032	1.44852	1.63706	1.40016	0.88936	1.0642	1.03724	5.88752	3.16858	8.84133	1.75464	4.69148	6.39905
CUL4A	1.26231	21.4361	1.6326	1.59117	1.91506	1.88377	1.23719	1.80963	1.58611	0.15718	1.88623	1.85284	1.85305	3.04884	2.10393	21.0533	4.5167	8.57546
SCN3A	1.36326	1.18705	1.98291	1.81066	1.81272	1.75695	1.46369	1.18928	1.31162	1.70243	1.01747	1.12752	6.62007	2.02204	6.77163	5.79194	7.30439	5.56701
NPAT	1.32015	1.84972	1.18137	1.42008	1.58418	1.54526	0.9739	1.38322	1.07782	1.74887	1.82232	1.00421	4.38488	3.33756	1.81026	3.5552	4.40614	1.48775
BAZ1A	1.56424	1.76345	1.34317	1.29869	1.36395	1.0693	0.686324	1.42603	2.63599	1.00029	1.14742	1.44482	11.0028	6.79165	3.36182	5.53501	5.97058	10.0252
ZFP42	1.78536	1.40582	1.08281	1.50009	1.35746	1.18204	1.08352	1.02747	1.77425	1.82809	1.12403	1.73934	4.44155	3.65767	1.86662	2.41811	8.2918	9.67315
LINC01072	1.86094	1.16274	1.76461	1.92281	1.89878	1.7932	1.80497	1.26514	1.26119	1.006	1.75973	3.05249	8.65179	3.18748	2.51082	3.87295	3.95153	3.77389
SCGB1C1	1.06432	1.06517	1.89672	1.26682	1.25731	1.0744	1.25736	1.73521	1.43875	1.3385	1.59134	1.34262	5.34593	11.3123	5.1063	8.09772	8.6298	1.23955
SLC17A9	1.5539	1.64561	1.91813	1.27706	1.53852	1.83801	1.34532	1.54551	1.51422	1.12191	1.62391	1.16258	11.3355	3.14208	1.68929	1.81204	1.78627	1.37881
TSC2	1.29784	1.60075	1.36449	1.45384	1.2658	1.36359	1.02245	1.14501	1.14317	1.17835	1.83487	1.44024	5.65826	7.3208	1.1588	1.24134	3.82972	3.91843
SIGLECL1	1.72734	1.58588	1.71867	1.97907	1.26059	1.32813	1.49058	1.41566	1.25936	1.73129	1.55345	1.59469	7.6857	13.1412	11.5112	5.41376	7.89958	11.6093
SNAPC3	1.98967	1.4321	1.84502	1.50134	1.33867	1.3103	1.09931	1.13821	1.10076	1.28025	1.27552	1.76734	6.04227	2.04726	8.56452	4.88377	4.57339	3.78779
TARS2	1.38837	1.64131	1.86427	1.09463	1.87996	1.81777	0.178828	1.61252	1.83073	1.79765	1.07441	1.21948	1.99262	3.01748	4.84565	1.30296	1.17551	0.161499
FAAH2	1.18217	1.88361	1.21788	1.79362	1.80076	1.76994	1.54527	1.7738	1.02547	1.48178	1.07349	1.98142	5.21685	5.53182	8.64388	2.402	1.95416	4.93012
HSD17B14	1.85779	1.37382	1.01811	1.16932	1.89177	1.71255	1.53079	1.21379	1.35235	1.37225	1.33812	0.882695	10.1525	1.85435	1.43355	1.64022	1.89151	7.88603
TGFBR1	1.27606	1.2001	1.65879	1.7517	1.47221	1.2605	1.64035	1.47043	1.71617	1.34476	1.43016	1.4202	5.09108	5.73786	8.42153	2.68063	4.90611	3.45684
KLHL17	1.10665	1.12351	1.6667	1.88176	1.60493	1.38749	1.97856	1.05704	1.17059	1.66189	1.62624	1.19952	7.96176	2.44052	5.07555	1.06237	3.00105	7.45518
BTF3	1.30168	1.85724	1.14372	1.19736	0.00433548	1.88273	1.83457	1.29986	1.03415	1.27102	1.71043	1.70274	9.78693	2.43215	1.94439	2.57057	5.94594	1.35116
LRRK1	1.66044	1.54826	1.43287	1.06532	1.20597	1.71432	1.80322	1.5961	1.14539	1.79854	1.37471	1.37647	2.07856	3.78829	6.8213	4.79291	1.46729	2.04743
ACAD10	1.27393	1.14429	1.54057	1.05015	1.49625	1.05237	1.18353	1.2099	1.47903	1.3239	1.21691	1.88942	2.02608	6.12204	4.24159	2.96798	1.44071	5.8391
NFKB1	1.16019	1.3356	1.47392	1.7663	1.62799	1.20901	1.04852	1.79119	1.80959	1.21516	1.43384	1.6963	4.58594	4.83361	5.25086	3.59163	5.24185	3.02307
CAPZA1	1.64542	1.23568	1.06956	1.04438	0.971655	1.29329	0.518687	1.40893	1.0916	1.47369	1.28282	1.91817	15.2641	5.68154	9.66006	8.34103	7.1145	4.30455
SPATA33	1.10781	1.83758	1.9476	1.78809	1.48241	1.68654	2.00877	1.1543	1.77737	1.28742	1.59732	1.17056	14.3058	6.45189	1.76709	2.0641	3.81571	9.8033
FIS1	1.77302	1.36533	1.80765	0.691321	1.47426	1.94375	1.15749	1.69032	1.45136	1.14496	0.856466	1.02082	1.01111	2.92786	1.22421	2.81426	3.93347	1.19106
INTS12	1.20867	1.20988	1.68982	1.83658	1.46744	1.1991	1.15248	1.21406	1.32169	1.43774	1.84671	1.13742	4.1975	575.829	0.139692	23.5162	9.67719	1.60717
ATG4A	1.22212	1.28657	1.68115	1.02087	1.45102	1.79519	1.40558	1.01505	1.57617	0.824416	0.84241	1.71467	3.18122	4.7883	6.59033	5.26273	7.52557	1.0694
CPSF4	1.81101	1.03333	1.89788	1.18262	1.40087	1.71046	1.95192	1.63635	1.56422	1.02656	1.88971	1.61283	1.41123	8.89822	1.42256	1.40716	1.77073	3.66647
ST3GAL6	1.74057	1.56289	1.44002	0.939899	1.8922	1.5186	1.19377	1.4253	1.36285	0.0208276	1.90235	1.34516	1.4363	0.287687	18.8426	4.45428	5.56976	1.76931
USP35	1.2587	1.91952	1.12426	1.4222	2.08746	1.00784	1.07173	1.60005	1.49756	1.58067	1.08362	1.97856	0.147426	4.78638	3.72806	0.232627	3.21766	8.65786
NMNAT1P2	1.66716	1.82123	1.93679	1.83349	1.03083	1.55405	1.47898	1.3069	1.37183	0.160836	1.40791	1.19891	0.16603	0.140108	0.737428	0.984495	0.639011	0.697301
KCNJ3	1.41809	1.38135	1.86513	1.85899	1.01973	1.80039	2.00953	1.92969	1.10635	0.315775	1.22903	1.07712	0.285375	1.04274	0.557098	0.207954	0.895256	0.637109
UTP15	1.24674	1.66864	1.08876	1.31619	1.04479	1.78542	1.20776	1.50194	1.15354	1.78085	1.79454	1.08892	0.545711	0.0488774	0.101494	1.63572	0.225113	1.78399
FILIP1L	1.39552	1.17654	1.17704	1.01564	1.02326	1.40375	1.34512	1.92907	1.01917	1.23559	1.04875	0.809882	0.0361873	0.812163	0.681009	1.1041	0.411508	0.0539989
GOLIM4	1.05161	1.88924	1.71369	1.51579	1.9844	1.543	1.25983	1.47411	1.60598	0.439934	1.72788	1.55192	0.888263	0.0296937	0.742817	0.40195	0.0145193	0.267454
MTND5P35	1.0053	1.68079	1.81256	1.5453	1.86542	1.8486	1.73068	1.67764	1.83413	0.0343595	1.84988	0.661235	0.719183	0.86587	0.383447	1.99911	0.502792	1.04488
MAPK15	1.67542	1.91953	1.86677	1.33364	1.0169	1.22019	1.20775	1.89143	1.71519	1.31069	1.96931	1.12861	0.356071	0.823044	0.750735	0.918772	0.782595	0.62472
DENND1C	1.68172	1.75194	1.72744	1.99348	1.91856	1.45109	0.648754	1.67753	1.35781	1.74454	1.5056	1.7723	0.119085	0.611242	0.808812	0.195552	0.51166	0.195815
CANT1	1.80023	1.4526	1.31137	1.72274	1.00752	1.53834	1.60636	1.29395	1.82679	0.443174	1.84129	1.87239	0.945213	0.666663	0.907111	0.455562	0.418799	0.758143
USP9YP7	1.04301	1.19734	1.49925	1.48255	1.54711	1.79346	1.10487	1.94761	1.89583	0.0483392	1.08802	1.89689	0.565651	0.60395	0.172155	0.388686	1.38766	0.845237
LMNTD2	1.30043	1.34185	1.22526	1.919	1.25688	1.00524	1.80581	1.97069	1.98402	1.26061	1.48355	1.95531	0.417388	0.440212	1.66406	0.712443	0.560857	0.76829
YWHAE	1.65809	1.08195	1.59238	1.52753	1.823	1.95827	1.69706	1.36402	1.44781	1.3068	1.91714	1.66774	0.478563	0.655938	0.827375	0.274376	0.813654	0.530081
ZSWIM7	1.78307	1.93633	1.49844	1.15912	1.54226	1.40319	1.97112	1.16868	1.01199	30.7867	1.75256	1.45497	0.884081	0.423579	60.4446	0.510637	0.380277	0.862177
ARPC1A	1.08722	1.04055	1.39552	1.19075	1.13451	1.39936	0.537145	1.07593	1.95114	1.62841	1.75443	1.36229	0.147207	0.796201	0.639812	0.0521646	0.478581	0.792855
REXO1L3P	1.91772	1.6968	1.65914	1.73939	1.10093	1.29951	2.20023	1.44886	1.5494	31.0469	1.9333	1.2739	1.51249	0.681462	0.00496405	0.615734	0.870642	0.571443
TSSK6	1.18524	0.957721	0.725002	1.43597	1.92812	1.03373	0.0078843	1.92652	1.34977	0.0526876	1.87734	1.39479	0.429792	0.157795	0.0297203	0.359359	0.480565	0.668351
	0
	0
	0
